# Supplementary material for: The Effect of Sleep Restriction, With or Without Exercise, on Skeletal Muscle Transcriptomic Profiles in Healthy Young Males
Source: Front Endocrinol (Lausanne). 2022 Jul 22;13:863224. doi: 10.3389/fendo.2022.863224 (PMC9355502; doi:10.3389/fendo.2022.863224)
Supplement: Supplementary file 1 [file Table_1.xlsx]

## Sheet: Legend
Supplementary Table 1 - Raw RNAseq Counts
Tabs	Contents
NS - Raw RNAseq Counts	Raw RNA sequencing counts from the Normal Sleep (NS) group for each participant, pre- and post-intervention
SR - Raw RNAseq Counts	Raw RNA sequencing counts from the Sleep Restriction (SR) group for each participant, pre- and post-intervention
SR+EX - Raw RNAseq Counts	Raw RNA sequencing counts from the Sleep Restriction and Exercise (SR+EX) group for each participant, pre- and post-intervention

## Sheet: NS - Raw RNAseq Counts 
Group	Normal Sleep
Time Point	Pre	Post	Pre	Post	Pre	Post	Pre	Post	Pre	Post	Pre	Post
Participant ID	P09STLO	P09STLO	P10KASI	P10KASI	P17JOGR	P17JOGR	P19ADFR	P19ADFR	P20KUMU	P20KUMUd8	P26COVE	P26COVE
Gene Name
A1BG	57.329	50.01	63.071	46.144	40.89	40.309	45.018	41.026	42.368	35.4	20.754	30.781
A1CF	1	1	0	0	1	3	1	7	4	0	0	1
A2M	4112	3500	3466	5361	4278	7740	10355	7676	4070	6869	6300	6668
A2ML1	5.005	4	1	3.031	1.011	3.082	3.081	5.001	3	3.322	3.984	1.864
A2MP1	5	8	5	10	12	5	10	9	11	10	7	14
A3GALT2	0	0	0	1	0	0	0	1	0	0	1	1
A4GALT	160	284.999	164	148	136	212.001	255.001	304	157	178	122	103
A4GNT	1	0	0	1	0	1	0	2	0	0	0	0
AAAS	777.001	928.001	561	574.999	626.999	751	719	827	797.001	799.998	538	721
AACS	209.388	193.037	282.395	258.743	293.61	289.899	250.427	238.068	307.199	256.49	281.614	366.595
AACSP1	0	1	0	0	0	0	0	0	0	0	0	0
AADAC	0	0	0	0	0	0	0	0	0	0	0	0
AADACL2	0	0	1	0	0	0	0	0	0	0	0	0
AADACL3	0	0	0	0	0	0	0	0	0	0	0	0
AADACL4	0	1	1	2	0	0	0	0	0	0	0	0
AADACP1	0	0	0	0	0	0	0	0	0	0	0	1
AADAT	71	81	80	86	105	124	75	31	96	88	101	110
AAED1	241.492	290.845	144.796	222.409	114.494	290.023	261.874	669.569	142.338	165.79	126.647	127.712
AAGAB	852.999	903.001	977	892	661.001	877.001	688	870	583	642	484	507.999
AAK1	671.195	613.399	499.949	706.785	562.129	1153.15	1009.06	1008.67	383.343	622.208	472.678	534.729
AAMDC	3345.82	2451.3	2608.34	2673.81	1581.23	984.016	1578.53	368.596	2669.49	1780.8	1882.64	2143.56
AAMP	1448	1541	1367	1316	1115	1324	1269	2066	1489	1289	1013	1083
AANAT	0	0	3	0	2	0	0	2	0	1	2	1
AAR2	444	452	307	379	267	358.999	305.001	538	366	316	194	234
AARD	20.837	17.095	9.943	4.065	15.231	5.504	29.333	7.112	17.373	37.347	16.609	13.006
AARS	1816	1819	1535	1534	1670	2167	1775	2240	1710	1525	1729	1718
AARS2	201.511	212.381	138.859	201.933	266.416	290.52	295.006	226.828	318.552	306.685	234.524	293.631
AARSD1	1066.69	1033.17	833.607	844.579	705.796	760.267	814.248	926.831	866.417	864.847	632.497	741.204
AARSP1	0	0	0	0	0	0	0	0	0	0	0	0
AASDH	161.999	175.001	125.999	123	130	128.001	153	95	154.001	117	79	97.001
AASDHPPT	1348.88	1279.73	1100.61	974.834	837.96	786.952	776.918	1103.98	820	719.968	630.929	621.89
AASS	217.481	250.697	183.289	251.41	214.687	267.895	186.482	177.615	177.783	159.264	300.265	239.769
AATF	331	342.999	345.001	316	290.999	514	450.999	893	289	337.999	323	304.001
AATK	12.999	17	10	15	16	26	21	32	21	17	23	27
AB019438.66	0	0	0	0	0	0	0	0	0	0	0	0
AB019441.29	1	0	0	0	0	0	0	0	0	0	0	0
ABAT	67	64.827	78	53	62.531	68.122	63.977	90.999	44.193	58	65.024	72.485
ABC12-47043100G14.2	0	0	0	0	0	0	0	0	0	0	0	0
ABC12-47964100C23.1	0	0	0	0	4	0	0	0	0	0	0	0
ABC13-48559800H2.1	0	0	0	0	0	0	0	1.473	0	1.823	1.507	2.672
ABC13-48559800H2.2	0	0	0	0	0	0	0	0	0	0	0	0
ABC14-864958H18.2	8.784	45.035	20.469	5.703	19.063	19.296	0	24.332	9.995	1	5.477	13.409
ABC7-42391500H16.4	0	3.578	1.461	0	0	0	0	2.001	0	0	1.492	1.001
ABC7-42404400C24.1	0	6.077	23.448	13.376	39.82	36.182	17.78	43.07	15.278	50.448	18.762	28.882
ABC7-42418200C9.1	0	1	0	0	0	0	0	0	1.043	0	1.446	0
ABC7-481722F1.1	0	0	0	0	0	0	0	0	0	0	0	0
ABC9-43961700F1.1	0	0	0	0	0	0	0	0	0	0	0	0
ABCA1	769	846	377	589	511	963	987	1037	517	638	310	374
ABCA10	356.783	446.316	189	207.001	227.001	205.078	373.535	870.52	262	159.999	217.824	289.001
ABCA11P	170.581	185.878	98.179	140.536	114.805	177.982	131.958	146.435	102.095	123.722	132.638	156.567
ABCA12	0	1	0	0	0	0	0	1	1	0	0	0
ABCA13	6.424	16.03	8.771	3.019	10.425	17.251	13.342	9.516	10.371	14.965	9.05	8.408
ABCA17P	23.001	25.999	10	16	29	17	24	11	30	20	12	13
ABCA2	811.001	971	768	972.999	975	1361	1353	1495	1139	1184	878	1000
ABCA3	321	361.999	284.001	286	394.999	569	511	610.001	510	499.001	299	298
ABCA4	3	3	5	1	7	4	4	1	5	5	4	4
ABCA5	4165.05	3951.68	1615	1664	1477	2097.92	3376.87	9290.48	1974	1892	959.929	966
ABCA6	205.007	213.005	106.907	153.003	159.73	185.734	208.716	175.006	137.995	80.001	166	234.664
ABCA7	402.998	652.001	224.999	268	529	741.001	723.001	971	853.001	777.001	249	212.999
ABCA8	548.163	860.911	632.133	568.284	789.525	426.662	456.102	498.487	438.374	336.393	401.231	325.274
ABCA9	339.148	435.126	259.285	252.68	370.825	276.593	576.203	1085.21	387.466	274.662	472.284	532.201
ABCB1	8	6	46.138	12	9	15	13	15	4	14	5	6
ABCB10	661	588	563	646	419	518	628	847	490	503.999	333	365
ABCB10P1	0	0	0	0	0	0	0	0	0	0	0	0
ABCB10P3	0	0	0	0	0	0	0	0	0	0	1	0
ABCB10P4	0	0	0	0	1	0	0	0	0	0	0	0
ABCB11	0	1	0	0	0	0	2	0	1	0	1	0
ABCB4	153.001	128.001	286.862	250.001	403.999	392.998	259.001	64	248	227	251	242.999
ABCB5	4.785	13.465	5.382	7.511	4.746	9.022	4.949	5.014	8.859	4.657	7.107	4.649
ABCB6	1232.87	1076.87	916.536	1204.79	705.238	1170.29	971.847	1372.03	816.978	961.218	315.472	403.831
ABCB7	980	833	850.999	821	779.001	653	665	855	798.001	676.001	700	607
ABCB8	439.004	624.09	404.001	452.697	465.001	583.001	534.08	499	583.982	606.65	445.78	560.009
ABCB9	48.171	66.014	38.215	49.364	53.438	58.141	75.488	68.05	46.065	74.878	80.409	82.748
ABCC1	1886.1	969.78	1162.11	1169.01	1562.97	1853.59	1223.95	2242.52	1490.69	1108.3	1197	1032.97
ABCC10	370.797	440.267	359.341	310.248	358.932	465.156	560.604	622.197	461.679	539.827	301.917	345.54
ABCC11	1.098	8.3	4	3	5.323	7.915	5.24	4.157	5.862	2.953	4.023	4.1
ABCC12	65.999	56	49	426	27	146	44.999	0	15	60	18	28
ABCC13	0	0	0	1	0	0	1	0	0	0	0	0
ABCC2	42	38	63	33	44	76	57	72	38	37	21	14
ABCC3	10.774	13.201	3.893	18.531	4.883	32.976	65.454	54.915	4.777	10.124	8.124	5.088
ABCC4	303.782	262	162	261	200	268.073	217	659.204	130	148	75	104
ABCC5	3797	3004	2755	3398	3857	4612	3301	2553	3983	3397	4228	3465
ABCC6	211.261	109.317	120.597	118.116	506.306	381.52	342.957	253.731	324.596	250.606	200.984	263.159
ABCC6P1	4.81	3.478	3.427	6.297	3.017	3.898	3.479	2.353	3.576	6.462	3.364	7.791
ABCC6P2	19.046	13.937	7.011	15.803	2.89	4.571	13.549	5	13.026	14.016	1	4.157
ABCC8	62.001	96	91	97.001	132.001	160.001	147	92	26.999	56.001	84.999	79
ABCC9	2978.96	2955.32	1965.3	2489.47	2442.57	3018.85	2875.76	2961.38	2190.41	2342.82	1459.97	1486.59
ABCD1	810	675	566	771	811	1128	1011	1352	942	956	530	644
ABCD1P2	0	0	0	0	0	0	0	0	0	0	0	0
ABCD1P3	0	0	0	0	0	0	0	0	0	0	0	0
ABCD1P4	0	0	0	0	0	0	0	0	0	0	0	0
ABCD1P5	0	0	0	0	0	0	0	0	0	0	0	0
ABCD2	4	7	7	4	3	2	8	2	7	6	6	2
ABCD3	1018.92	1079	986	824.001	776	836.001	747.001	1156	696	601	511	557.001
ABCD4	595.411	732.259	528.194	545.23	656.34	651.435	682.838	827.147	787.338	751.438	532.533	585.692
ABCE1	870	886.894	768	756.001	607.506	801.001	676.001	1100.06	511	546	437.001	467.799
ABCF1	2660.04	2486.69	2237.2	2145.56	2608.09	3114.86	3087.88	4838.61	3050.43	2841.76	2349.95	2602.09
ABCF2	1651	1433.81	1430	1529.04	1287.02	1913.56	1615	2891.77	1548	1622	1065.01	1128.01
ABCF2P1	0	0	0	0	0	0	0	0	0	0	0	0
ABCF2P2	0	0	0	0	0	0	0	0	0	0	0	0
ABCF3	1696	1649	1264	1283	1328	1343	1331	1575	1611	1394	1148	1409
ABCG1	521.517	743.783	364.972	673.573	572.328	1157.96	1013.67	1425.07	752.786	1002.94	292.033	417.856
ABCG2	3	16	6	18	13	8	9	11	3	17	7	5
ABCG4	3	3	2	3	6	7	2	4	1	5	2	9
ABCG5	1	1	1	0	1	1	1	2.06	0	0	1	0
ABCG8	0	0	0	1	0	0	1	0	0	0	0	0
ABHD1	139.436	149.368	50.081	38.689	110.17	154.456	181.936	54.375	168.352	185.419	156.934	179.838
ABHD10	471.999	553	562	515	370.999	299.999	378.999	238	376	423	378	346.999
ABHD11	168.91	192.068	204.699	207.43	180.533	218.411	163.811	124.703	196.428	180.695	245.887	354.335
ABHD12	172	202	256.999	190	153	245	178.001	249	141	161	138	177
ABHD12B	16.197	10.147	9.263	5.975	8.02	12.949	15.206	18.761	11.43	15.036	18.884	20.465
ABHD13	265	351	275	286	174	227	222	430	205	153	133	111
ABHD14A	359.971	352.81	306.98	316.815	192.948	234.886	253.537	108.491	269.097	309.167	154.556	235.142
ABHD14A-ACY1	7.642	13.454	1.023	5.63	9.224	11.923	11.983	21.228	22.573	9.439	16.768	2.012
ABHD14B	446.001	472.999	313	324.753	399.999	410.001	386	421.279	422.226	436.002	313.001	369.87
ABHD15	95.029	122.444	89.274	88.022	107.571	124.106	141.652	161.387	101.706	90.817	71.61	73.947
ABHD16A	1228	719	679.399	744.002	669.999	610	689.87	1361.08	803	596	654.001	513.998
ABHD16B	41	71	34	36	51	57	54	49	80	90	72	75
ABHD17A	1318.78	1434.38	1051	1080.01	1078.88	1260.96	1216.93	1357.93	1320.78	1421.7	1151.95	1391
ABHD17AP1	2.222	2.164	0	0	2.116	1.041	1.071	1.065	2.972	4.276	1.047	0
ABHD17AP3	0	0	0	0	0	0	0	0	0	0	0	0
ABHD17AP4	0	0	0	1.994	0	0	0	0	0	0	0	0
ABHD17AP5	0	0	0	0	0	0	0	0	1.248	0	0	0
ABHD17AP6	0	1.46	0	0	0	0	0	0	0	1.024	0	0
ABHD17AP7	0	0	0	0	0	0	0	0	0	0	0	0
ABHD17AP8	0	0	0	0	0	0	0	0	0	0	0	0
ABHD17AP9	0	0	0	0	0	0	0	0	0	0	0	0
ABHD17B	370.017	301.027	232.858	300.002	237	258	223.649	440.703	251.008	207.935	169.976	135.927
ABHD17C	16	19	14	16	12	39	28	27	14	19	9	23
ABHD18	650.119	566.177	751.414	583.729	696.654	552.217	577.524	376.805	615.425	614.844	634.808	607.862
ABHD2	535.982	678.885	1200.73	892.288	791.385	1647.85	940.217	4216.96	423.935	706.283	358.447	147.132
ABHD3	348	683.999	240.999	245.999	327.001	327.999	403.999	581.999	395.001	366.999	153.999	215
ABHD4	623	520	440.001	520	260	450	571.001	1090	429	538.999	298	322.999
ABHD5	243	190	198	227	140	182	160	232	157	146.999	70	93
ABHD6	86	82	57	108	81	75	165	171	86.002	93	75	81
ABHD8	306.679	211.286	139.783	167	174	221.505	220	271	214	239	222	179
ABI1	687.001	710.229	861.701	619.913	596	775.405	705.646	1267	562.326	544.999	341	353
ABI2	674.499	790.779	755.357	778.31	595.715	900.892	723.951	709.981	493.927	609.428	471.416	559.224
ABI3	36	30	39	41	47	59	76	62	63	47	21	29
ABI3BP	184.922	345.999	187.001	270.999	214.016	488	490.001	317.992	122.005	153.127	109	180.97
ABL1	938	942	699.001	745	1030	1252	1145	1509	965	941	942.001	989
ABL2	259.95	281.644	187.341	237.944	221.03	351.289	225.401	289.31	216.251	182.846	159.241	200.772
ABLIM1	3203	3396	3265	2781	3357	3955	2952	4897	1944	2031	1407	1570
ABLIM2	2232.38	1723.37	1578.88	1908.7	3214.4	5027.95	3928.78	1821.01	2560.21	4563.6	1586.1	1859.99
ABLIM3	1975	1361	815.999	1287	1293	1246	1966	2251	1314	1663	2469	2163
ABO	41	29.074	30	43.007	44	56.132	67	71.532	49.996	73.7	28.62	32.988
ABR	560.49	517.402	445.357	553	764.012	660.983	794.267	578.493	808.002	735.623	788	842.325
ABRA	2790	3278	2248	1771	7848	2052	6416	1773	4207	3982	928	2142
ABRACL	6	10	13	22	9	20	24	13	3	10	1	7
ABT1	404	407	312	361	207	239	233	309	279	181	170	182
ABT1P1	0	0	0	0	0	0	0	0	0	0	0	0
ABTB1	1232	1030	850	846	827.999	803.001	757	1576	893.999	808.999	753	866
ABTB2	506	340	947	451	857	550	683	684	689	525	446	459
AC000041.10	0	0	0	0	0	1	1	0	0	0	1	0
AC000041.8	3.194	0	0	0	0	0	0	0	0	0	0	2.817
AC000077.2	0	0	0	0	0	0	0	0	0	0	0	0
AC000078.5	28	49	43	26	71	38	37	47	54	39	36	48
AC000081.2	0	3	0	2	0	0	0	1	2	0	0	0
AC000089.3	2	0	0	0	0	1	0	1	0	1	2	0
AC000095.9	2	6	1	1	6	1	7	11	3	3	4	11
AC000111.4	0	0	0	0	0	0	0	0	0	0	0	0
AC000111.5	0	0	0	0	0	0	0	0	0	0	0	0
AC000362.1	0	0	0	0	0	0	0	0	0	0	0	0
AC000367.1	2	2	0	0	0	0	0	0	0	0	0	0
AC000374.1	0	0	0	0	0	0	0	0	0	0	0	0
AC002056.3	0	1.041	0	0	0	0	0	0	0	0	0	0
AC002069.5	0	0	0	0	0	0	0	0	0	0	0	0
AC002069.6	0	0	0	0	0	0	0	0	0	0	0	0
AC002075.3	0	0	0	0	0	0	0	0	0	0	0	0
AC002075.4	1	0	0	0	0	0	0	0	0	0	0	0
AC002127.2	0	0	0	0	0	0	0	0	0	0	0	0
AC002310.10	0	0	1	0	1	1	2	1	1.002	1	0	0
AC002310.11	0	20.631	14.248	0	14.193	25.852	0	0	24.807	9.641	19.37	26.845
AC002310.13	0	0	0	0	0	0	0	0	0	0	0	0
AC002310.17	0	0	2	0	0	0	0	0	2.006	0	0	0
AC002314.4	0	0	0	0	0	0	0	0	0	0	0	0
AC002366.3	0	0	0	0	0	0	1	0	0	0	0	0
AC002398.9	63.851	50.555	37.938	48.197	39.038	40.515	61.276	52.907	39.842	26.081	22.187	24.84
AC002400.1	5	8	0	0	5	2	3	4	3	2	0	3
AC002429.4	0	0	0	0	0	0	0	0	0	0	0	0
AC002486.2	0	0	0	0	0	0	0	0	0	0	0	0
AC002486.3	0	0	0	0	0	0	0	0	0	0	0	0
AC002519.6	1	0	1	0	0	1	0	2	0	0	0	0
AC002523.1	0	0	0	0	0	0	0	0	0	0	0	0
AC002542.2	0	0	0	0	0	0	0	0	0	0	0	0
AC002543.2	0	0	1	1	1	1	0	1	0	0	1	0
AC002553.4	0	0	0	0	0	0	0	0	1	0	0	0
AC002984.2	0	1	0	0	0	1	3	1	0	2	0	0
AC002985.3	3.994	2.837	1.451	0	1.256	2.597	0	1.414	0	1.368	0	2.593
AC003002.4	0	0	0	0	0	0	0	0	0	0	0	0
AC003002.6	2.934	1.237	7.991	1.347	3.912	4.695	1.494	6.465	5.959	4.485	2.79	3.101
AC003005.4	0	0	0	0	0	3.243	1.945	0	0	0	5.386	0
AC003006.7	0	0	1.279	0	1.931	0	0	0	1.958	0	1.055	1.272
AC003045.1	0	0	0	0	0	0	0	0	0	0	0	0
AC003080.4	0	0	0	0	0	0	0	0	0	0	0	0
AC003682.17	1	1	2	0	0	0	1	1	0	0	0	1
AC003958.6	0	0	0	0	0	0	0	0	0	0	0	0
AC003973.1	0	0	1	0	0	0	0	1	0	0	0	0
AC003989.3	0	0	0	0	0	0	0	0	0	0	0	0
AC003989.4	1	0	0	0	0	0	1	0	1	0	0	0
AC004004.2	0	0	0	0	0	0	0	0	0	0	0	0
AC004006.2	0	0	0	0	0	0	0	0	0	0	0	0
AC004019.10	1	2	1	5	2	1	7	4	2	9	2	1
AC004022.7	0	0	0	0	0	0	0	0	0	0	0	0
AC004022.8	0	0	0	0	0	0	0	0	0	0	0	0
AC004057.1	2470.59	2953.47	1849	1849.94	433.842	510.536	451.232	471.813	680.104	678.094	784.086	776.545
AC004062.2	0	0	0	0	0	0	0	0	0	0	0	0
AC004066.2	0	0	0	0	0	0	0	0	0	0	0	0
AC004069.1	0	0	0	0	0	0	0	0	0	0	0	0
AC004074.4	0	0	0	0	0	0	0	0	0	0	0	0
AC004076.7	0	0	0	0	6.53	0	5.075	0	4.863	5.621	10	1.87
AC004076.9	2.7	19.063	5.764	7.325	6.949	9.107	4.702	7.729	15.829	7.275	6.76	6.54
AC004129.7	0	0	0	0	0	0	0	0	0	0	0	0
AC004129.9	0	0	0	0	0	0	0	0	0	0	0	0
AC004158.1	0	0	0	1.404	0	0	0	0	0	0	0	0
AC004231.7	0	0	0	0.5	0	0	0	0	0	0	0	0
AC004381.6	34	55	20	32	18	28.909	25	34	26.001	43	16	31.841
AC004383.3	2	2	0	0	2	4	3	0	0	4	1	1
AC004386.3	0	0	0	0	0	0	0	0	0	0	0	0
AC004386.4	0	0	0	0	0	0	0	0	0	0	0	0
AC004453.8	2.001	3.002	0	1	1.001	0	0	1	2	0	0	0
AC004461.4	0	0	0	0	0	0	1	0	0	0	0	0
AC004556.1	39.168	0	310.766	376.096	0	1.765	2.357	0	1.578	0	0	0
AC004692.5	0	0	1	1	0	0	0	0	0	0	0	0
AC004754.3	36.513	65.214	57.92	39.066	42.949	25.413	28.129	52.243	20.845	17.098	54.803	25.936
AC004813.1	266.905	189.394	179.967	239.026	265.635	296.996	254.236	237.759	262.285	298.957	170.169	181.787
AC004824.1	34.656	55.235	30.714	34.695	57.93	46.19	45.819	57.325	45.26	36.162	47.385	53.419
AC004837.3	0	0	0	0	0	4	2	1	0	1	0	0
AC004854.5	1	0	2	0	0	1	2	0	2	3	1	3
AC004866.1	0	0	0	0	0	0	0	0	0	0	0	0
AC004866.3	0	0	0	0	0	0	0	0	0	0	0	0
AC004870.5	0	0	0	0	2	0	0	0	0	0	0	0
AC004893.10	1	3	2	1	0	3	4	1	2	1	2	0
AC004899.3	0	0	0	0	0	0	0	0	0	0	0	0
AC004911.2	0	0	0	0	0	0	0	0	0	0	0	0
AC004920.2	0	0	0	0	0	0	0	0	0	0	0	0
AC004938.5	0	0	0	0	0	0	0	0	0	0	0	0
AC004941.5	0	0	0	0	0	0	0	0	0	0	0	0
AC004945.1	0	0	0	0	0	0	0	0	0	0	0	0
AC004951.5	26.643	27.44	17.659	13.467	20.371	20.05	26.285	29.952	33.355	33.821	16.512	26.199
AC004953.1	0	1	1	0	0	0	0	0.998	0	1	0	0
AC004967.7	14	23	17	29	9	15	19	11	20	20	22	19
AC004980.10	3.737	2.827	3	0	3.052	1.014	1.268	4.077	6.118	1.005	2.065	2.058
AC004980.7	122.167	154.657	45.314	42.169	65.111	58.473	66.411	115.182	77.937	73.581	62.618	46.304
AC004980.8	0	0	0	0	0	0	0	0	1	0	0	0
AC004980.9	2.848	5.714	3.42	9.19	0	3.887	6.618	2.024	1.943	2.916	3.559	2.763
AC004985.12	56.676	47.549	27.131	35.366	19.118	38.423	54.983	62.318	71.545	69.651	45.297	41.393
AC004987.10	0	0	0	0	0	0	0	0	0	0	0	0
AC004987.9	0	0	0	0	0	0	0	1.288	0	0	0	0
AC005008.3	0	0	0	0	0	0	0	0	0	0	0	0
AC005014.5	0	0	0	2	0	1	1	2	1	0	2	2
AC005017.2	0	0	0	0	0	0	0	0	0	0	0	0
AC005019.2	0	0	0	0	0	0	0	0	0	0	0	0
AC005033.6	0	0	0	0	0	0	0	0	0	0	0	0
AC005034.2	0	0	0	0	0	0	0	0	0	0	0	0
AC005040.3	0	0	0	0	0	0	0	0	0	0	0	0
AC005041.11	0	0	0	0	0	0	0	0	0	0	0	0
AC005042.1	0	0	0	0	0	0	0	0	0	0	0	0
AC005042.2	0	0	0	0	0	0	0	0	1	0	0	0
AC005042.3	0	0	0	0	0	0	0	0	0	0	0	0
AC005077.14	7	14	5	11	9	29	20	28	14	27	29	35
AC005077.5	1	1	0	0	0	0	0	1	0	0	1	0
AC005077.7	0	0	0	0	0	1	2.022	0	0	0	1	0
AC005077.8	0	1	0	1.731	1	3	1	0	0	0	0	0
AC005086.1	0	0	0	0	0	0	0	0	0	0	0	0
AC005086.2	19.659	17.982	7.284	7.893	11.786	19.532	13.391	14.577	18.094	19.26	7.891	9.058
AC005086.3	0	1	0	0	0	0	0	0	0	0	0.869	0
AC005094.2	0	0	0	0	0	0	0	0	0	0	0	0
AC005102.1	0	0	0	0	0	0	0	0	0	0	0	0
AC005105.2	0	1	1	0	0	1	1	0	0	0	0	0
AC005154.7	46.868	33.311	40.006	41.039	72.015	79.837	73.365	67.122	63.339	75.254	36.162	38.794
AC005154.8	0	0	2	1	0	0	0	1	2	1	1	1
AC005176.1	0	0	0	0	0	0	0	0	0	0	0	0
AC005176.2	5.078	4.879	2.427	3.64	8.094	8.016	13.481	4.408	2.793	5.624	7.773	1
AC005176.3	0	0	0	0	0	0	0	0	0	0	0	0
AC005178.1	0	0	0	0	0	0	0	0	0	0	0	0
AC005189.6	0	0	0	0	0	0	0	0	0	0	0	0
AC005229.5	0	0	1	0	0	0	0	0	0	0	0	0
AC005229.7	0	0	0	0	0	0	0	0	0	0	0	0
AC005237.2	0	0	0	0	0	0	0	0	0	0	0	0
AC005251.3	0	0	0	0	0	0	0	0	0	0	0	1
AC005255.3	0	0	0	1	0	0	0	0	0	0	0	0
AC005262.4	0	0	0	0	0	0	0	0	0	0	0	0
AC005300.5	0	0	0	0	1	0	0	2	0	0	0	0
AC005336.4	0	0	0	0	0	0	0	0	1	0	0	0
AC005336.5	0	0	0	0	0	0	0	0	0	0	0	0
AC005338.1	241.635	452.71	110.934	176.61	218.596	128.595	305.546	50.875	119.75	168.23	0	160.167
AC005351.1	0	0	0	0	0	1	0	0	0	1	0	0
AC005357.1	0	0	0	0	0	0	0	0	0	0	0	0
AC005363.9	0	0	0	0	0	0	7.464	0	0	0	0	0
AC005477.1	0	0	0	0	0	0	0	0	0	0	0	0
AC005480.1	0	0	0	0	0	0	0	2	0	0	0	1
AC005488.11	0	2	1	0	0.5	0.503	0.5	0.506	0	0	0.5	1
AC005517.3	5	5	1	1	4	11	11	11	3	4	2	2
AC005522.6	0	0	0	0	2	0	0	0	0	0	0	0
AC005534.6	0	0	1	1	0	0	0	0	0	0	0	0
AC005539.2	0	0	0	0	0	0	0	0	0	0	0	0
AC005559.3	0	0	0	0	0	0	0	0	0	0	0	0
AC005588.2	0	0	0	0	0	0	0	0	0	0	0	0
AC005609.2	0	0	0	0	0	0	0	0	0	0	0	0
AC005626.3	0	0	0	0	0	0	0	0	0	0	0	0
AC005682.6	24	30	16	18	14	14	13	42	10	6	10	12
AC005722.4	0	1	0	0	0	0	0	0	0	0	0	0
AC005730.2	0	0	1	0	0	0	0	0	0	0	0	0
AC005740.3	0	0	0	1	0	0	0	0	0	0	0	0
AC005740.4	0	0	0	0	0	0	0	0	0	0	0	0
AC005741.2	0	0	0	0	0	0	0	0	0	0	0	0
AC005752.10	0	1	0	1	0	0	0	0	0	0	0	1
AC005758.1	0	1	0	0	0	0	0	0	0	0	0	0
AC005776.1	0	0	1	0	0	0	0	0	0	1	0	0
AC005777.3	0	0	0	0	0	0	0	0	0	0	0	0
AC005779.2	0	0	0	1	0	0	1	0	0	0	0	1
AC005786.3	0	0	0	0	0	0	0	0	0	0	0	0
AC005794.1	0	0	0	0	0	0	0	0	0	0	0	0
AC005795.1	3.943	0	2.023	3.041	1.003	0	3.003	0.813	1.001	0	3.023	1.001
AC005822.1	0	0	0	0	0	0	0	2.048	0	0	0	0
AC005838.2	0	1.174	0	0	1.179	0	0	0	0	0	0	0
AC005943.2	104.439	155.215	173.473	91.817	56.905	86.409	67.919	72.811	0	78.783	52.896	55.221
AC006011.4	28.088	24.978	12.115	27.89	0	13.866	25.426	21.917	14.389	0	14.188	0
AC006014.7	1.953	1.236	0	2.334	4.106	1.26	2.754	3.661	0	1.099	1.064	1.214
AC006014.8	2	8	3.345	4.31	4.5	11.592	5.5	7.681	5.1	2.138	3.5	5.217
AC006022.4	0	0	0	0	0	0	0	0	0	0	0	0
AC006026.1	0	2.01	0	0	0	0	0	0	1.004	0	0	0
AC006026.12	0	0	0	0	0	0	0	0	0	0	0	0
AC006026.9	0	0	0	0	0	0	0	0	0	0	1	0
AC006028.11	0	0	0	0	0	0	0	2	0	0	0	0
AC006033.22	0	0	0	0	0	0	0	0	0	0	0	0
AC006042.8	0	3	0	1	0	1	2	1	1	1	1	1
AC006070.12	0	0	0	0	0	0	0	0	0	0	0	0
AC006077.4	0	0	0	1	0	0	0	0	0	0	0	0
AC006115.6	0	0	0	0	0	0	0	0	0	0	0	0
AC006116.13	3	4	0	2	0	2	0	1	0	0	0	0
AC006116.14	1	0	0	0	0	0	0	0	0	0	0	0
AC006116.22	3	4	1	1	4	3	4	2	2	1	2	1
AC006116.27	0	30.884	12.947	10.148	6.82	0	33.433	0	0	0	0	20.053
AC006130.4	0	1	0	0	1	0	0	0	0	0	0	0
AC006133.3	0	0	0	0	0	0	0	0	1	0	0	0
AC006133.7	0	0	0	0	0	0	0	0	0	0	0	0
AC006153.3	0	0	1	0	0	0	0	0	1	0	0	1
AC006195.2	0	0	0	0	1	0	0	0	0	0	0	0
AC006262.11	0	0	0	0	0	0	0	0	0	0	0	0
AC006326.3	0	0	0	0	0	0	0	0	0	0	0	0
AC006328.9	0	0	0	0	0	0	0	0	0	0	0	0
AC006335.10	0	0	0	0	0	0	0	0	0	0	0	0
AC006335.11	0	0	0	0	0	0	0	0	0	0	0	0
AC006335.2	0	0	0	0	0	0	0	0	0	0	0	0
AC006335.6	0	0	0	0	0	0	0	0	0	0	0	0
AC006355.3	0	0	0	0	0	0	0	0	0	0	0	0
AC006366.3	0	0	0	0	0	0	0	0	0	0	0	0
AC006386.1	1	1	0	1	0	0	0	0	0	1	0	0
AC006390.4	0	0	0	0	0	0	0	0	0	0	0	0
AC006427.2	0	0	0	0	0	0	0	1	0	0	0	0
AC006445.1	0	0	0	0	0	0	0	0	0	0	0	0
AC006445.6	0	0	0	0	0	0	0	0	0	0	0	0
AC006445.7	0	1	1	1	0	0	0	0	1	0	0	1
AC006449.1	60.287	77.302	52.235	53.988	69.886	65.072	67.458	63.084	63.71	59.289	53.189	71.272
AC006461.2	0	0	0	0	0	0	0	0	0	0	0	0
AC006466.5	0	0	0	0	0	0	0	0	0	0	0	0
AC006483.5	0	0	0	0	0	0	0	0	0	0	0	0
AC006486.9	0	0	0	0	0	3.042	0	0	0	0	0	3.856
AC006499.1	0	0	0	0	0	0	0	0	0	0	0	0
AC006499.2	0	0	0	0	0	0	0	0	0	0	0	0
AC006499.3	0	0	0	0	0	0	0	0	0	0	0	0
AC006499.4	0	0	0	0	0	0	0	0	0	0	0	0
AC006499.5	0	0	0	0	0	0	0	0	0	0	0	0
AC006499.6	0	0	0	0	0	0	0	0	0	0	0	0
AC006499.7	0	0	0	0	0	0	0	0	0	0	0	0
AC006499.9	0	0	0	0	0	0	0	0	0	0	0	0
AC006509.4	0	0	0	0	0	0	0	0	0	0	0	0
AC006509.7	8.015	3.564	0	2.001	0	5.141	2.937	0	2.083	0	3.231	1.009
AC006538.4	10.588	27.704	0	22.427	0	0	14.467	14.674	18.48	0	0	0
AC006539.2	0	0	0	0	0	0	0	0	0	0	0	0
AC006539.3	0	0	0	0	1	0	0	0	0	0	0	0
AC006539.6	0	0	0	0	0	0	0	0	0	0	0	0
AC006548.19	1	3	0.948	0	1	1	3	3	1	0	0	2.97
AC006548.26	0	0	0	0	0	0	0	0	0	0	0	0
AC006946.12	0	0	0	0	0	1	0	0	1	0	0	0
AC006960.5	0	0	0	0	1	0	0	0	0	0	0	0
AC006978.6	84	189	73	92	81	117	99	263	103	102	52	55
AC006987.4	0	0	0	0	1	0	1	0	0	0	0	1
AC006987.5	0	0	0	0	0	0	0	0	0	0	0	0
AC006987.6	0	0	1	0	0	0	0	1	0	1	0	1
AC006989.2	0	0	0	0	0	0	0	0	0	0	0	0
AC006994.1	1	1	0	0	1	2	0	0	0	0	0	0
AC006994.3	1	3	1	0	0	0	1	0	0	1	0	2
AC007000.10	8	4	3	2	2	2	2	7	2	1	8	4
AC007016.3	0	0	0	0	0	0	0	0	0	0	0	0
AC007040.11	2.143	3.255	3.243	1.054	1.057	3.148	2.029	1.061	0	2.151	0	3.064
AC007041.2	2.016	0	0	0	0	0	1.359	1.002	0	0	0	0
AC007064.22	0	0	0	0	0	0	0	0	0	0	0	0
AC007064.25	0	0	0	0	0	0	0	0	0	0	0	0
AC007115.3	0	0	0	0	0	0	0	0	0	0	0	0
AC007136.1	0	0	0	0	0	0	0	0	0	0	0	0
AC007163.1	0	0	0	0	0	0	0	0	0	0	0	0
AC007192.4	0	61.303	0	0	0	0	0	0	52.793	0	0	28.321
AC007204.3	0	0	0	0	0	0	0	0	0	1	0	0
AC007228.8	0	0	0	0	0	0	0	0	0	0	0	0
AC007229.3	0	2.007	2.048	2.06	0	0	0	0	0	2.104	0	0
AC007237.2	0	0	0	0	0	0	0	0	0	0	0	0
AC007238.1	0	0	1.031	0	0	1.035	0	0	0	0	0	0
AC007253.1	0	0	0	0	0	0	0	0	0	0	0	0
AC007256.5	1	0	0	1	0	0	0	0	0	0	0	0
AC007272.3	1	4	0	0	0	0	0	2	0	0	1	5
AC007274.2	0	0	0	0	0	0	0	0	0	0	0	0
AC007274.5	0	0	0	0	0	0	0	0	0	0	0	0
AC007279.2	0	0	0	0	0	0	0	0	0	0	0	1
AC007283.4	3	2	1	0	2	0	1	4	1	0	1	1
AC007312.3	0	0	0	0	0	0	0	0	0	0	0	0
AC007318.5	5.614	17.079	27.676	18.556	10.415	10.696	3.292	8.606	15.528	14.708	11.85	12.527
AC007322.1	0	0	0	0	0	0	0	0	0	0	0	0
AC007322.3	0	0	0	0	0	0	0	0	0	0	0	0
AC007322.5	0	0	0	0	0	0	0	0	0	0	0	0
AC007322.7	0	0	0	0	0	0	0	0	0	0	0	0
AC007325.1	5.863	6.035	3	3.701	3.823	4.618	3.84	0	3.676	1.948	2.169	6.716
AC007325.2	102.659	255.389	141.011	256.317	149.32	283.838	84.003	152.974	73.07	64.529	733.625	791.5
AC007325.4	1569.34	1688.59	2369.04	2723.03	1711.79	1452.97	837.74	802.312	1391.58	1388.77	2996.75	2915.3
AC007326.1	17.077	16.028	12.101	17.049	19	26	18	18.87	18.764	25.095	10	18.034
AC007326.9	0	0	0	0	0	0	0	0	0	0	0	0
AC007327.6	0	0	0	0	0	0	0	0	0	0	0	0
AC007347.1	0	0	0	0	0	0	0	0	0	0	0	0
AC007365.4	0	0	0	0	0	0	0	0	0	0	0	0
AC007383.6	0	0	0	0	0	0	0	0	0	0	0	0
AC007386.3	2	1	1	0	1	0	2	2	1	2	0	0
AC007387.2	0	0	0	0	0	2	1	0	1	0	0	0
AC007389.1	0	0	1	0	0	1	0	0	0	0	0	0
AC007389.2	0	0	0	0	0	0	0	0	0	0	0	0
AC007390.4	0	0	0	0	0	0	0	0	0	0	0	0
AC007394.3	0	0	0	0	0	0	0	0	0	0	0	0
AC007395.4	0	0	0	0	0	0	0	0	0	0	0	0
AC007551.2	0	1	0	0	0	0	1	0	0	0	0	0
AC007557.5	0	0	0	0	0	0	0	0	0	0	0	0
AC007559.1	0	0	0	0	0	0	0	0	0	0	0	0
AC007560.1	0	1	0	0	1	0	1	0	0	0	0	0
AC007562.1	0	0	0	0	0	0	0	0	0	0	0	0
AC007563.4	0	0	0	0	1	2	0	0	0	1	0	0
AC007568.1	0	0	0	0	0	0	0	0	0	0	0	0
AC007618.3	0	0	0	0	0	0	0	0	0	0	1	0
AC007677.2	0	0	0	0	0	0	0	0	0	0	0	0
AC007679.1	0	0	0	0	0	0	0	0	0	0	0	0
AC007679.4	0	0	0	0	0	0	0	0	0	0	0	0
AC007742.3	0	0	0	0	0	0	0	0	0	0	0	0
AC007790.4	0	2	0	2	0	1	2	1	1	1	1	1
AC007875.2	3	2	3	1	9	6	5	3	3	4	5	4
AC007881.4	0	0	0	0	0	0	0	0	0	0	0	0
AC007899.3	0	2	0	0	0	0	0	0	0	0	0	0
AC007906.1	1.822	5.158	0	5.565	1.36	1.437	3.217	0	1.776	6.889	5.74	0
AC007908.1	0	0	0	0	0	0	0	0	0	0	0	1
AC007919.18	0	0	0	0	0	0	0	0	0	0	0	0
AC007919.19	0	0	0	0	0	0	0	0	0	0	0	0
AC007967.2	0	0	0	0	0	0	0	0	0	0	0	0
AC007967.3	0	0	0	0	0	0	0	0	0	0	0	0
AC007967.4	0	0	0	0	0	0	0	0	0	0	0	0
AC007969.4	0	0	0	0	0	0	0	0	0	0	0	0
AC007969.5	8.722	1.108	4.294	4.101	2.133	4.706	4.782	0	3.557	2.365	1.197	1.495
AC008065.1	0	0	0	0	0	0	0	0	0	0	0	0
AC008069.2	0	0	0	0	0	0	0	0	0	0	0	0
AC008072.1	3.018	10.98	7.492	4.394	7.042	7.215	7.024	8.178	8.74	7.485	4.011	4.271
AC008074.1	14.114	3.165	16.169	0	12.553	12.699	3.683	7.225	0	2.414	3.949	0
AC008074.5	0	1	0	0	0	0	0	0	0	0	0	0
AC008132.13	5	3.877	5.037	7.93	3.052	13.021	7.667	8.335	4.784	9.935	3.299	4.469
AC008132.14	0	0	0	0	0	0	1	0	0	2	0	0
AC008155.1	0	0	0	0	0	0	0	0	0	0	0	0
AC008155.2	0	0	0	0	0	0	0	0	0	0	0	0
AC008171.1	0	2	0	1	0	3	0	1	0	0	0	2
AC008173.1	0	0	0	0	0	0	0	0	0	0	0	0
AC008264.4	1	0	0	0	0	0	0	0	0	0	0	0
AC008265.2	0	0	0	0	0	0	0	0	0	0	0	0
AC008280.1	0	1	0	0	0	0	1	0	0	0	0	0
AC008280.3	0	0	0	0	0	0	1.359	0	0	0	0	0
AC008427.2	4	2	7	4	1	0	3	0	1	1	3	4
AC008522.1	149.473	103.156	135.28	122.728	52.675	113.028	75.634	208.744	86.429	108.956	68.081	75.52
AC008565.1	0	0	0	0	0	0	0	0	0	1	0	0
AC008592.3	4	6	5.039	9	0	5.033	6	10	1	4	3.024	1
AC008622.1	0	0	0	0	0	0	0	0	0	0	0	0
AC008641.1	0	0	0	0	0	0	0	0	0	0	0	0
AC008686.1	0.984	3.139	0	1	0	4.638	0	0	4.283	1	1.964	1.006
AC008694.2	0	0	0	0	0	0	0	0	0	0	0	0
AC008746.10	0	0	0	1	0	0	0	0	0	0	1	0
AC008746.5	5	0	0	3	5	7	7	14	2	3	2	4
AC008746.9	0	0	0	0	0	0	0	0	0	0	0	0
AC008753.3	0	0	0	0	0	0	0	0	0	0	0	0
AC008759.1	0	0	0	0	0	0	0	0	0	0	0	0
AC008810.1	0	118.495	109.392	81.673	129.245	117.229	146.209	33.87	95.343	137.02	48.014	129.747
AC008834.2	0	0	0	0	0	0	0	0	0	0	0	0
AC008850.3	0	3	1	0	2	2	4	3	2	3	2	3
AC008914.1	0	0	0	0	0	0	0	0	0	0	0	0
AC008984.5	0	0	0	0	0	0	0	0	0	0	0	0
AC008984.6	0	0	0	0	0	0	0	0	0	0	0	0
AC008984.7	0	0	0	0	0	0	0	0	0	0	0	0
AC009022.1	67.039	0	0	0	0	0	0	59.862	0	0	49.491	0
AC009060.1	217.684	175.531	141.864	171.681	130.09	187.281	208.238	201.854	166.476	171.806	80.254	124.631
AC009060.2	8.137	5.37	6.826	7.242	8.491	12.415	3.302	19.611	3.754	9.642	1.637	7.073
AC009065.1	12.48	18.429	27.996	26.71	24.066	32.038	22.851	52.115	58.993	47.632	24.013	27.181
AC009091.1	0	2	0	0	0	0	0	0	0	0	0	1
AC009120.3	13	15	8	9	15	11	9	14	9	9	12	16
AC009120.8	0	0	0	0	0	0	0	0	0	0	0	0
AC009121.1	0	0	0	0	0	0	0	0	0	0	0	0
AC009133.22	0	0	0	0	0	0	0	0	0	0	0	0
AC009133.23	0	0	0	0	0	0	0	0	0	0	0	0
AC009161.1	0	0	0	0	0	0	0	0	0	0	0	0
AC009237.10	0	0	0	0	0	0	0	0	0	0	0	0
AC009237.11	1	1	0	0	0	0	1	0	0	0	1	0
AC009237.13	0	0	0	0	0	0	0	0	0	0	0	0
AC009237.14	0	0	0	0	0	0	0	0	0	0	0	0
AC009237.16	0	0	0	0	0	0	0	0	0	0	0	0
AC009237.2	0	0	0	0	0	0	0	0	0	0	0	0
AC009237.4	0	0	0	0	0	0	0	0	0	0	0	0
AC009237.5	0	0	0	0	0	0	0	0	0	0	0	0
AC009237.6	0	0	0	0	0	0	0	0	0	0	0	0
AC009237.8	5	10	6	5	9	18	6	11	7	6	3	10
AC009238.6	0	0	0	0	0	0	0	0	0	0	0	0
AC009238.7	0	0	0	0	0	0	0	1	0	0	0	0
AC009238.8	0	0	0	0	0	0	0	0	0	0	0	0
AC009245.3	1.062	2.419	2.239	0	1.011	0	1.011	2.137	1.019	0	1.008	0
AC009263.2	0	0	0	0	0	0	0	0	0	0	0	0
AC009274.6	0	0	0	0	0	0	0	0	0	0	0	0
AC009286.1	0	0	0	0	0	0	0	0	0	0	0	0
AC009299.4	3	1	4	4	5	4	3	1	14	8	8	7
AC009299.5	0	0	0	0	0	0	0	1.221	0	0	0	0
AC009302.2	0	0	0	0	0	0	0	0	0	0	0	0
AC009303.3	0	0	0	0	0	0	0	0	0	0	0	0
AC009310.1	0	0	0	0	0	0	0	0	0	0	0	0
AC009313.2	0	0	0	0	0	0	1	0	0	0	0	0
AC009336.19	8.713	14.307	33.683	33.637	28.358	15.869	11.068	14.945	28.111	46.684	5.789	19.82
AC009362.2	1	0	0	0	0	0	0	1	0	0	0	0
AC009413.2	1	0	0	0	0	0	0	0	0	0	0	0
AC009414.1	0	0	0	0	0	0	0	0	0	0	0	0
AC009474.1	0	0	0	0	0	0	0	0	0	0	0	0
AC009474.2	0	0	0	0	0	0	0	0	0	0	0	0
AC009477.7	0	0	0	0	0	0	0	0	0	0	0	0
AC009480.4	0	0	0	0	0	0	0	0	0	0	0	0
AC009487.6	1.485	0	0	0	4.61	6.77	1.1	1.074	1.064	0	1.051	0
AC009491.1	0	0	0	0	0	0	0	0	0	0	0	0
AC009491.2	0	0	0	0	0	0	0	0	0	0	0	0
AC009494.3	0	0	0	0	0	0	0	0	0	0	0	0
AC009500.2	0	0	0	0	0	0	0	0	0	0	0	0
AC009502.1	0	1	0	0	0	0	0	0	0	0	0	0
AC009506.2	0	0	0	0	0	0	0	0	0	0	0	0
AC009517.2	0	0	1	0	0	0	0	0	0	0	0	0
AC009518.2	0	0	0	0	0	0	0	0	0	0	0	0
AC009518.3	0	0	0	0	0	0	0	0	0	0	0	0
AC009541.1	0	0	0	0	0	0	0	0	0	0	0	0
AC009784.4	0	0	0	0	0	0	0	0	0	0	0	0
AC009892.2	0	0	0	0	0	0	0	0	0	0	0	0
AC009892.5	0	0	0	0	0	0	0	0	0	0	0	0
AC009892.9	0	0	0	0	0	0	0	0	0	0	0	0
AC009945.4	0	0	0	0	0	0	0	0	0	0	0	0
AC009947.2	0	0	0	0	0	0	0	0	0	0	0	0
AC009947.5	0	0	0	0	0	0	0	0	0	0	0	0
AC009948.7	1	4	4	1	3	3	1	0	1	1	2	2
AC009950.1	0	0	0	0	0	40.701	0	0	0	0	0	0
AC009961.2	0	0	0	2	1	0	2	0	1	1	1	0
AC009961.5	0	1	0	0	0	0	0	0	0	0	0	0
AC009963.3	1	0	3	0	2	1	1	7	0	0	0	2
AC009963.4	0	0	0	0	0	0	0	0	0	0	0	0
AC009963.5	0	0	0	0	0	0	0	0	0	0	0	0
AC009963.6	0	0	0	0	0	1	0	0	0	0	1	0
AC009965.1	0	0	0	0	0	0	0	0	0	0	0	0
AC009967.3	9.56	7.965	8.171	6.971	9.951	5.237	9.846	9.531	9.319	7.981	6.011	13.762
AC009969.1	0	0	0	0	0	0	0	0	0	0	0	0
AC009977.1	0	0	0	0	0	0	0	0	0	0	0	0
AC010086.1	0	0	0	0	0	0	0	0	0	0	0	0
AC010086.5	0	0	0	0	0	0	0	0	0	0	0	0
AC010095.6	0	0	0	0	0	0	0	0	0	0	0	0
AC010132.11	0	4.541	0	5.592	0	3.686	0	0	3.657	1.5	2.05	0
AC010141.1	0	0	0	0	0	0	0	0	0	0	0	0
AC010141.4	0	0	0	0	0	0	0	0	0	0	0	0
AC010141.6	0	0	0	0	0	0	0	0	0	0	0	0
AC010141.8	0	0	0	0	0	0	0	0	0	0	0	0
AC010150.1	0	1	0	0	0	1	2	0	1	2	0	1
AC010153.3	0	0	0	0	0	0	0	0	0	0	0	0
AC010154.2	0	0	0	0	0	0	0	0	0	0	0	0
AC010184.1	0	0	0	0	0	0	0	0	0	0	0	0
AC010240.2	0	0	1	0	0	0	0	0	0	0	2	0
AC010240.3	0	0	0	0	0	0	0	0	0	0	0	0
AC010287.1	1.003	1.917	5	0	3.998	5.221	0	3.929	1.043	4.477	1.135	1.94
AC010412.1	3.023	0.984	0	0	0	3	3.987	3.007	0	2.018	0	4
AC010468.1	2.026	2.031	2.034	5.455	0	0	0	1.047	0	2.025	0	0
AC010468.3	0	0	0	0	0	0	0	0	0	0	0	0
AC010492.2	0	0	0	0	0	0	0	0	0	0	0	0
AC010492.4	0	0	0	0	0	0	0	0	0	0	0	0
AC010492.5	0	0	0	0	0	0	0	0	0	0	0	0
AC010518.2	0	0	0	0	0	0	0	0	0	0	0	0
AC010518.3	0	0	0	0	0	0	0	0	0	0	0	0
AC010522.1	0	0	0	0	0	0	0	0	0	0	0	0
AC010525.5	0	0	0	0	0	0	0	0	0	0	0	0
AC010547.9	47.552	38.545	2.639	35.887	32.74	43.08	15.035	34.864	42.457	40.717	34.144	21.219
AC010642.1	4.426	9.143	1.996	5.024	1.941	1.82	3.997	4.313	3.811	2.778	0	0
AC010642.2	0	0	0	1	2	2	3	1	5	1	0	1
AC010646.3	0	5.595	0	0	1.45	0	0	0	0	1.731	3.553	4.807
AC010655.1	0	0	0	0	0	0	0	0	0	0	0	0
AC010677.5	0	0	0	0	0	0	0	0	0	0	0	0
AC010731.6	0	0	0	0	0	0	0	0	0	0	0	0
AC010733.5	0	5	0	1	4	1.001	6	4	1	1	3	0
AC010740.1	0	0	0	0	0	0	0	0	0	0	0	0
AC010878.3	0	7	0	0	2	2	0	0	0	0	1	0
AC010886.2	9.749	5.9	0	2	4.105	2.009	1.415	2.386	6.003	4.791	3.006	1.004
AC010894.4	0	0	0	0	0	0	0	0	0	0	0	0
AC010900.2	0	0	1	0	0	0	1	0	4	0	0	1
AC010904.1	0	0	0	0	0	0	0	0	0	0	0	0
AC010967.1	0	0	0	0	0	0	0	0	0	0	0	0
AC010970.2	1	3	5	1	1	4	4	5	6	2	2	6
AC010975.2	0	0	0	0	0	0	0	0	0	0	0	0
AC010980.2	5	34	4.989	5	4.126	5.002	9.864	10	0.999	9	2.996	2.999
AC011043.1	69	80.97	101.92	119	215	244.984	324	320.187	169	168	280	261
AC011043.2	7	2.03	6.08	2	14	3.016	3	4.813	4	5	3	2
AC011155.1	0	0	0	0	0	0	0	0	0	0	0	0
AC011225.1	0	0	0	0	0	0	0	0	0	0	0	0
AC011233.2	0	0	0	0	0	0	0	0	0	0	0	0
AC011242.5	0	0	0	0	0	0	0	0	0	0	0	0
AC011290.5	1	10	4	4	12	7	5	6	3	4	2	3
AC011295.1	0	0	0	0	0	0	0	0	0	0	0	0
AC011330.5	4.511	0	7.447	2.864	0	0	7.861	13.543	16.959	12.249	7.211	24.481
AC011380.1	0	0	0	0	0	0	0	0	0	0	0	0
AC011380.8	2.001	1	0	1	1	0	0	0	0	0	0	0
AC011380.9	1.179	0	0	0	1.104	0	2.946	0	0	0	0	0
AC011406.2	0	0	0	0	0	0	0	0	0	0	0	0
AC011431.1	0	0	0	0	0	0	0	0	0	0	0	0
AC011513.3	0	0	0	0	0	0	0	0	0	0	0	0
AC011515.2	0	0	0	0	1	0	0	0	0	0	0	1
AC011530.4	0	3.282	6.486	0	3.485	5.981	4.292	4.376	5.111	5.059	7.744	3.28
AC011742.3	0	1	1	0	0	1	1	0	0	0	1	3
AC011742.5	0	0	0	0	0	0	0	0	0	0	0	0
AC011753.6	0	0	0	0	0	0	0	0	0	0	0	0
AC011816.1	0	0	0	0	0	0	0	0	1	0	0	0
AC011933.2	3.026	0	1.004	0	0	1.006	1.004	0	1.006	1.011	0	0
AC011998.2	0	0	0	0	0	0	0	0	0	0	0	0
AC011998.4	0	0	0	0	0	0	0	0	0	0	0	0
AC011999.1	0	0	0	0	0	0	0	0	0	0	0	0
AC012005.2	0	0	0	0	0	0	0	0	0	0	0	0
AC012065.5	0	0	1	0	0	0	0	1	1	0	0	0
AC012066.1	0	1	0	0	1	1	4	5	0	0	2	0
AC012075.1	0	0	0	0	0	0	0	0	0	0	0	0
AC012078.2	0	0	0	0	0	0	0	0	0	0	0	0
AC012306.2	0	0	0	0	0	0	0	0	0	0	0	0
AC012314.19	1	0	0	0	0	0	0	0	0	1	0	0
AC012314.3	2775.03	2290.15	2145.5	2289.23	1067.52	983.68	1007.68	773.063	1123.24	834.433	1100.85	1369.36
AC012354.8	0	0	0	0	0	0	1	0	0	0	0	1
AC012358.4	15	21	12	7	10	14.581	20	18	11	10	13	9
AC012362.3	0	0	0	0	0	0	0	0	0	0	0	0
AC012363.1	0	0	0	0	0	0	0	0	0	0	0	0
AC012454.4	5.972	9.246	1.006	3.034	7.961	3.354	4.218	3	4.984	13.002	0	6.154
AC012493.1	0	0	0	0	0	0	0	0	0	0	0	0
AC012497.2	0	0	0	0	0	0	0	0	0	0	0	0
AC012501.3	0	0	0	0	0	0	0	0	0	0	0	0
AC012512.1	1	0	0	0	0	0	0	0	0	0	0	0
AC012513.4	0	0	0	0	0	0	0	0	0	0	0	0
AC012671.2	0	0	0	0	0	0	0	0	0	0	0	0
AC013262.1	0	0	0	0	0	0	0	0	0	0	0	0
AC013264.1	198.6	168.407	218.977	119.666	134.813	134.211	192.709	259.405	122.144	134.55	61.886	72.705
AC013267.1	0	0	1	0	2	1	0	0	0	0	0	0
AC013268.3	0	0	0	0	0	0	0	0	1	0	0	0
AC013268.4	0	0	0	0	0	0	0	0	0	0	0	0
AC013269.5	0	0	0	0	0	0	0	0.5	0	0	0	0
AC013286.1	0	0	0	0	0	0	0	0	0	0	0	0
AC013399.3	0	0	0	0	0	0	0	0	0	0	1	0
AC013403.13	0	0	0	0	0	0	0	0	0	0	0	0
AC013404.1	0	0	0	0	0	0	0	0	0	0	0	0
AC013410.1	0	0	0	0	0	0	0	0	0	0	0	0
AC013410.2	0	0	0	0	0	0	0	0	0	0	0	0
AC013429.4	0	0	0	0	0	0	0	0	0	0	0	0
AC013429.5	0	0	0	0	0	0	0	0	0	0	0	0
AC013439.4	19	26	38	30	29	14	22	1	17	28	11	10
AC013442.1	0	0	0	0	0	0	0	0	0	0	0	0
AC013444.1	0	0	0	0	0	0	0	0	0	0	0	0
AC013461.1	19324.3	16367.4	21829	18020.5	13696.7	15380.1	14327.4	16170.1	9582.07	10218.8	7125.51	7918.78
AC013467.1	0	0	0	0	0	0	0	0	0	0	0	0
AC013470.6	0	0	0	0	0	0	0	0	1	0	0	0
AC013470.8	0	0	0	0	0	0	0	0	0	0	0	0
AC013474.4	3	0	0	3.998	1	3.05	5.058	2	3	2	2	0
AC015688.3	0	0	1.331	0	3.083	1.755	1.661	1.394	0	6.382	0	3.403
AC015818.6	0	0	0	0	0	0	0	0	0	0	0	0
AC015849.14	0	0	1	0	1	0	0	1	0	0	0	0
AC015922.5	0	0	0	0	0	0	0	0	0	0	0	0
AC015922.7	2	0	0	0	0	1	0	1	0	0	1	1
AC015977.5	0	0	0	0	0	0	0	0	0	0	0	0
AC016142.1	0	0	0	0	1.545	8.122	1.515	1.581	0	0	1.547	3.544
AC016292.3	5.098	4.126	0	4.191	0.79	1	0	1.026	1	1	3.062	0
AC016549.1	0	1	1	0	0	0	1	0	0	0	0	0
AC016561.1	0	1	0	0	0	0	0	0	0	0	0	0
AC016577.1	0.923	1	0	2.951	0	1	0	4.13	0.946	0.905	0	2.966
AC016629.7	0	2.557	0	2.848	0	0	0	1.803	0	0	0	0.944
AC016691.2	0	0	0	0	0	0	0	0	0	0	0	0
AC016694.2	0	0	0	0	0	0	0	0	0	0	0	0
AC016696.1	0	0	0	0	0	0	0	0	0	0	0	0
AC016700.4	0	0	0	0	0	0	0	0	0	1	0	0
AC016700.6	0	0	0	0	0	0	0	0	0	0	0	0
AC016712.1	2.549	4.376	2.029	3.224	5.899	4.999	13.63	4.729	5.972	5.865	7.652	6.227
AC016712.2	0	3	1	1	0	0	0	0	0	0	0	1
AC016716.1	0	0	0	0	0	0	0	0	0	0	0	0
AC016717.1	2	0	0	0	1	4	0	0	0	1	0	0
AC016724.6	0	0	0	0	0	0	0	0	0	0	0	0
AC016727.3	0	0	1	0	0	0	0	0	0	0	0	0
AC016734.1	0	0	0	0	0	0	0	0	0	0	0	0
AC016734.2	3.284	4.514	0	1.083	2.149	0	1.094	4.515	0	0	1.039	0
AC016739.2	1	0	3.959	4.004	1.003	3.065	0	2.002	1	1.001	0	2.001
AC016753.1	0	0	0	0	0	0	0	0	0	0	0	0
AC016772.4	0	0	0	0	0	0	0	0	0	0	0	0
AC016831.3	0	0	0	2	0	0	0	1	0	0	1	0
AC016831.5	1	0	0	0	0	0	1	0	1	0	0	0
AC016831.6	0	0	1	0	0	1	0	0	0	2	0	0
AC016894.1	1	0	1	0	0	0	0	0	0	1	1	1
AC016907.2	0	0	0	0	0	0	0	0	0	0	0	0
AC016908.1	0	0	0	0	0	0	0	0	0	0	0	0
AC016909.2	0	0	0	0	0	0	0	0	0	0	0	0
AC016991.1	0	0	0	0	0	0	0	0	0	0	0	0
AC017019.1	0	0	0	0	0	0	0	0	0	0	0	0
AC017028.1	0	0	0	0	0	0	0	0	0	0	0	0
AC017035.2	0	1	1	0	0	2	0	1	0	1	0	0
AC017078.1	0	0	0	0	0	0	0	0	0	0	0	0
AC017079.3	0	0	1	2	2	3	4	6	0	3	0	2
AC017079.4	1	1	0	0	1	1	1	3	1	1	0	0
AC017080.1	0	0	0	0	0	0	0	0	0	0	0	0
AC017081.1	77.731	81.136	39.074	49.359	40.567	51.037	49.441	60.687	69.285	75.414	48.731	38.781
AC017081.2	0	0	0	0	0	0	0	0	0	0	0	0
AC017083.2	2	0	1	1	0	0	0	0	0	0	0	1
AC017104.4	0	0	0	1	0	0	0	0	0	0	0	0
AC018442.1	1	1	1	0	0	2	2	3	0	2	1	1
AC018463.4	0	0	0	0	0	0	0	1.037	0	0	0	0
AC018463.5	0	0	0	0	0	0	0	0	0	0	0	0
AC018512.1	0	0	0	0	0	0	0	0	0	0	0	0
AC018634.9	0	0	0	0	0	0	0	0	0	0	0	0
AC018638.1	0	0	0	0	0	0	2.28	0	0	0	0	0
AC018641.7	0	0	0	0	0	0	1	0	0	0	0	0
AC018693.5	0	0	0	0	0	0	0	0	0	0	0	0
AC018696.1	0	0	1	1	0	1	0	0	0	0	1	0
AC018696.4	0	0	0	0	0	0	0	0	0	0	0	0
AC018712.2	1	0	0	0	0	0	1	0	0	0	0	0
AC018717.2	0	0	0	0	0	0	0	0	0	0	0	0
AC018735.1	0	0	0	0	0	0	0	0	0	0	0	0
AC018738.2	0	0	0	0	1.017	0	0	0	0	0	2.048	0
AC018755.16	6	2	3	1	1	4	3	2	4	1	1	6
AC018755.18	2	0	2	0	0	2.412	6.428	0	0	0	0	0
AC018804.6	0	0	0	0	0	1.39	1.121	2.276	1.271	0	0	0
AC018865.11	0	0	0	0	0	0	0	0	0	0	0	0
AC018865.5	0	0	0	0	0	0	0	0	0	0	0	0
AC018867.1	0	0	0	0	0	0	0	0	0	0	0	0
AC018880.1	0	0	0	0	0	0	0	0	0	0	0	0
AC018880.2	0	0	0	0	0	0	0	0	0	0	0	0
AC018892.3	0	1	0	0	0	0	0	0	0	0	0	0
AC018892.8	0	0	0	0	0	0	0	0	0	0	0	0
AC018902.1	0	0	0	0	0	0	0	0	0	0	0	0
AC019050.1	0	0	0	0	0	0	0	0	0	0	0	0
AC019070.1	0	0	0	0	0	0	0	0	0	0	0	1
AC019080.1	0	0	0	0	0	0	0	0	0	0	0	0
AC019084.7	0	0	0	0	0	0	0	0	0	0	0	1
AC019097.7	0	0	0	0	0	0	2.214	0	2.114	1.083	0	1.08
AC019109.1	2.918	7.071	1.908	0.949	0.997	1.992	2.017	4.139	2.041	3.689	0	6.644
AC019129.1	0	0	0	0	0	0	0	0	0	0	0	0
AC019178.2	0	0	0	0	0	0	0	0	0	0	0	0
AC019178.3	0	0	0	0	0	0	0	0	0	0	0	0
AC019181.3	0	0	0	0	1	0	1	1	0	0	0	0
AC019185.2	0	0	0	0	0	0	0	0	0	0	0	0
AC019185.3	0	0	0	0	0	0	0	0	0	0	0	0
AC019206.1	0	0	0	0	1	0	0	0	0	0	0	0
AC020550.7	0	0	0	0	0	0	0	0	0	0	0	0
AC020915.2	0	0	0	0	0	0	0	0	0	0	0	0
AC020983.5	0	0	0	0	0	0	0	0	0	0	0	0
AC021016.7	0	0	0	0	0	0	1	0	0	0	0	0
AC021021.1	0	0	0	0	0	0	0	0	0	0	0	0
AC021106.1	0	1	1	0	0	0	0	0	0	0	0	0
AC021876.4	0	0	0	0	0	0	0	0	0	0	0	0
AC022153.1	0	0	0	0	0	1	0	0	0	1	0	0
AC022182.2	0	0	0	0	0	0	0	1.005	0	0	0	0
AC022210.1	0	0	0	0	0	0	0	0	0	0	0	0
AC022210.2	1	0	0	1	0	0	0	2.055	0	0	0	1
AC022819.1	0	0	0	0	0	0	0	0	0	0	0	0
AC023128.2	0	0	0	0	0	0	0	0	0	0	0	0
AC023271.1	3	0	0	0	1	0	0	0	0	1	0	2
AC023274.4	0	0	0	0	0	0	0	0	0	0	0	0
AC023274.6	0	0	0	0	0	0	0	0	0	0	0	0
AC023283.1	0	0	0	0	0	0	0	0	0	0	0	0
AC023347.2	0	0	0	0	0	0	0	0	0	0	0	0
AC023449.2	0	0	0	0	0	0	0	0	0	0	0	0
AC023491.1	0	0	0	1.744	0	0	0	0	0	0	0	0
AC023491.2	0	0	0	0	0	0	0	4.994	0	0	0	4.293
AC023908.1	20	40.564	40.243	28.359	22.688	25.95	31.265	45.155	20.988	26.563	32.607	0
AC024060.1	0	0	0	0	0	0	0	0	0	0	0	0
AC024067.1	0	0	0	0	0	0	0	0	0	0	0	0
AC024082.3	0	0	0	0	0	0	0	0	0	0	0	0
AC024082.4	0	0	0	0	0	0	0	0	0	0	0	0
AC024162.2	0	0	0	0	0	0	0	0	0	0	0	0
AC024361.1	0	0	0	0	0	0	0	0	0	0	0	0
AC024560.3	572.544	646.681	385.344	380.36	631.288	461.365	532.547	377.383	683.301	602.817	344.432	394.809
AC024592.12	86.837	58.422	82.507	86.874	9.538	19.592	1.355	20.915	18.487	1.036	3.199	1.389
AC024937.2	1	0	0	1	2	0	0	0	0	0	0	0
AC024937.4	1.219	9.417	7.817	4.438	5.137	2.194	3.838	4.742	1.142	0	1.184	3.378
AC024937.6	9.472	27.447	8.248	9.361	10.499	17.758	10.624	18.413	14.325	16.907	11.974	8.331
AC025263.3	0	0	0	0	0	0	0	0	0	0	0	0
AC025750.5	0	0	0	0	0	0	0	0	0	0	0	0
AC025750.7	0	0	0	0	0	0	0	0	0	0	0	0
AC026150.6	0	1	1	1	2	0	9.108	2.798	2	6	3	4
AC026185.1	0	0	0	0	0	0	0	0	0	0	0	0
AC026248.1	15.743	25.109	19.501	10.015	21.935	28.312	16.319	32.085	18.542	26.881	12.997	19.881
AC026271.5	0	0	0	0	1.162	0	2.509	0	2.39	0	0	1.168
AC026348.1	0	0	29.118	17.773	0	47.377	13.675	6.799	0	0	0	0
AC026369.1	1	0	1	1	2	0	1	0	1	0	1	0
AC026449.1	0	0	0	0	0	0	0	0	0	0	0	0
AC026954.6	0	1	0	1	1	0	0	1	0	2	0	1
AC027124.2	0	0	0	0	0	0	0	0	0	0	0	0
AC027124.3	0	0	0	0	0	0	0	0	0	0	0	0
AC027612.1	0	0	0	0	0	0	0	0	0	0	0	0
AC027612.3	0	0	0	0	0	0	0	0	0	1	0	0
AC027612.4	0	0	0	0	0	0	0	0	0	0	0	0
AC027612.6	72	105	114	171.998	89.999	185.296	140	110.003	56	69	29.087	71
AC027682.1	0	0	12.708	11.777	0	0	0	13.378	0	34.439	0	10.775
AC034198.7	0	0	0	0	0	0	0	0	0	0	0	0
AC037459.4	4.143	11.777	6.117	0	11.605	0	0	1.952	22.078	1.122	14.249	8.208
AC037482.2	0	0	0	0	0	0	0	0	0	0	0	0
AC053503.2	0	0	0	0	0	0	0	0	0	0	0	0
AC055733.1	1.168	0	0	1.183	0	0	0	0	2.45	2.298	1.158	0
AC055866.1	0	0	0	0	0	0	0	0	0	0	0	0
AC055876.1	0	0	0	0	0	0	0	0	0	0	0	0
AC060834.2	0	0	0	0	0	0	2	0	0	0.819	3.201	2.088
AC062016.1	0	0	0	0	0	0	0	0	0	0	0	0
AC062016.3	0	0	0	0	0	0	0	0	0	0	0	0
AC062022.1	0	0	0	0	0	0	0	0	0	0	0	0
AC063956.1	0	0	0	0	0	0	0	0	0	0	0	0
AC063976.1	0	0	0	0	0	0	0	0	0	0	0	0
AC063976.2	0	0	0	0	0	0	0	0	0	0	0	0
AC063976.7	6.014	5	2	1	1	1	5	2	1	1	1	3
AC063979.1	0	0	0	0	0	0	0	0	0	0	0	0
AC064836.3	0	2	1	0	0	1	0	1	1	1	1	2
AC064850.4	1	0	2	0	0	0	0	0	1	0	0	0
AC064853.3	0	0	0	0	0	0	0	1	0	0	0	0
AC066615.1	0	0	0	0	0	0	0	0	0	0	0	0
AC066692.3	0	0	1	1	0	0	1	0	0	0	0	1
AC067940.1	0	0	0	0	1	0	0	0	0	0	0	0
AC067945.3	0	0	0	0	0	0	0	0	0	0	0	0
AC068042.1	0	0	0	0	0	0	0	0	0	0	0	0
AC068044.1	0	0	0	0	0	0	0	0	0	0	0	0
AC068134.10	3.342	3.813	10.815	11.415	11.747	4.116	11.337	10.063	19.681	13.657	10.895	7.045
AC068135.1	0	0	0	0	0	0	0	0	0	0	0	0
AC068137.13	0	0	0	0	0	0	0	0	0	0	0	0
AC068279.3	32	29	34	27	31	28	52	47	37	48	12	22
AC068287.1	0	0	0	0	0	0	0	0	0	0	0	0
AC068491.3	0	1	0	0	0	0	0	0	0	0	0	0
AC068522.4	0	0	0	0	0	2	0	0	0	0	0	0
AC068533.7	14.166	0	0	2.507	0	0	2.768	2.583	5.433	8.42	3.368	2.981
AC068538.2	0	0	0	0	0	0	0	0	0	0	0	0
AC068657.2	0	1	0	0	0	0	0	0	1	0	0	0
AC068724.1	0	0	0	0	0	0	0	0	0	0	0	0
AC068831.11	0	0	0	0	0	0	0	0	0	0	0	2
AC068831.12	0	0	0	0	0	0	0	0	0	0	0	0
AC068831.17	0	0	0	0	0	0	0	0	0	0	0	0
AC069063.1	0	0	0	0	0	0	0	0	0	0	0	0
AC069063.2	0	2	0	1	1	1	1	2	1	0	1	0
AC069154.4	0	0	0	0	1	0	0	0	0	0	0	0
AC069157.1	0	0	0	0	0	0	0	0	0	0	0	0
AC069213.4	0	0	0	0	0	0	0	0	0	0	0	0
AC069257.6	0	0	1	0	1	0	2	0	0	0	0	1
AC069282.6	25	34	27	26	17	31	36	27	38	20	20	21
AC069368.3	0	0	0	0	0	0	0	0	0	0	0	0
AC069499.1	0	0	0	0	0	0	0	0	0	0	0	0
AC069513.1	0	0	0	0	0	0.001	0	1.292	0	0	0.001	0
AC069542.1	0	0	0	0	0	0	0	0	0	0	0	0
AC072052.7	0	0	0	0	0	1	0	0	0	0	0	1
AC072061.2	0	0	0	0	0	0	0	0	0	0	0	0
AC073052.1	0	4	0	1	3	1	1	1	0	0	0	0
AC073055.2	0	0	0	0	0	0	0	0	0	0	0	0
AC073063.10	5	5.008	5.024	1	6.022	7	10	6	11	3	5	3
AC073065.3	9.781	10.789	11.805	8.596	6.958	15.65	7.325	10.162	10.163	15.667	10.871	16.058
AC073069.2	1	0	0	0	2	1	1	0	1	1	0	0
AC073072.1	0	0	0	0	0	0	0	0	0	0	0	0
AC073072.7	0	1	0	0	0	0	0	0	0	0	0	0
AC073091.2	0	0	0	0	0	0	0	0	0	0	0	0
AC073109.2	0	0	0	1	0	0	0	0	0	0	0	1
AC073130.2	0	0	0	0	0	0	0	0	0	0	0	0
AC073135.2	0	0	0	0	0	0	0	0	0	0	0	0
AC073135.3	0	0	0	0	0	0	0	0	0	0	0	0
AC073135.4	0	0	0	0	0	0	0	0	0	0	0	0
AC073143.1	0	0	0	0	0	0	0	0	0	0	0	0
AC073150.6	0	1	1	0	0	0	0	0	0	0	0	1
AC073264.10	0	0	0	0	0	0	0	0	0	0	0	0
AC073264.6	0	0	0	0	0	0	0	0	0	0	0	0
AC073310.4	0	0	0	0	0	0	0	0	0	0	0	0
AC073325.2	1	0	0	0	0	0	0	0	0	0	0	0
AC073333.1	75.398	76.19	59.752	66.494	57.941	84.427	86.945	68.4	79.186	103.5	54.631	72.902
AC073387.2	0	0	0	0	0	0	0	0	0	0	0	0
AC073410.1	2	2	2	1	2	2	2	3	1	1	1	1
AC073415.2	0	0	1	0	1	0	2	0	2	0	1	1
AC073464.11	0	0	0	1	0	0	0	0	2	2	0	0
AC073464.4	0	0	0	0	0	0	0	0	1	0	0	0
AC073464.6	0	0	0	0	0	0	0	0	0	0	0	0
AC073464.7	2.008	7	5	0	1	2.999	3	3	6	5.164	3.998	2
AC073465.1	0	0	0	0	0	0	0	0	0	0	0	0
AC073465.2	0	0	0	0	0	0	0	0	0	0	0	0
AC073465.3	0	0	0	0	0	0	0	0	0	0	0	0
AC073476.1	0	0	0	0	0	0	0	0	0	0	0	0
AC073551.1	0	0	0.999	1	0	0	0	0	0	1.895	0	0
AC073610.5	0	0	0	0	0	0	0	0	0	0	0	0
AC073621.2	0	0	1	1	0	4	1	0	0	0	0	3
AC073657.1	0	1.003	0	0	0	3	3	4.01	0	3.752	1.148	0
AC073850.6	2	5	3	1	8	4	4	1	0	1	11	6
AC073869.2	0	0	0	0	0	0	0	0	0	0	0	0
AC073900.4	0	0	0	0	0	0	0	0	0	0	0	0
AC073987.2	0	0	0	0	0	0	0	0	0	0	0	0
AC074019.2	5.937	10.219	5.018	8.625	8.552	7.344	11.608	9.985	8.476	3.205	6.909	3.117
AC074033.1	0	0	0	0	0	0	0	0	0	0	0	0
AC074117.13	0	2	0	0	1	0	0	2	0	3	0	0
AC074121.4	0	0	0	0	0	0	0	0	0	0	0	0
AC074141.1	9.491	0	8.326	15.716	0	0	3.483	3.307	24.275	28.215	12.364	8.235
AC074141.3	0	5.606	4.518	1.913	2.585	2	3.005	0	4.402	0	0	2.928
AC074290.1	0	0	0	0	0	0	0	0	0	0	0	0
AC074338.4	0	3	1	0	1	1	1	0	1	0	0	1
AC074338.5	0	0	0	0	0	0	0	0	0	0	0	0
AC074367.1	0	0	0	0	0	0	0	2	0	0	0	0
AC074375.1	0	0	0	0	0	0	0	0	0	0	0	0
AC078899.1	0	0	0	0	0	0	0	0	0	0	0	0
AC078899.3	0	0	0	0	0	0	0	0	0	0	0	0
AC078899.4	0	0	0	0	0	0	0	0	0	0	0	0
AC078974.2	0	0	0	0	0	0	0	0	0	0	0	0
AC079112.1	0	0	0	0	0	0	0	0	0	0	0	0
AC079150.2	0	0	0	0	0	0	0	0	0	0	0	0
AC079199.2	0	0	0	0	0	0	0	0	0	0	0	0
AC079248.1	0	0	0	0	0	0	0	0	0	0	0	0
AC079250.1	9.039	13.703	8.883	9.804	6.517	6.026	1.093	7.628	3.358	4.607	5.954	3.2
AC079305.5	0	0	0	0	0	0	0	0	0	0	0	0
AC079325.5	0	0	0	0	0	0	0	1	0	0	0	0
AC079325.6	0	0	0	1	0	0	0	1	0	0	0	0
AC079354.6	0	0	0	0	0	0	0	0	0	0	0	0
AC079355.1	0	0	0	0	0	0	0	0	0	0	0	0
AC079395.1	0	0	0	0	0	0	0	0	0	0	0	0
AC079448.1	0	0	0	0	0	0	0	0	0	0	0	0
AC079741.2	0	0	0	1	0	0	0	0	0	0	0	0
AC079753.4	0	0	0	0	0	0	0	0	0	0	0	0
AC079767.3	0	1	0	0	0	0	0	0	0	0	0	0
AC079776.2	2	3	3	2	2	5	2	2	2	3	0	3
AC079776.4	0	0	0	0	0	0	0	0	0	0	0	0
AC079776.6	0	0	0	0	0	0	0	0	0	0	0	0
AC079780.3	0	0	1	0	0	0	0	0	0	0	0	0
AC079781.5	0	0	0	0	0	0	0	0	0	0	0	0
AC079781.7	0	0	0	1	1	1	1	0	2	1.001	0	0
AC079781.8	0	1	0	0	0	0	1	1	0	0	0	0
AC079807.1	0	0	0	1	1	0	0	0	0	0	0	0
AC079809.2	0	0	0	0	0	0	0	0	0	0	0	0
AC079834.1	0	0	0	0	0	0	0	0	0	0	0	0
AC079907.1	0	0	0	0	0	0	0	0	0	0	0	0
AC079922.2	0	0	0	0	0	0	1	1	1	0	0	0
AC079987.2	0	0	0	0	0	0	0	0	0	0	0	0
AC080002.1	0	0	0	0	0	0	0	0	0	0	0	0
AC080125.1	0	0	0	0	0	0	0	0	0	0	0	0
AC083760.1	0	0	0	0	0	0	0	0	0	0	0	0
AC083822.2	1	1	0	0	0	2	0	0	2	0	0	0
AC083855.5	0	0	0	0	0	0	0	0	0	0	0	0
AC083862.6	0	3	0	1	2	0	1	0	0	2	3	0
AC083863.5	0	0	0	0	0	0	0	0	0	0	0	0
AC083873.4	1.007	1.007	1.007	0	0	1.014	0	0	0	0	0	2.018
AC083875.2	0	0	0	0	0	0	0	0	0	0	0	0
AC083899.1	0	1.332	0	1.98	1.003	1.581	4.996	0.666	2.861	1.212	0	1
AC083899.3	56.736	38.698	33.537	35.805	11.556	30.959	36.767	49.32	29.011	39.483	31.774	28.267
AC083939.1	0	0	0	0	0	0	0	0	0	0	0	0
AC084121.14	0	1	0	0	0	0	0	0	1	0	0	0
AC084121.17	0	0	0	0	0	0	0	0	0	0	0	0
AC084219.2	12.57	17.599	15.964	7.977	27.315	0	7.615	13.056	0	0	0	0
AC084290.2	0	0	0	0	0	0	0	0	0	0	0	0
AC087163.2	10	4	3	1	4	5	6	3	12	6	2	1
AC087163.3	0	0	0	0	0	0	0	0	0	0	0	0
AC087350.1	0	0	0	0	0	0	0	0	0	0	0	0
AC087392.1	0	0	0	0	0	0	0	0	0	0	0	0
AC087499.4	0	0	0	0	0	0	0	0	0	0	0	0
AC087499.5	0	0	0	0	0	0	0	0	0	0	0	0
AC087499.7	0	0	0	0	0	0	0	0	0	0	0	0
AC087499.8	0	0	0	0	0	0	0	0	0	0	0	0
AC087499.9	0	0	0	0	0	0	0	0	0	0	0	0
AC087650.1	0	0	0	0	0	0	0	0	0	0	0	0
AC087651.1	0	0	0	0	0	0	0	0	0	0	0	0
AC087651.2	0	0	0	0	0	0	0	0	0	0	0	0
AC087762.1	0	0	0	0	0	2	0	0	0	0	0	0
AC090018.1	0	0	0	0	0	0	0	0	0	0	0	0
AC090094.1	316.315	362.023	276.055	352.268	307.056	502.321	462.956	521.129	232.37	295.642	253.05	249.624
AC090154.1	6.092	10.908	7.718	1.859	2.883	7.335	7.173	11.741	12.467	9.201	4.34	7.241
AC090283.3	0	0	0	0	0	0	0	0	0	0	0	0
AC090286.2	0	0	0	0	0	0	0	1	0	0	1	0
AC090453.1	0	0	0	0	0	0	0	0	0	0	0	0
AC090498.1	60.216	44.274	46.097	36.149	31.045	21.448	12.947	27.764	11.814	27.714	5.346	12.265
AC090505.5	1	0	1	1	0	0	1	0	1	0	2	11
AC090602.2	0	0	0	0	0	0	0	0	0	0	1	0
AC090625.1	0	0	0	0	0	0	0	0	0	0	0	0
AC090774.2	0	1	0	0	0	4	0	0	0	5	0	0
AC090804.1	2	3.282	0	1.288	0	0	4.686	2.005	0	3.006	1	2.015
AC090945.1	2	7	7	1	3	2	10	8	1	4	0	2
AC090954.5	0	0	0	0	0	1	0	0	0	0	0	0
AC090955.5	0	0	0	0	0	0	0	0	0	0	0	0
AC090958.1	0	0	0	0	0	0	0	0	0	0	0	0
AC090958.5	2	8	6	1	4	3	1	11	3	1	5	8
AC090960.1	0	0	0	0	0	0	0	0	0	0	0	0
AC091069.1	0	0	0	0	0	0	0	0	0	0	0	0
AC091180.1	0	0	0	0	0	0	0	0	0	0	0	0
AC091304.1	0	1.003	0	0	0	0	0	0	0	0	0	0
AC091492.2	0	0	0	0	1	0	0	0	0	0	0	0
AC091493.1	0	1	0	1.14	0	1	1.002	0	0	0	1.003	0
AC091633.2	0	1	0	0	0	0	0	0	1	0	0	0
AC091654.7	0	0	0	0	0	0	0	0	0	0	0	0
AC091813.2	0	0	0	0	0	0	0	0	0	0	0	0
AC092013.1	0	0	0	0	0	0	0	0	0	0	0	0
AC092066.6	0	0	0	0	0	0	0	0	0	0	0	0
AC092106.1	3	1	2	1	1	1	1	2	1	0	1	2
AC092106.2	0	0	0	0	0	0	0	0	1	0	0	0
AC092155.1	0	0	0	0	0	0	0	0	1.013	0	1.013	0
AC092159.1	0	0	0	0	0	0	0	0	1	0	0	0
AC092162.2	1	1	0	0	0	0	0	0	0	0	0	0
AC092170.1	0	0	0	0	0	0	0	0	0	0	0	0
AC092384.1	0	0	0	0	0	0	0	0	0	0	0	0
AC092421.1	1	1	0	0	0	1	1	1	0	0	0	0
AC092566.1	0	0	0	0	0	0	0	0	0	0	0	0
AC092568.1	0	0	0	0	0	0	0	0	0	0	0	0
AC092569.2	0	0	0	0	0	0	0	0	0	0	0	0
AC092570.1	0	0	0	0	0	0	0	0	0	0	0	0
AC092570.3	0	0	0	0	0	0	0	0	0	0	0	0
AC092570.4	0	0	0	0	0	0	0	0	0	0	0	0
AC092573.2	0	0	0	0	0	0	0	0	0	0	0	0
AC092578.1	0	0	0	0	0	0	0	0	0	0	0	0
AC092580.1	0	0	0	0	0	0	0	0	0	0	0	0
AC092580.2	0	0	0	0	0	0	0	0	0	0	0	0
AC092601.1	0	0	0	0	0	0	0	0	0	1	0	0
AC092610.12	0	0	0	0	0	0	0	0	0	0	0	0
AC092628.3	0	0	0	0	0	0	0	0	0	0	0	0
AC092638.1	0	0	0	0	0	0	0	0	0	0	0	0
AC092638.2	0	0	0	0	0	0	0	0	0	0	0	0
AC092641.2	5	6	2	2	7	0	1	1	2	1	0	1
AC092642.1	0	0	0	0	0	0	0	0	0	0	0	0
AC092646.1	0	0	0	0	0	0	0	0	0	0	0	0
AC092646.2	0	0	0	0	0	0	0	0	0	0	0	0
AC092651.1	1.745	0	1.059	0	1.405	0	0	0	0	0	9.183	0
AC092664.1	0	0	0	0	0	0	0	0	0	0	0	0
AC092718.1	0	0	0	0	0	0	0	0	0	0	0	0
AC092798.2	0	0	0	0	0	0	1	0	0	0	0	0
AC092835.2	3	3	4	2	6	3	4	8	6	6	2	2
AC092881.1	0	0	0	0	0	0	0	1	0	0	0	0
AC092933.3	0	0	0	0	0	0	0	0	0	0	0	0
AC092933.4	19.025	36.738	30.941	33.512	32.514	23.021	29.368	41.345	29.802	28.339	21.214	36.475
AC093063.2	13	1	2	1	23	13	37	10	2	5	4	5
AC093084.1	0	0	0	0	0	0	0	0	0	0	0	0
AC093106.4	0	0	0	0	0	0	1	0	0	0	0	0
AC093106.6	0	0	0	0	0	0	0	0	1	0	0	0
AC093107.7	0	0	0	0	0	0	0	1	0	0	3	1
AC093142.2	0	0	0	1	1	0	3	0	7	4	0	1
AC093162.3	0	0	0	0	0	0	0	0	0	1	0	0
AC093162.5	4	4	4	4	4	3	7	8	3	2	5	6
AC093166.1	0	0	0	0	0	0	1	1	0	0	0	0
AC093166.2	0	0	0	0	0	0	0	0	1	0	0	0
AC093166.3	0	1.66	0	0	0	0	0	0	0	0	0	1
AC093166.4	0	0	0	0	0	0	0	0	0	0	0	0
AC093616.4	18.748	29.311	12.384	11.399	22.162	17.192	17.604	26.434	18.172	20.549	4.64	18.28
AC093642.5	31.159	33.043	21.232	19.406	20.999	23.221	44.644	45.167	35.432	43.361	9.057	21.274
AC093698.1	0	0	0	0	0	0	0	0	0	1	0	0
AC093698.4	0	0	0	0	0	0	0	0	0	0	0	0
AC093716.1	0	0	0	0	0	0	0	0	0	0	0	0
AC093724.2	2.06	10.413	5.288	0	0	1.026	4.12	9.289	2.056	3.195	1.029	0
AC093787.1	0	0	0	0	0	0	0	0	0	0	0	0
AC093826.1	0	0	0	0	1	0	0	0	0	1.036	0	0.957
AC093838.4	567.865	629.406	385.391	337.309	503.36	504.604	315.108	351.352	659.347	591.184	451.347	386.554
AC093850.1	0	0	0	1	0	0	0	0	0	0	0	0
AC093899.3	1	2	2	1	5	4	4	8	3	6	0	1
AC094019.4	0	0	3	1	0	1	1	0	1	0	3	0
AC096553.5	1	0	0	0	0	0	0	0	0	0	0	0
AC096582.8	0	0	0	0	0	0	0	0	0	0	0	0
AC096582.9	0	0	0	0	2	0	0	0	0	1	1	0
AC096649.1	0	0	0	0	0	0	0	0	0	0	0	0
AC096664.1	0	0	0	0	0	0	0	0	0	0	0	0
AC096664.2	1	0	0	0	0	0	0	0	0	0	0	0
AC096775.2	0	0	0	0	0	0	0	0	0	1	0	0
AC096921.2	0	0	0	0	0	0	0	0	0	0	0	0
AC096949.1	0	46.655	45.544	17.326	0	0	44.943	0	132.064	17.381	0	17.646
AC097359.2	8	7	7	6	5	0	6	2	5	5	0	2
AC097374.2	748.444	711.487	564.489	611.842	403.741	360.757	235.914	285.258	280	269.539	354.283	388.546
AC097463.1	0	0	0	0	0	0	0	0	0	0	0	0
AC097463.2	0	0	0	0	0	0	0	0	0	0	0	0
AC097499.2	0	0	0	0	0	0	0	0	0	0	0	0
AC097523.1	1.005	1.038	1.003	0	0	0	1.004	0	0	0	0	0
AC097523.3	0	0	0	0	0	0	0	0	0	0	0	0
AC097533.1	0	0	0	0	0	0	0	0	0	0	0	0
AC097711.1	0	0	0	0	0	0	0	0	0	0	0	0
AC097713.5	0	0	0	0	0	0	0	0	0	0	0	0
AC097721.1	4	4	2	2	1	2	0	5	0	0	0	1
AC098592.6	0	0	0	0	0	0	0	0	0	0	0	0
AC098592.7	0	0	0	0	0	0	0	0	0	0	0	0
AC098614.1	0	0	0	0	0	0	0	0	0	0	0	0
AC098614.2	0	9.011	7.037	12.14	6.033	9.049	11.185	12.983	9.013	11.104	8.039	4.018
AC098614.3	0	0	0	0	0	0	0	0	0	0	0	0
AC098784.1	0	0	0	0	0	0	0	0	0	0	0	0
AC098817.5	0	1	0	0	0	0	0	0	0	0	0	0
AC098824.6	0	0	1	0	1	0	1	0	0	0	0	0
AC098826.4	0	0	0	0	0	0	0	0	0	0	0	0
AC098826.5	0	0	0	0	0	0	0	0	0	0	0	1
AC098828.3	0	0	0	0	0	0	0	0	0	0	0	0
AC098831.4	0	0	0	0	0	0	0	0	0	0	0	0
AC099535.4	0	0	1	0	0	1	1	0	0	0	0	0
AC099799.1	0	0	0	0	0	0	0	0	0	0	0	0
AC100821.1	0	0	0	0	0	0	0	0	0	0	0	0
AC103563.2	0	0	0	0	0	0	0	0	0	0	0	0
AC103563.3	0	0	0	0	0	0	0	0	0	0	0	0
AC103563.4	0	0	0	0	0	0	0	0	0	0	0	0
AC103563.5	0	0	0	0	0	0	0	0	0	0	0	0
AC103563.6	0	0	0	0	0	0	0	0	0	0	0	0
AC103563.7	0	0	0	0	0	0	0	0	0	0	0	0
AC103564.6	0	0	1	0	0	0	0	1	0	0	0	0
AC104057.1	0	2	0	1	0	0	1	0	0	0	1	1
AC104058.1	0	0	0	0	0	0	0	0	0	0	0	0
AC104073.1	0	0	1	0	0	0	1	0	0	0	1	0
AC104076.2	0	0	0	0	0	0	0	0	0	0	0	0
AC104131.1	0	0	0	0	0	0	0	0	0	0	0	0
AC104297.1	0	0	0	0	0	0	1	0	0	0	0	0
AC104304.4	0	0	1	0	0	0	0	1	1	0	0	0
AC104306.1	0	0	0	1	0	0	0	0	2	1	0	0
AC104306.4	0	0	0	0	0	0	0	0	0	0	0	0
AC104308.2	0	0	0	0	0	0	0	0	0	0	0	0
AC104389.1	0	0	0	0	0	0	0	0	0	0	0	0
AC104389.2	0	0	0	0	0	0	0	0	0	0	0	0
AC104389.31	0	0	0	0	0	0	0	0	0	0	0	0
AC104389.32	0	0	0	0	0	0	0	0	0	0	0	0
AC104451.2	0	1.334	1.509	1	0	0	0	0	0	0	0	2.788
AC104532.2	1.239	0	0	1.166	0	0	2.66	0	0	0	1.257	0
AC104534.3	3.781	9.076	0	0	12.363	2.872	3.725	0	2.376	0	5.528	0
AC104581.1	0	0	0	0	0	0	0	0	0	0	0	0
AC104634.3	0	0	0	0	1	0	0	1	1	1	0	0
AC104650.1	0	0	0	0	0	0	0	0	0	0	0	0
AC104651.2	0	0	0	0	0	0	0	0	0	0	0	1
AC104651.3	0	0	0	0	0	0	0	0	0	0	0	0
AC104698.2	0	0	0	0	0	0	0	0	0	0	0	0
AC104772.1	0	0	0	0	0	0	0	0	0	1	0	0
AC104843.3	0	1	0	0	0	0	0	0	0	0	0	0
AC104843.4	0	0	0	0	0	0	0	0	0	0	0	0
AC104978.1	0	0	0	0	0	0	0	0	0	0	0	0
AC105009.1	0	0	0	0	0	0	0	0	0	0	0	0
AC105052.1	3.262	3.643	0	0	0	0	0	13.379	0	3.313	0	0
AC105342.1	0	0	0	0	0	0	0	0	0	0	0	0
AC105399.2	0	0	0	0	0	0	0	0	0	0	0	0
AC105402.2	0	0	0	0	0	0	0	0	0	0	0	0
AC105402.3	0	0	0	0	0	0	0	0	0	0	0	0
AC105443.2	0	0	0	0	0	0	0	0	0	0	0	0
AC106883.1	0	0	0	0	0	0	0	0	0	0	0	0
AC106901.1	0	0	0	0	0	0	0	0	0	0	0	0
AC107081.1	0	0	0	0	0	0	0	0	0	0	0	0
AC107083.1	1	0	0	0	0	0	0	0	0	0	0	0
AC107399.1	0	0	0	0	0	0	0	0	0	0	0	0
AC107982.4	0	0	0	0	0	0	0	0	0	0	0	0
AC107983.4	2.054	0	0	0	1.017	0	0	0	0	0	0	0
AC108032.1	0	2	0	1	0	0	0	0	0	0	0	1
AC108039.1	0	0	0	0	0	0	0	0	0	0	0	0
AC108039.3	0	0	0	0	0	0	0	0	0	0	0	0
AC108059.1	0	0	0	0	0	0	0	0	0	0	0	0
AC108059.2	0	0	0	0	0	0	0	0	0	0	0	0
AC108059.4	0	0	0	0	0	0	0	1	0	1	0	0
AC108448.2	3	1	0	0	2	0	0	0	0	0	2	1
AC108463.2	0	0	0	0	0	1	0	0	1	0	2	1
AC108479.2	0	0	0	1	0	0	0	0	0	0	0	0
AC108868.3	0	0	0	0	0	0	0	0	0	0	0	0
AC108925.1	0	0	0	0	0	0	0	0	1.623	0	0	0
AC108938.3	0	0	0	0	0	0	0	0	0	0	0	0
AC108938.5	4.882	3.568	11.113	23.985	4.893	9.866	13.922	23.337	2.497	6.001	9.876	9.89
AC109344.1	0	0	0	0	0	0	0	0	0	0	0	0
AC109486.1	43.081	61.979	43.792	57.675	47.577	55.401	65.076	39.518	43.225	47.999	39.534	32.971
AC109631.1	0	2	0	1	0	0	0	0	1	1.377	0	0
AC109638.1	0	0	0	0	0	0	0	0	0	0	0	0
AC109815.2	0	0	0	0	0	0	0	0	0	1	0	0
AC109829.1	1	1	0	3	1	2	0	1	1	2	0	1
AC109829.2	0	0	0	0	0	0	0	0	0	0	0	0
AC110299.5	2	2	0	3	1	5	0	7	0	1	1	4
AC110602.1	0	0	0	0	0	0	0	0	0	0	0	0
AC110615.1	52.882	89.754	70.25	83.601	15.808	50.253	57.394	109.814	61.268	28.195	19.919	52.198
AC110620.1	0	0	0	0	0	0	0	0	0	0	0	0
AC110754.3	0	0	0	0	0	0	0	0	0	0	0	0
AC110926.4	27.879	23.291	22.905	26.387	18.823	31.681	40.853	42.722	30.917	21.351	21.841	20.997
AC111155.1	0	0	0	0	0	0	0	0	0	0	0	0
AC111200.2	1.835	2.709	1.406	1.03	2.713	5.607	1.546	1.831	1	2.827	2.957	2.839
AC111200.7	0	0	0	0	0	0	0	0	0	0	0	0
AC112198.1	0	0	0	0	1	0	0	0	1	0	0	0
AC112220.2	0	0	0	0	0	0	0	2	0	0	0	0
AC112229.1	1	0	1	0	1	2	2	0	0	0	0	0
AC112229.6	0	0	0	0	0	0	0	0	0	0	0	0
AC112497.1	16.329	29.67	16.84	23.848	27.076	34.935	14.976	29.427	60.919	31.262	19.081	17.779
AC112719.1	0	0	0	0	0	0	0	0	0	0	0	0
AC113404.1	2.374	0	0	0	0	0	0	0	0	0	0	1.958
AC113618.2	0	0	0	0	0	0	0	0	0	0	0	0
AC114737.3	0	0	0	0	0	0	1	0	0	0	0	0
AC114755.2	0	0	0	0	0	0	0	0	0	0	0	0
AC114755.3	0	0	0	0	0	0	0	0	0	0	0	0
AC114755.4	0	0	0	0	0	0	0	0	0	0	0	0
AC114755.5	0	0	0	0	0	0	0	0	0	0	0	0
AC114755.7	0	0	0	0	0	0	0	0	0	0	0	0
AC114760.1	0	0	0	0	0	0	0	0	0	0	0	0
AC114776.1	0	0	0	0	0	0	1	0	0	0	0	0
AC114812.10	0	0	0	0	0	0	0	0	0	0	0	0
AC114812.5	0	0	0	0	0	0	0	0	0	0	0	0
AC114812.9	0	0	0	0	0	0	0	0	0	0	0	0
AC114814.2	0	0	0	0	0	0	0	0	0	0	0	0
AC114973.1	0	0	0	0	0	0	0	0	0	0	0	0
AC115115.4	0	0	0	0	0	0	0	0	0	0	0	0
AC115283.1	0	0	0	0	0	0	0	0	0	0	0	0
AC115617.2	0	3	1	0	0	1	0	1	0	0	1	0
AC116050.1	1	3	3	3	3.83	5.807	3	2	3	1	2	1.196
AC117490.2	0	0	0	0	0	0	0	0	0	0	0	0
AC117947.1	0	0	0	0	0	1	0	0	0	0	0	0
AC118758.1	0	1	0	0	0	0	0	0	1	0	0	0
AC119403.1	0	1	0	0	0	1	0	0	0	0	0	0
AC121251.1	0	1	0	3	0	0	0	0	0	0	0	1
AC123900.2	0	0	0	0	0	0	0	0	0	0	0	0
AC124312.1	4	1	0	0	1	0	1	3	2	2	1	1
AC124914.3	1	0	1	0	1	0	2	1	0	0	0	1
AC124944.4	0	0	0	0	0	1	0	0	0	0	0	0
AC125232.1	67.567	45.188	66.643	86.364	81.852	122.238	78.251	129.499	63.361	67.517	54.598	52.086
AC125238.2	0	0	1	0	0	0	0	0	0	0	0	0
AC125238.3	0	0	0	0	0	0	0	0	0	0	0	0
AC125634.1	0	1	1	0	0	1	0	1	0	1	0	0
AC126365.1	0	0	0	0	0	0	0	0	1	0	0	0
AC126407.1	0	0	0	0	0	0	0	0	0	0	0	0
AC126544.4	1	1	4.603	0	2	0	1.021	0	2	0	2	0
AC127070.1	21.618	6.957	13.003	13.468	29.978	31.547	25.359	37.995	22.978	21.849	14.171	0
AC127383.1	0	0	0	0	0	0	0	0	0	0	0	0
AC127391.3	0	0	0	0	0	0	0	0	0	0	0	0
AC128677.3	0	0	0	0	0	0	0	1	0	0	0	0
AC129492.1	34.462	24.264	21.647	11.062	37.903	28.367	15.263	32.59	42.995	33.96	9.61	21.768
AC130360.7	0	0	0	0	0	0	0	0	0	0	0	0
AC130360.8	0	0	0	0	0	1	0	0	0	0	0	0
AC130464.1	0	0	0	0	0	0	0	0	0	0	0	0
AC130709.1	13.164	6.479	12.818	7.237	23.973	11.405	13.985	1	22.689	20.659	5.57	3.387
AC131056.6	0	0	1	0	0	0	0	0	0	0	0	0
AC131263.1	0	0	0	0	2	2	3.043	6.419	2.038	1	0	1.002
AC132008.1	9	13	8	6	26	12	11	14	17	14	27	28
AC132479.4	0	0	0	0	0	0	0	0	0	0	0	0
AC133104.2	0	0	0	0	0	0	0	0	0	0	0	0
AC133141.1	0	1	0	0	0	0	0	0	0	2	0	0
AC133644.3	0	0	0	0	0	0	0	0	0	0	0	0
AC133965.1	0	0	0	2	0	0	1	1	0	0	0	0
AC134915.1	0	0	0	0	0	0	0	0	0	0	0	0
AC135999.2	0	0	0	0	0	0	0	0	0	0	0	0
AC136289.1	13	17.004	19.007	8.001	19.001	11	10	7.942	10.005	12.044	9.022	10.186
AC136352.1	0	0	0	0	0	0	0	0	0	0	0	0
AC136352.2	0	0	0	0	0	0	0	0	0	0	0	0
AC136352.3	0	1	1.899	2.04	5.887	0	8.534	0	0	0	0	0
AC136612.1	1.368	0	0	0	0	0	0	0	0	0	0	0
AC136616.1	10.325	12.3	19.845	9.122	5.454	3.47	2.005	0	11.101	14.264	26.799	75.188
AC136616.2	0	0	0	0	0	0	0	0	0	0	0	0
AC136616.3	0	0	0	0	0	0	0	0	0	0	0	0
AC136896.2	0	0	0	0	0	0	0	0	0	0	0	0
AC137527.2	0	0	0	0	0	0	0	0	0	0	0	0
AC137675.1	0	0	0	0	0	0	0	0	0	0	0	0
AC138028.1	0	0	0	0	0	0	0	0	0	0	0	0
AC138035.3	4.847	7.609	8.544	4.342	9.855	3.799	5.441	8.528	0	5.733	9.354	5.423
AC138472.4	0	0	0	0	0	0	0	0	0	0	0	0
AC138517.4	0	0	0	0	0	0	0	0	0	0	0	0
AC138517.5	0	0	0	0	0	0	0	0	0	0	0	0
AC138623.1	0	0	0	0	0	0	0	0	0	0	0	0
AC138645.1	71.995	55.131	0	0	0	0	0	0	55.098	47.025	46.518	36.64
AC138649.1	0	0	1.125	0	1.096	1.123	0	0	1.098	0	0	0
AC138744.2	0	0	0	1	0	3	1	1	1	0	0	0
AC138969.4	1685.46	1701.17	1643.63	2338.36	1977.64	3071.99	3350.27	3439.67	1662.7	1555.64	2238.28	2043.15
AC139085.2	0	0	0	0	0	0	0	0	0	0	0	0
AC139103.1	0	1	0	0	1	0	0	1	0	1	0	1
AC139143.2	0	0	0	0	0	0	0	0	0	0	0	0
AC139712.1	0	0	0	0	0	0	0	0	0	0	0	0
AC139712.2	0	0	0	0	1	0	0	0	0	0	0	0
AC140076.1	0	1	0	0	2	0	0	0	0	0	0	0
AC140725.7	0	0	0	0	0	0	0	0	0	0	0	0
AC140725.8	0	0	0	0	0	0	0	0	0	0	0	0
AC141272.1	0	0	0	0	0	0	0	0	0	0	0	0
AC141586.5	97.34	74.66	63.159	51.917	62	106.556	113.021	427.137	67	90.093	70.046	99.939
AC142525.1	0	0	0	0	0	0	0	0	0	0	0	0
AC144530.1	2	1	1	0	1	1	0	2	0	0	0	0
AC144568.4	0	1	0	0	0	1	2	1	2	0	0	1
AC144838.2	0	0	0	0	0	0	0	0	0	0	0	0
AC144838.3	0	0	0	0	0	0	1	0	0	0	0	0
AC145141.1	2.874	1.343	5.405	0	0	0	3.083	8.52	1.381	5.859	0	3.887
AC145212.1	70.742	63.652	43.674	57.962	45.916	38.194	16.633	11.001	24.178	24.897	53.388	57.87
AC145212.2	99.384	89.51	95.752	103.744	102.742	60.096	49.371	50.06	66.536	41.761	154.285	136.297
AC151960.1	0	0	0	0	0	0	0	0	0	0	0	0
AC152010.1	0	0	0	0	0	0	0	0	0	0	0	0
AC156455.2	8.334	11.535	4.351	5.957	8.949	8.872	15.57	8.331	6.229	5.716	9.25	8.202
AC159540.14	2	0	0	1	0	0	1	1	0	0	0	0
AC171558.1	0	0	0	0	0	0	0	0	0	0	0	0
AC171558.3	0	0	0	0	1	0	0	0	0	0	0	0
AC208162.1	0	2.028	0	0	0	0	0	0	0	0	0	0
AC213203.1	3	3	5	2	2	1	11	3	7	5	3	4
AC226119.4	0	0	0	0	0	0	0	0	0	0	0	0
AC226150.3	0	0	0	0	0	0	0	0	0	0	0	0
AC231657.1	0	0	0	0	0	0	0	0	0	0	0	0
AC233755.1	0	1	0	0	0	0	0	0	0	0	0	0
AC233755.2	0	0	0	0	0	0	0	0	0	0	0	0
AC234582.1	0	0	0	0	0	3.751	1.877	0.999	2.967	1.853	0	0
AC234582.2	0	0	1	0	0	9.204	2.945	0	1.945	1.914	0	0
AC236040.1	0	0	0	0	0	0	0	0	0	0	0	0
AC240274.1	266.438	475.227	283.814	255.636	290.751	389.802	516.128	728.519	387.924	492.958	108.297	112.621
AC241377.1	7.326	2.5	9.39	24.155	2.136	7.743	13.755	2.032	16.899	1.526	7.111	10.185
AC241585.1	26.972	51.822	85.106	130.194	24.826	25.847	80.526	57.242	30.351	44.821	48.314	50.058
AC242988.1	0	0	0	0	0	0	0	0	0	0	0	0
AC243587.1	3.188	1.24	2.885	1.605	0	1.563	0	3.37	0	0	0	1.502
AC243734.1	0	0	0	0	4.112	0	0	0	0	8.591	0	0
AC243756.1	0	0	0	0	0	0	0	1.326	0	0	0	0
AC243790.1	0	0	0	0	0	0	0	0	0	0	0	0
AC243945.1	0	0	0	0	0	0	0	0.956	0	0	0	0
AC245015.1	0	0	0	0	0	0	0	0	0	0	0	0
AC245100.1	11.67	32.139	14.198	40.635	10.04	27.41	19.374	16.725	12.73	18.261	17.575	13.753
AC254560.1	0	1.274	0	0	0	0	0	0	0	0	0	0
AC254788.1	0	5.457	0	0	0	0	0	0	0	0	4.557	0
AC254952.1	0	0	0	0	0	0	5.307	0	0	0	0	0
AC254995.1	0	0	3.165	2.525	5.303	7.035	0	0	0	3.193	2.906	0
ACAA1	1060.57	1019.32	916.354	896.655	736.163	656.496	670.419	581.599	903.824	742.458	1152.76	1073.52
ACAA2	3097.6	3090.05	2744.33	2754.89	1929.39	1524.77	2110.25	1391.6	2171.31	2215.29	2227.48	1931.56
ACACA	490	447	340.001	428.958	500.999	658.014	542.999	1109	383.001	364.993	269.95	382
ACACB	4625.83	3696.64	3104.2	3304.35	3718.61	4762.98	6010.73	5429.24	6379.51	6266.94	3291.14	3357.52
ACAD10	387.999	492.957	426.002	410	548.986	505	460.999	489.999	609	552.001	495.992	653
ACAD11	474.348	561.144	318.44	353.638	469.839	481.089	455.562	376.628	507.496	421.62	468.71	446.534
ACAD8	1420.45	1207.15	1162.35	1136	1172.03	1076.22	1052.39	1246.73	1225.2	1090.99	1023.63	1100.87
ACAD9	849.939	1035.78	566.887	654.963	672.861	751.873	661.762	1050	773.06	849.805	690	739.583
ACADL	438.001	332	221	142	285	231.001	395	302	211	221	180	147
ACADM	13315	9456	11604	8888	8233	4672	5076	3350	9020	6263	8100	7289
ACADS	2255	1959	1578	1920	1813	1379	1707	2029	1930	2041	2145	2076
ACADSB	3363.16	2489.55	2684.88	2547.89	3241.84	2347.59	1823.69	1784.1	2128.65	1850.99	3296.06	2937.69
ACADVL	23803	21515	17846	18625	19780	16818	22807	27278	27708	26135	27617	22755
ACAN	1.002	12.019	6	3	4	0	5	5	3.156	11.212	7	11.302
ACAP1	188.008	329.639	135.256	209.144	163.494	178.962	256.465	263.72	163.919	139.632	164.599	184.992
ACAP2	315.079	354.131	215.546	285.046	224.266	304.531	351.369	334.101	206.383	224.38	147.186	155.844
ACAP3	1195	1628	1051	1135	1200	1396	1459	2272	1603.68	1617	1033	1412
ACAT1	11245	8284.72	10123	7987	5687	3397.48	4252	2673.52	7368.02	6174	7485	7335
ACAT2	91.558	102.401	78.755	90.779	44.196	58.919	60.244	45.047	51.585	49.904	64.724	51.83
ACBD3	754	824	672	705	654	909	708	1031	684	629	478	440
ACBD4	157.301	209.382	106.315	128.895	196.283	223.378	231.077	147.919	213.519	181.745	211.113	225.467
ACBD5	1159.95	948.976	1053.77	1038.47	1023.57	1197.3	1113.24	1208.85	1109.39	932.831	748.815	704.508
ACBD6	426.614	460.735	346.631	352.414	351.339	423.505	366.407	411.88	399.212	353.015	265.291	301.635
ACBD7	20.305	15.268	10.54	8.134	11.994	18.437	15.113	17.581	9.647	12.609	15.533	13.38
ACCS	139.001	269	146	247.001	239	339	341.999	217	285	244.999	267	316.001
ACCSL	0	0	0	0	0	0	0	0	0	0	0	0
ACD	132	152	120	114	93	140.999	138	123.001	145.999	120	92	86.999
ACE	570.036	416.893	303.748	455.199	569.09	644.824	1006.48	1052.79	683.445	771.321	907.224	1026.01
ACE2	4	2	0	4	0	3	0	1	1	2	1	1
ACE3P	0	0	0	0	0	0	0	0	0	0	0	0
ACER1	16.017	15.937	17.422	15.624	18.038	23.188	16.02	30.391	15.438	20.371	11.172	13.531
ACER2	18	13	10	6	9	16	10	22	4	5	18	5
ACER3	133.002	197.964	101.615	168.717	104.872	191.287	186.945	194.706	125.745	118.43	124.897	113.311
ACHE	1902	3316	2254	4943	2487	3916	3046	1771	2558	4703	6149	7351
ACIN1	2126.12	1972.48	1704.76	1692.16	2281.61	2673.02	2716.37	3442.51	2470.95	2405.68	1791.87	1932.08
ACKR1	88	143	78	199	53.999	81	139.999	121	106	121	43	86
ACKR2	1.959	11.226	11.004	11.689	7.305	11.002	12	9.226	6.001	7.053	9.74	7.003
ACKR3	320	618	296	214	179	271	177	204	160	105	115	217
ACKR4	4	4	2	4	5	7	8	11	1	4	3	5
ACLY	381.999	362	365	353	409	538.999	554	706	352.999	442.001	335	379
ACMSD	0	3	5	1	3	2	2	1	1	6	1	2
ACO1	1260.12	895	1002.28	1132.07	1035.19	1193.08	1050.18	1066.45	1096.07	1071.41	947.535	1207.05
ACO2	15253.9	10680.3	14188.5	11428.6	16412.3	12346.1	12271.7	12626.4	18739	15242.1	21616.5	19901.5
ACOD1	0	0	0	0	0	0	0	0	0	0	0	0
ACOT1	527.988	374.067	341.661	447.489	221.911	166.645	300.175	406.78	191.054	148.565	370.595	362.509
ACOT11	359.554	581.541	494.713	702.291	540.979	724.196	447.294	246.187	348.006	433.345	504.224	603.511
ACOT12	0	1	0	0	0	0	1	0	0	0	0	0
ACOT13	999.611	817.339	721.906	837.297	582.507	572.7	611.421	797.221	433.586	516.56	280.772	364.614
ACOT2	1481.67	1098.93	1003.34	1305.51	1060.09	880.354	964.826	1664.22	1681.94	1282.44	1599.4	1424.49
ACOT4	17	16	11	15	10	9	9	10	24	7	6	21
ACOT6	27	23	14	36	21	16	11	5	25	26	19	31
ACOT7	22	36	35	32	24	60	45	51	23	40	29	30
ACOT8	743.243	643.326	633.802	616.919	568.122	619.062	590.877	873.789	541.639	564.863	469.401	451.398
ACOT9	718.909	944.864	1252.77	766.161	738.251	843.725	813.554	1916.8	527.016	575.139	446.782	627.897
ACOX1	1845.56	1454.41	1242.78	1196.89	1537.35	1671.39	1606.57	2670.67	1503.62	1388.76	1262.07	1343.97
ACOX2	247.999	232.999	213	371.999	139	153.001	142	84	170	189	331	524
ACOX3	116	92.001	59.999	112	97	127	109.999	213	72.001	101.001	51	92.001
ACOXL	1	2	0	5	3	4	4.974	3	2	2	0	3
ACP1	1785.29	1628	1454.4	1526.13	955.001	944.001	860.001	1040.39	976	909.402	629.001	750.999
ACP2	301	374.996	254.001	268.896	267.973	359.981	406.001	522	306.97	308	237.001	271
ACP5	4	16	7	30	5	46	66.999	16.999	7	7	6	12
ACP6	242.936	425.034	151.629	149.602	273.234	341.129	189.466	191.552	286.624	283.224	175.061	170.151
ACP7	3.098	4.463	5	6.017	4.897	4	7.922	10.512	5.05	4.958	3.002	7.927
ACPP	0	0	0	0	0	4	4	1	0	0	0	1
ACPT	0	0	0	0	0	0	0	0	0	2	1	0
ACR	18	9.219	5.206	17	8.95	17	6	12.245	34.115	10.846	32	33.767
ACRBP	7	8	0	4	4	15	15	11	11	9	5	3
ACRC	82.964	67.719	99.046	60.703	66.585	57.124	75.077	115.509	65.094	58.353	34.142	53.118
ACRV1	1	0	0	0	0	0	1	0	0	0	1	1
ACSBG1	47.636	60.267	56.804	43.339	42.058	42.03	29.146	50.843	42.692	19.33	24.542	30.456
ACSBG2	0	2	3	1	2	1	0	1	1	0	0	1
ACSF2	883.001	710.001	552.023	569	832.109	655.473	821.446	422.001	887.999	836.699	871.046	951.02
ACSF3	465.999	471.311	337.646	302.134	391.559	445.71	440.198	622.783	437.497	424.252	327.02	460.866
ACSL1	10336	9783	10257	8877	6180	9977	15412	7779	11756	11925	8079	8483
ACSL3	1407	1692	1288	1158	946	1365	2015	3134	1106	1265	460	589
ACSL4	663.001	700	506	566	496	603	600	940.001	359	379	276	294
ACSL5	106.443	72.266	68	73	88	107	177.001	112.001	80	122.895	80	84
ACSL6	168.061	246.998	200.491	102.672	350.552	197.309	301.623	61.749	382.195	244.929	279.826	252.353
ACSM1	3	10	5	3	11	2	14	6	1	2	6	8
ACSM2A	32.994	42.257	28.754	30.433	37.743	18.439	25.645	27.705	18.129	29.769	22.591	17.13
ACSM2B	9.488	13.726	7.024	1	6.6	18.534	12.49	6.696	15.969	8.962	5.819	14.559
ACSM3	21.375	31.589	17.616	8.161	20.105	13.263	18.493	35.295	25.975	20.662	15.096	12.719
ACSM4	0	1	0	3	0	1	0	1	0	0	0	1
ACSM5	948.999	592.001	552	618	401.001	449.001	889.001	596.001	780.001	786	395.996	378.992
ACSM5P1	0	0	0	0	0	0	0	0	0	0	1.005	1.009
ACSM6	2	2	0	0	2	0	0	0	0.843	0	0	1
ACSS1	882	1026	1310.15	1250	1238.68	1189.84	544	401.048	734.181	518.007	1965	1884
ACSS2	4073	3535	3385	3418	2934	3334	3087	3374	3063	3473	3258	3156
ACSS3	251.893	301.878	304.58	246.035	276.441	224.445	271.391	321.615	279.859	200.381	301.64	323.821
ACTA1	1360225	985844	1196058	1271537	1280937	1246709	1244280	852238	1.29357e+06	1272689	1005649	1088635
ACTA2	347.313	543.55	965.072	1265.64	895.462	559.965	763.931	563.201	288.217	739.54	413.505	893.888
ACTB	8192	11501	5297	8301	6593	10311	13200	14643	7641	9643	6670	7865
ACTBL2	0	0	0	0	0	0	0	0	0	0	0	0
ACTBP1	0	0	1	0	1	0	2	0	0	0	0	1
ACTBP11	0	0	0	0	0	0	0	1	0	0	0	0
ACTBP12	1	0	0	0	0	0	0	0	0	0	0	0
ACTBP13	18.104	20.97	10.781	15.055	22.836	23.464	22.947	34.886	29.149	22.431	13.619	23.268
ACTBP14	0	0	0	0	0	0	0	0	0	0	0	0
ACTBP2	0	0	0	0	0	0	0	0	1	0	0	0
ACTBP6	1	0	0	0	0	0	0	1	0	0	0	0
ACTBP7	1	0	0	0	0	0	0	0	0	0	0	0
ACTBP8	0	0	0	1	0	0	0	0	0	0	0	0
ACTBP9	0	0	0	0	0	0	0	0	0	0	1	0
ACTC1	692	7197	7403	2902	3589	5733	1902	1768	976	1306	622.001	249.999
ACTG1	4800	7890	3746	5972	4648	7425	9097	9630	4897	6528	4938	5314
ACTG1P1	0	3	3	0	1	1	0	2	0	0	0	0
ACTG1P10	4	2	4	2	4	7	3	3	3	7	1	6
ACTG1P11	0	1	0	0	0	0	0	0	0	0	0	0
ACTG1P12	0	0	0	0	0	0	0	0	0	0	0	0
ACTG1P13	0	0	0	0	0	0	0	0	0	0	0	0
ACTG1P14	0	0	0	0	0	1	0	1	1	1	1	0
ACTG1P15	0	2	1	0	0	1	2	2	0	3	1	0
ACTG1P16	0	0	0	0	0	0	0	0	0	1	0	0
ACTG1P17	16.474	9.7	19.989	9.495	12.329	14.495	17.989	20.206	12.713	17.371	16.046	15.35
ACTG1P18	0	0	0	0	0	0	0	0	0	0	0	0
ACTG1P19	0	1	0	0	0	0	0	0	0	0	0	0
ACTG1P20	2	1	1	1	2	2	3	0	3	1	1	1
ACTG1P21	0	0	1	0	0	1	0	0	0	0	0	0
ACTG1P22	0	0	0	0	0	0	0	0	0	0	2	0
ACTG1P23	0	0	0	0	0	0	0	0	0	1	0	0
ACTG1P24	0	0	0	2	1	0	1	0	0	0	0	1
ACTG1P3	3	3	1	1	3	4	2	1	4	1	2	0
ACTG1P4	0	0	0	0	8.621	0	10.138	0	0	0	6.727	0
ACTG1P9	0	2	0	2	1	3	3	3	0	1	0	1
ACTG2	1	13	37	86	12	10	12	12	2	27	3	9
ACTL10	0	3	0	4	2	4	2	17	3	4	3	5
ACTL6A	258	278	228	219.001	164.001	177	198	179.001	171.232	160	105	126.396
ACTL6B	0	0	0	0	0	0	0	0	0	0	0	0
ACTL7A	0	0	0	0	0	0	0	0	0	0	0	0
ACTL7B	0	0	0	0	0	0	0	0	0	0	0	0
ACTL8	1	0	0	0	0	0	0	0	0	0	0	0
ACTL9	0	0	0	0	0	0	0	0	0	0	0	0
ACTN1	199.594	340.353	201.256	307.012	244.264	544.243	579.741	700.009	226.641	365.761	335.947	333.727
ACTN2	106092	94968	170939	121505	152795	124492	142601	46790	145242	132270	168920	159008
ACTN3	23706	28843	915	1048	21340	21633	60863	17437	64191	90116	1292	4935
ACTN4	1036.33	1296.67	1054.21	1119.37	1203.21	1675.79	2117.26	3261.62	1280.91	1872.73	1822.1	1939.59
ACTN4P1	0	0	0	0	0	0	1	0	0	0	0	0
ACTN4P2	0	0	0	0	0	0	0	0	0	0	0	0
ACTP1	0	1	0	0	0	0	0	1	0	0	0	1
ACTR10	1274	1589.28	1090	1190	760.986	670.999	676.5	622.057	600.003	564.999	613.001	633.001
ACTR1A	4410	4401	3372	3980	2848	4003	3485	6654.3	3078	3223.97	1985.04	2122
ACTR1B	1892	1797	1819	1712	1742	1872	1850	2196	1919	2023	1280	1315
ACTR2	2499	2500	2102	2280	2040	2787	2481	3752	1901	1932	1243	1341
ACTR3	1096	1081	1067	962.994	954.989	1227.98	1136	1502	777.015	752.035	793.988	861.372
ACTR3B	197.86	267.837	209.163	265.776	219.805	280.384	217.449	239.513	214.323	228.434	195.455	196.926
ACTR3BP1	0	0	0	0	0	0	1	0	0	0	0	0
ACTR3BP2	0	0	0	0	0	0	0	0	0	0	0	0
ACTR3BP3	0	0	0	0	0	0	0	0	0	0	0	0
ACTR3BP4	0	0	0	0	0	0	0	0	0	0	0	0
ACTR3BP5	0	0	0	0	0	0	0	0	0	0	0	0
ACTR3BP6	0	0	0	0	0	0	0	0	0	0	0	0
ACTR3C	22.813	26.978	25.726	42.353	22.49	31.191	27.61	22.91	12.981	9.549	9.599	15.012
ACTR3P2	0	0	0	0	0	0	0	0	0	0	0	0
ACTR3P3	0	0	0	0	0	0	0	0	0	0	0	0
ACTR5	96	139	80	82	64	104	138	193	106	113	92	78
ACTR6	411.999	384.001	379.001	326.982	217	256.001	214	222.453	241.999	216.127	163.3	174.23
ACTR6P1	0	0	0	0	0	0	0	0	0	0	0	0
ACTR8	260	236	214	178.001	209.999	280	207	295	153.999	148	173	157
ACTRT1	0	0	0	0	0	0	0	0	0	0	0	0
ACTRT2	0	0	0	0	0	0	0	0	0	0	0	0
ACTRT3	13	16	8	13	5	13	9	11	12	10	6	13
ACVR1	460	508	490	565.001	475	617	514	1157	419	509	153	227
ACVR1B	701	609	461	514	498	674	745.001	1038	587	602	346	340
ACVR1C	27	16	45	34	27	36	37	92	16	38	3	7
ACVR2A	333.565	344.163	272.674	289.654	195.875	263.019	260.693	317.497	246.287	264.605	148.812	153.064
ACVR2B	612.362	533.142	657.508	566.223	740.027	481.209	422.392	310.035	383.557	388.452	430.562	349.544
ACVRL1	385	479.277	375	298	349	402.048	474	561.997	279.245	317	263.999	353
ACY1	544.276	589.057	465.998	464.924	446.831	346.143	436.461	580.996	508.103	388.329	386.304	427.984
ACY3	0	0	0	0	0	0	1	0	0	0	0	0
ACYP1	176.842	207.275	217.743	222.785	160.699	147.793	163.761	127.881	144.799	144.763	87.85	105.897
ACYP2	2654	2405.01	2243	2250	1092	1124	1252.64	1344.01	1308.01	1371	902.653	1064
AD000091.3	5.138	9.63	6.954	5.692	3.9	4.081	1.037	8.012	4.03	3.04	1.796	0
AD000671.6	2.701	4.778	4.445	8.401	8.529	0	24.513	23.626	10.022	5.403	16.964	17.01
ADA	155	223	132	101	81.001	122	179.173	180.999	127	96.999	104.999	142.001
ADAD1	0	0	0	0	0	0	0	0	0	0	0	0
ADAD1P2	0	0	0	0	0	0	0	0	0	0	0	0
ADAD2	0	1	3	3	5	5	2	7	10	7	8	8
ADAL	799.999	836	697.001	773.001	846	753.001	723.001	552.997	631	696	454.001	591
ADAM10	511.689	448.289	378.518	443.104	366.495	554.096	460.785	876.112	314.601	339.91	287.865	285.755
ADAM11	10	23	7	6	9	7	14	8	19	12	18	16
ADAM12	5	65	7	56	4	375.999	46	108	1	18	1	6
ADAM15	737.046	748.998	743.915	998.999	903.879	1231.9	1483	1529	923.777	1413	635.961	709
ADAM17	341.559	282.131	270.554	312.306	278.507	395.786	394.164	582.557	262.142	292.71	155.104	168.829
ADAM18	0	0	0	0	0	0	0	0	0	0	0	0
ADAM19	359	414	253	259	491	369	419	410	394	302	265	295
ADAM1A	0	0	0	0	0	0	0	0	0	0	0	0
ADAM1B	5	6.002	6	4	7.295	4	3.035	8.009	15.818	10.01	3.387	6.104
ADAM2	0	0	0	0	0	0	0	0	0	0	0	0
ADAM20	2	2	0	0	2	0	0	2	2	1	0	0
ADAM20P2	0	0	0	0	0	0	0	0	0	0	0	0
ADAM20P3	0	0	0	0	0	0	0	0	0	0	0	0
ADAM21	3	7	5	4	3.753	5	1	3	3	3	2	0
ADAM21P1	2	1	2	2	1.247	3	1	2	0	5	1	0
ADAM22	58	72	213	153	319	252	90	52	170.999	197	42	47
ADAM23	427	632	383	569	685	923	652	424	594	590	135	127
ADAM24P	0	0	0	0	0	0	0	0	0	0	0	0
ADAM28	8	8	12	14	5	9	20	12	11	2	8	3
ADAM29	0	2	1	0	0	0	0	1.021	0	2	1	2.002
ADAM30	0	0	0	1	0	0	0	0	0	0	0	0
ADAM32	181.753	211.184	170.604	120.227	145.096	196.428	212.561	174.818	203.067	197.628	154.677	207.846
ADAM33	257	299.001	191.001	175.999	280	264	318.999	322.999	187	177	289	439
ADAM3A	0	0	1	0	1	0	0	0	0	1	1	0
ADAM3B	0	0	0	0	0	0	0	0	0	0	0	0
ADAM5	0	0	0	0	0	0	0	0	0	0	0	0
ADAM5P	0	0	0	0	0	0	0	0	0	0	0	0
ADAM6	0	0	0	1	0	0	0	0	0	0	0	0
ADAM7	0	0	0	0	0	0	0	0	0	0	0	0
ADAM8	18	35.999	22	13.001	9	37	60.001	50.001	22	19	33	26
ADAM9	998.999	950	1134	1204	794.001	1296	1104	1519	749	827.999	605.001	651.999
ADAMDEC1	0	0	0	0	0	0	5	2	0	0	0	0
ADAMTS1	569.502	872.162	478.002	567.914	606.002	1086.01	1146.34	1937.86	353.417	628.969	231.452	295.859
ADAMTS10	197.999	213.999	150.999	171	160	194.001	184.999	145.002	165.001	181.001	158	222
ADAMTS12	52	74	44	53	64	127	60	65	83	71	40	44
ADAMTS13	195	377	105.999	178	170.001	202	193.001	165.999	286	262	248	281
ADAMTS14	2	16	10	35	15	183	40	28	2	7	7	20
ADAMTS15	94	136	109	102	40	205	115	179	118	83	100	63
ADAMTS16	7	18	16	21	3	25	19	22	8	27	2	6
ADAMTS17	58.067	150.086	44.436	34.037	70.424	60.002	141.09	325.17	74.921	73.223	26.749	32.014
ADAMTS18	1	1	1	5	0	9	5	4	0	1	0	0
ADAMTS19	40	63	323	70	142	124	13	12	102	70	28	27
ADAMTS2	44	131	54.003	89	63	473	213.001	205	29	73	29	41
ADAMTS20	0	1	0	0	1	0	0	0	0	0	0	0
ADAMTS3	1	8	3	4	2	16	8	4	1	2	2	2
ADAMTS4	33.654	46.845	28.621	44.373	69.1	98.973	83.255	69.261	39.06	47.635	32.48	30.14
ADAMTS5	49	88	87	97	68	164	90	62	38	39	64	72
ADAMTS6	8	7	3	25	4	55	20	11	5	8	7	10
ADAMTS7	42	62.999	61.145	58	78.976	108.991	82.608	103.939	46.945	70.844	50.826	62.802
ADAMTS7P1	23.412	27.482	15	34.923	13.561	11.05	4.799	0	8.563	12.775	17.735	13.828
ADAMTS7P3	0	0	0.855	0	1.025	1.008	2.174	1.052	2.055	2.156	2.175	3.198
ADAMTS7P4	20.588	17.52	12	17.076	9.439	7.95	13.419	1.01	22.437	24.225	16.265	19.172
ADAMTS8	42	32	46	21	12	12	30	20	14	19	10	21
ADAMTS9	179	328.001	203	187	238.999	335	436	180	324.999	499	188	165
ADAMTSL1	11	22	4	20	9	45	60.001	36	17	26.001	8	23
ADAMTSL2	269.277	600.388	103.517	117.881	88.239	111.612	348.575	357.561	152.766	118.715	97.62	194.375
ADAMTSL3	208.817	263.401	212.087	201.07	234.965	186.004	207.784	286.819	184.713	194.471	220.9	214.312
ADAMTSL4	1262	728	784	1396	1602	1722	1452	565	1695	2199	1950	2103
ADAMTSL5	342	478	562.999	468.998	377.001	529	507	274.001	485.001	386.007	479.016	623.001
ADAP1	1	10	8	3	11	19	74	26	10	9	8	9
ADAP2	18	35	27	37	20	70.001	131	59	9	27	18	31.999
ADAR	1265.18	1140.9	861.063	955.368	1222.17	1368.93	1718.98	1782.26	1046.24	1228.93	998.425	1076.67
ADARB1	587.126	902.131	504	516	542	611.001	717	885.002	519	705	1264.96	847.999
ADARB2	41.999	5	10.831	18.985	4.514	30.964	0	50.153	17.856	12.005	0	0
ADAT1	108.014	143.909	90.018	65.016	183.735	192.1	151.882	244.066	105.181	144.422	114.111	132.035
ADAT2	91	218	101	92	81	166	116	121	104	142	78	95
ADAT3	14	14.828	15	12	17	21	28	27	18	11	8	26
ADCK1	258.273	254.993	208.889	220.725	207.222	240.02	177.807	249.012	297.592	326.025	232.104	325.02
ADCK2	252	273	240	252	270.999	275	287.001	335	268	232.001	166.001	184
ADCK5	93	88	64	74	85.999	86	102	100	122	130.001	105.001	88
ADCY1	464.669	501.21	365.25	344.605	1133.07	731.211	993.718	305.39	1061.23	842.67	536.847	537.367
ADCY10	2	2	3	3	9	5	7	0	8	4	2	3
ADCY10P1	131	211	66	73	102	96	76	107	72	75.999	58	98
ADCY2	793.711	694.356	625.817	723.676	701.155	853.36	728.335	592.299	796.665	767.363	545.461	623.471
ADCY3	235.474	241.238	187.386	197.058	213.158	253.345	277.625	314.285	161.559	225.429	285.672	354.411
ADCY4	481.999	345.784	300.001	381.001	479.999	504.999	741	837.932	540.881	609.053	473.861	571.351
ADCY5	139	122	131	127	150.999	116.999	130	146.001	140	123	208	179
ADCY6	825.069	827.127	573.062	666.021	714.005	946.751	1026.76	1412.52	928.824	923.352	812.079	927.416
ADCY7	84.779	152.541	74.755	83.421	104.536	160.879	248.953	216.952	60.571	82.756	55.897	74.284
ADCY8	0	3	0	3	0	3	0	0	2	1	0	1
ADCY9	2485	2019	2106	2503	2550.01	3638	3399.94	4715	2782	2787	2286	2786
ADCYAP1	1	13	0	0	1	3	4	2	0	0	0	1
ADCYAP1R1	41	61	38	26	71	54	65	52	50	80	40	34
ADD1	6033	5326.56	4638.1	5341.76	5472.06	6954.24	7340.01	10345.2	6184	6115.2	4407.99	4859.09
ADD2	35.113	22.017	26.911	40.417	40.518	70.274	41.882	29.651	38.161	39.017	24.836	18.751
ADD3	305.959	498.999	295.999	286.875	319	274.005	369.022	328	164	179	238.999	251.022
ADGB	1	0	0	1.995	1	1	0	1	1	2	1.978	2
ADGRA1	1	6	1	2	3	0	1	0	5	3	0	0
ADGRA2	232.062	350.04	256.755	252.847	336.274	313.757	397.855	515.4	300.206	345.872	340.014	450.4
ADGRA3	1615.2	1313.71	1212.94	1295.01	1110.46	1277.73	1318.6	1739.39	1420.46	1355.89	915.207	731.229
ADGRB1	4	3	4	4	5	4	7	10	3	4	6	10
ADGRB2	10	42.999	13	14	12	18	23	15	7.999	25	9	3
ADGRB3	10	6	20	11	19	18	3	3	13	6	16	23
ADGRD1	195.001	206.014	232.999	142.975	201.999	169	160.988	112.092	203.997	134.979	139.999	167
ADGRD2	5.649	4.361	10.377	3.097	7.861	5.778	7.316	8.46	9.68	3.476	3.011	6.409
ADGRE1	0	1	1	3	4	1	4	1	1	1	0	1
ADGRE2	21.078	11.394	27.079	33.144	8.534	39.689	19.265	24.513	7.885	14.567	24.471	23.062
ADGRE3	0	1	0	0	1	0	0	0	0	1	1	0
ADGRE4P	3	2	2	6.001	3.004	10	9.922	3	2	0	0	2
ADGRE5	590.437	830.68	669.49	972.271	677.608	1411.47	1520.59	1424.03	781.744	1330.86	363.685	398.541
ADGRF1	21.368	21.399	8.494	20.544	14.729	22.193	19.117	6.09	25.405	28.62	11.022	14.916
ADGRF2	20	17.82	43.548	50.807	5	4	37	8.588	1	3	6	24
ADGRF3	2.968	1	1	1	3	8	2	8	1	6	4	4
ADGRF4	22	20	40	41	4	2	56	6	2	2	20	17
ADGRF5	1573.99	1187.99	1036.99	1092	1248	1024.99	1247.98	1441	1165	1066.98	1349	1253.99
ADGRF5P1	1	1	0	0	0	1.007	1.008	1	2	0	0	0
ADGRF5P2	3.012	4.011	1.008	0	3	1.004	3.015	0	0	2.022	1	2.005
ADGRG1	353.988	244.992	174.001	203.982	357.988	279.014	480.076	493.033	372.001	302.019	425.043	434.121
ADGRG2	14.108	32.202	30.193	36.089	31.142	40.625	44.868	29.529	24.684	32.719	17.235	25.648
ADGRG3	2	7	1	1	2	2	3	3	6	3	7	5
ADGRG4	0	0	1	2	5	6	0	0	0	1	3	1
ADGRG5	3	6	4	9	3	1	15	6	8	3	1	1
ADGRG6	9	23	19	33	9	13	38	24	9	17	10	25
ADGRG7	0	0	0	0	0	0	0	0	0	0	0	0
ADGRL1	91	144	81	87	88	93	150.001	143	76	104	97	104
ADGRL2	130.999	168	123	166	122	157	145.001	157.001	106	112	78.001	109.999
ADGRL3	8	12	16	10.462	15	0	17	10	8	14	8	12
ADGRL4	317	240	236	305	177	263	398	338	191	352	209	188
ADGRV1	4.977	12.999	5	0	6.363	5.971	1.999	4.005	5.078	5.999	1.008	1.364
ADH1A	4	0	1	1.001	1.003	2.007	1.002	2.006	0	1	0	4.037
ADH1B	798.658	951.976	433.974	297.225	646.326	524.601	650.949	392.77	394.341	284.81	500.109	691.962
ADH1C	195.53	200.835	144.001	99.389	162.847	83.427	70	86.527	46.494	30.14	46	74.291
ADH4	5.191	5.201	7	2.409	2.984	3.05	0	2	4.965	3.115	1	4.437
ADH5	1661	1698	1275	1433	902	1010	850	817	946	827	646	727
ADH5P2	0	0	0	0	0	0	0	0	0	0	0	0
ADH5P3	0	0	0	0	0	0	0	0	0	0	0	0
ADH5P4	0	0	0	0	0	0	0	0	0	0	0	0
ADH6	0	0	0	0	0	1	0	0	1	3	0	0
ADH7	0	2.008	0	0	0	0	0	0	1.002	0	1	1
ADHFE1	2445.7	2008.94	1770.58	2048.85	1686.29	1523.49	1300.21	1178.62	1805.07	1736.96	1781.4	1887.59
ADI1	4373.57	5518.86	3851.37	4597.18	2681.35	2584.33	2457.79	3374.76	2145.96	2258.17	1881.13	2096.81
ADI1P1	0	0	1	0	0	0	0	0	0	0	0	0
ADI1P2	0	0	0	0	0	0	0	0	0	0	0	0
ADI1P3	0	0	0	0	0	0	0	0	0	0	0	0
ADIG	0	0	0	0	0	0	0	0	0	0	0	1
ADIPOQ	49.05	19.303	21.001	65.016	37.002	3.136	33.121	19.262	29.951	182.049	8.576	8.083
ADIPOR1	2982	2473	2612	3074	1520	1898	1735	1703	1895	1934	1875	1762
ADIPOR1P1	0	0	0	0	0	0	0	0	0	0	0	0
ADIPOR1P2	0	0	0	0	0	0	0	0	0	0	0	0
ADIPOR2	2618	1599	1644	2212	1765	2068	1748	1769	1889	1633	1512	1570
ADIRF	275	658.001	426	634	224	245	285	258	187.999	228	134	217
ADK	591	552	498.001	465	377.73	373	380.001	273.999	501	384	277.001	299.001
ADM	79	113	50	138.999	73	48	58.999	104	42	48	78	116
ADM2	4.91	4.992	3.734	0	2.923	4.649	5.625	4.03	4.631	2.639	4.675	4.782
ADM5	11.359	18.373	7.144	10.239	15	16	21.213	45	12.27	19.428	28.409	21
ADNP	1603	1446	1385	1248	1536	1740	1827	2143	1413	1543	701.001	720
ADNP2	61	96	71	88	78	123	92	123	70	83	119	112
ADO	699	532	431	538	381	554	588	807	412	438	298	358
ADORA1	41	132	43	43	36	67.001	51.001	155	21.999	40	20	18
ADORA2A	27.728	22.109	50.488	39	39	33.174	62.872	48.983	23.107	45.687	43	40
ADORA2B	45	50	25	24	32	29	9	5	22	23	10	7
ADORA2BP1	0	1	0	0	0	0	0	0	0	0	0	0
ADORA3	0	4.502	1	3	0	2	6	4	0	1	0	0
ADPGK	247.733	311.512	179.724	193.26	221.5	286.818	341.546	377.842	182.434	183.347	120.715	158.82
ADPRH	219.001	300	99	150	207.999	323	297	390	187	281.999	146	199
ADPRHL1	6016.38	7543.41	6385.99	5414.6	6780.59	8413.92	11109.1	11603.9	11236.9	10375.4	6210.6	6973.24
ADPRHL2	449	486	429	413	321	378	422	584	446	419	230	234
ADPRM	162.001	123	74	93	119	106	116.001	174	150	121	47	54
ADRA1A	5.949	18.904	9.942	8.976	4.831	9.177	10.124	11.309	7.128	9.461	7.089	9.201
ADRA1B	5	17	5	7	6	12	5	13	1	2	1	5
ADRA1D	23	10	8	11	15	9	8	4	8	8	7	8
ADRA2A	2	6	14	19	16	26	49	33	16	38	20	17
ADRA2B	147	94	133	173	141	157	171	131	133	147	224	246
ADRA2C	27	35	24	23	42	31	64	100	62	43	40	33
ADRB1	4	1	1	1	3	3	3	3	6	0	0	1
ADRB2	231.001	327.872	178.689	178.799	194.941	134.996	245.494	183.01	142.549	181	98.578	121.853
ADRB3	0	0	0	0	0	0	0	0	0	0	0	0
ADRM1	3430.69	2923.72	2606.27	2986.86	1942.84	3061.79	2922.57	5862.72	2267.76	2341	1463.94	1460.06
ADSL	8258.73	7362.06	6882.64	5864.55	4896.2	4040.92	4402.42	4238.55	5693.21	5020.38	2596.35	2711.22
ADSS	279.999	229.001	214	214.999	160	220	223.001	517	174	174	159	170
ADSSL1	19820.4	12930.3	15229.2	12670.9	19849.5	12854.4	14216.3	3885.95	23975	16658.1	15328.4	15931.5
ADTRP	2.647	2	2	0	0	4	1.019	0	1	1	0.825	0.999
AE000658.25	0	0	0	0	0	0	0	0	0	0	0	0
AE000658.30	0	0	0	0	0	0	0	0	0	0	0	0
AE000659.41	0	0	0	0	0	0	0	0	0	0	0	0
AE000660.21	0	0	0	0	0	0	0	0	0	0	0	0
AE000660.4	0	0	0	0	0	0	0	0	0	0	0	0
AE000661.36	0	0	0	0	0	0	0	0	0	0	0	0
AEBP1	171	401.001	191	422.999	231	431.001	375	421	153	316.001	300.001	410
AEBP2	339.892	400.453	340.801	330.753	228.445	385.822	317.623	424.169	281.272	272.454	179.14	176.994
AEN	105	135	56	82	63	108	121	553	112	88	48	54
AES	12715	10309	11293	11367	10138	11056	12711	12199	13054	15125	8536	9631
AF003529.2	0	0	0	0	0	0	0	0	0	0	0	0
AF011889.5	177.785	310.152	111.607	176.752	122.751	192.321	241.856	291.96	282.812	287.378	125.506	197.527
AF013593.1	0	0	0	0	0	0	0	0	0	0	0	0
AF038458.4	0	0	1	0	0	0	0	0	0	0	0	0
AF111168.1	18.858	27.066	7.128	9.841	16.401	18.924	15.146	18.9	12.29	21.456	8.884	17.884
AF121897.4	1	3	6	0	3	3	2	3	5	1	0	0
AF131215.1	0	0	0	0	0	0	0	0	0	0	0	0
AF131216.1	0	1.005	1.033	3.038	0	2.645	0	1.036	0	4.066	0	3.057
AF146191.8	0	0	0	0	0	0	0	0	0	0	0	0
AF165138.7	0	0	0	0	0	0	0	0	0	0	0	0
AF186192.5	4	7	11	3	7	4	7	8	13.001	7	2	7
AF196972.10	0	0	0	0	0	0	0	0	0	0	0	0
AF196972.3	0	0	0	0	0	0	0	0	0	0	0	0
AF196972.4	0	1	0	0	0	0	0	0	0	0	0	0
AF213884.1	0	0	0	0	0	0	0	0	0	0	0	0
AF224669.3	0	0	0	0	0	0	0	0	0	0	0	0
AF228730.13	0	0	0	0	0	0	0	0	0	0	1	0
AF228730.5	0	0	0	0	0	0	0	0	0	0	0	0
AF228730.8	0	0	0	0	0	0	0	0	0	0	0	0
AF238378.7	0	0	0	0	0	0	0	0	0	0	0	0
AF238380.8	0	0	0	0	0	0	0	0	0	0	0	0
AF241726.2	0	0	0	0	0	0	0	0	0	0	0	0
AF254982.2	0	0	0	0	0	0	0	0	0	0	0	0
AF277315.13	0	0	0	0	0	0	0	0	0	0	0	0
AF277315.19	0	0	0	0	0	0	0	0	0	0	0	0
AFAP1	76.053	117	65	78.015	91	148.958	207	302.004	75.539	99.001	72.001	77
AFAP1L1	1325	1107	187.999	247	704	708.999	2219	3729	464	564	492	427
AFAP1L2	66	99	102	98	112	98	150	166	112	121.001	126.001	152.999
AFDN	1485	1187	726	838.999	1210	1202	1217	1361	1103	949	1456	1439
AFF1	3989	3278	2164	2717	2942	2835	2880	2748	2520	2181	1305	1338
AFF2	0	1	0	0	0	0	0	1	0	2	0	0
AFF3	45.411	108.207	32.44	26.874	31.854	44.123	51.274	45.211	32.582	21.56	25.506	16.409
AFF4	1516	1562	931.001	1188	841	1289	1059	2013	819	912	495	475
AFG3L1P	440.001	608.416	293.604	347.067	368.04	550.858	505.616	697.999	511.7	551.002	365.643	387.008
AFG3L2	5167.21	4168.64	4363.47	4719.35	4361.89	4953.73	4837.49	4661.84	4912.14	4012.37	3460.12	3936.9
AFG3L2P1	0	0	0	0	0	0	0	0	0	0	0	0
AFM	0	0	0	0	0	0	0	0	0	0	0	0
AFMID	260.814	271.11	180.982	222.51	163.646	223.475	184.764	206.928	136.632	165.223	177.761	235.856
AFP	2	1	0	0	1	0	2	1	4	0	0	0
AFTPH	575.885	502.834	351.831	381.001	384.447	455.3	415.316	488.775	416	380.585	184.051	218
AGA	236.999	239.999	192.001	166	166	186	186.999	105	135	138.999	112.999	110.999
AGAP1	812	747	701.999	729.001	825.999	1126	1096	1440	847.999	769.999	641.001	594.999
AGAP10P	30.886	32.084	13.222	17.713	38.631	39.513	46.359	48.24	56.437	34.246	25.367	23.191
AGAP12P	99.751	182.418	18.414	22.18	85.334	50.525	29.292	26.931	39.936	55.383	22.644	28.444
AGAP13P	0	11.961	0	5.325	1.623	3.915	0	1.429	8.647	6.212	4.906	0
AGAP14	2.313	2.184	9.525	2.287	2.314	0	20.687	24.658	24.808	16.103	0	0
AGAP2	492	441.999	376	410	381.001	407	484	545.999	627	612	849	929.651
AGAP3	860.001	853.001	827	926.001	792.999	1039	1032	1720	917	1114	771.001	908
AGAP4	258.41	302.014	329.403	246.252	380.313	370.065	263.943	259.211	355.399	306.23	300.04	303.508
AGAP5	235.626	268.894	274.358	193.613	282.472	276.336	344.239	282.79	257.503	302.067	263.81	214.079
AGAP6	560.846	619.703	500.382	463.972	566.888	669.536	801.015	792.773	764.241	760.912	585.929	551.965
AGAP7P	75.556	133.058	11.143	5.867	27.146	33.821	28.194	44.207	41.623	47.185	19.428	20.471
AGAP9	218.106	316.714	411.474	390.312	596.107	694.176	411.02	432.498	495.281	460.487	223.852	194.817
AGBL1	152	112.999	337.999	236	259.001	459	194	398	186	134	46	73
AGBL2	3	3	3	7.116	2	2	4.001	1	0	0	1	0
AGBL3	47	88.852	27	54	54	71	76.036	115.209	64	64	39.66	36.001
AGBL4	6.797	3.254	8.009	6.003	7.04	6.038	3.018	4.053	8.285	9.848	3.002	5.947
AGBL5	223.428	244.336	232.119	253.896	219.17	295.343	290.448	305.702	322.494	252.349	253.053	260.037
AGER	70	61	31	55.001	41.001	85	94.998	74.999	54.999	51	38.001	46.001
AGFG1	907.001	1011	833	790.001	618.001	798.001	709.999	1226	553	536	390.001	403
AGFG2	180	196	191.001	242	201.999	261.999	214	174	236	211.999	245	224.999
AGGF1	825	681	698	751	561	824	757	899	625	667	417	446
AGGF1P1	0	0	0	0	0	2	0	0	0	1	0	0
AGGF1P10	0	2	0	0	0	2	0	0	0	0	0	0
AGGF1P2	2	1	0	0	0	0	1	0	0	0	1	4
AGGF1P3	0	0	0	0	0	0	0	0	0	0	0	0
AGGF1P4	0	0	0	0	0	0	0	0	0	0	0	0
AGGF1P5	0	0	0	0	0	0	0	0	0	0	0	0
AGGF1P6	0	0	0	0	0	0	0	0	0	0	0	0
AGGF1P7	0	0	0	0	0	0	0	0	0	0	0	0
AGGF1P8	0	0	0	0	0	0	0	0	0	0	0	0
AGGF1P9	0	0	0	0	0	0	0	0	0	0	0	0
AGK	322	378.001	271	296	308	364.999	434.999	482.999	271.001	341.999	296	303.999
AGKP1	0	0	0	0	0	0	0	0	0	0	0	0
AGL	21316	17939.3	17382.5	15011.7	19614	14300	19977.1	3934	21616.9	17659.6	8882	9694.35
AGMAT	1443.86	1648.85	617.657	492.53	1189.25	572.113	675.907	1556.4	1207.89	1012.77	518.136	717.987
AGMO	6	6.439	8.312	7	1.019	2	6.05	2	1.002	2	4	2.206
AGO1	721	652	597	614	817	907.001	887	883	847.001	816	637	626
AGO2	1428	1058	1048	1035	1053	1403	1319	2126	1086	934	737	774
AGO3	601.861	643.908	497.576	481.468	523.526	666.387	664.086	731.128	472.145	588.041	399.585	397.26
AGO4	1301.64	899.978	1195.22	1055.77	1043.01	1320.56	1003.53	1882.44	964.91	884.29	703.464	668.846
AGPAT1	1735.76	1602.45	1396.4	1313.07	1431.4	1685.03	1795.74	1870.58	1695.47	1661.08	1487.32	1559.92
AGPAT2	421	324.999	366	510.999	239	721.999	510	610	334.999	389.999	300	323
AGPAT3	2983.54	2268.02	2475.81	2717.47	2600.07	2983.99	2855.82	2518.91	2877.63	2815.52	2380.47	2880.8
AGPAT4	42	62	56	40	75	81	90	55	39	51	39	35
AGPAT5	717	846	1005	669.999	519	587	586	1113	530	614	425	342
AGPAT5P1	0	0	0	0	0	0	0	0	0	0	0	0
AGPS	780	850	784	682	598	687	578	1092	568	527	391	357
AGR2	1	1	0	1	0	0	0	0	0	0	0	0
AGR3	0	0	0	0	0	0	0	0	0	0	0	0
AGRN	249	269	242	375.999	307	369	553	672	377.029	519.01	438	460
AGRP	3	1	0	0	0	1	3	0	0	2	2	0
AGT	552	679	350	857	451	729	745	270	640	775	319	438
AGTPBP1	1397	910	833	1369	823	1205	824	1164	699	787	558	473
AGTR1	121	156	111	75	107	74	115	91.999	65	67	92	99.001
AGTR2	0	0	0	0	0	0	0	0	0	0	0	0
AGTRAP	163.999	238	366.999	311	177.999	302	313.999	661.999	205	160.999	165.001	193
AGXT	10.445	12.012	17.277	8.141	11.848	18.572	12.126	11.777	16.042	15.299	6.727	14.359
AGXT2	1	0	0	0	2	0	0	0	0	0	0	0
AHCTF1	1008.51	716.999	647	766.001	748.389	1003.23	838.901	885.927	866.936	796.001	499.949	459
AHCY	1387	1524	1271	1597	1164	1401	1230	2099	1242	1305	926	946
AHCYL1	4357	3714	1831	2435	2139	3205	5039	8175	3240	3794	1379	1395
AHCYL2	1973	1884	1638	1755	1687	1598.8	1584	2147	1866	1636	1269	1476
AHCYP2	1	2	1	0	1	0	0	2	0	0	1	0
AHCYP3	0	0	0	0	0	0	0	0	0	0	0	0
AHCYP4	0	0	0	0	0	0	0	0	0	0	0	0
AHCYP5	0	0	0	0	0	0	0	0	0	0	0	0
AHCYP7	0	0	0	0	0	0	0	0	0	0	0	0
AHCYP8	0	0	0	0	0	0	0	0	0	0	0	0
AHDC1	1769	2655	1092	1194	1726	2450	2349	4681	2422	2986	1742	1493
AHI1	166.999	252.009	122.001	148	181	242.999	254	349.001	187.999	181	147	146
AHNAK	23751	26022	17673	21723	30320	44863	44223	63341	28089	30238	21048	19514
AHNAK2	37	106.606	59.925	117	57.999	322.909	169.207	207.816	57.942	114.91	47	70.999
AHR	108.453	149.233	81.533	93.248	96.383	128.652	212.679	140.299	73.243	132.167	83.428	86.341
AHRR	1	4	3	1	3	1	8	10	3	3.993	5	13
AHSA1	2266	2120	2218	1737	1614	1403	1424	1663	1796	1444	1148	1381
AHSA2	1259.51	1870.08	1105.34	1162.65	1239.79	1673.13	1561.25	2008.37	1594.21	1406.06	1008.4	1140.25
AHSG	0	0	0	0	0	0	0	0	0	0	0	0
AHSP	0	1	0	0	0	0	0	0	1	0	0	1
AICDA	3.322	6.968	3.895	4.694	5.68	2.898	2.999	8.872	1.019	2.976	4.929	2.25
AIDA	1024.33	979.933	1027.94	987.876	750.864	787	729.615	1024.95	687.215	749	643.954	703.995
AIF1	19	66.999	17	48	11	44	90	30	5	11	11	18
AIF1L	402	563	403	516	336	330	715.999	472	492.999	627	373	486
AIFM1	2101.95	1618.34	1918.45	1704.31	1756.3	1477.88	1489.06	1693.97	1744.82	1552.29	1954.38	1605.67
AIFM1P1	0	0	0	0	0	1	0	0	0	0	0	0
AIFM2	346.015	249.98	169	369.011	168	585.054	295.001	788.2	163.072	226.016	91	135
AIFM3	5.384	9	4	3	2	7	6	7	1	3	4	5
AIG1	458.09	670.321	367.243	612.415	278.092	403.47	359.335	141.552	282.837	373.534	265.683	361.638
AIG1P1	0	0	0	0	0	0	0	0	0	0	0	0
AIM1	59.013	51	46.754	45.017	66	81.993	135	81.973	36	61.638	36	37.073
AIM1L	0	4	3	2	0	1	2	0	0	0	1	0
AIM2	0	0	0	1	1	1	0	0	2	0	1	0
AIMP1	1794.06	1654.65	1523.17	1492.5	1215	1194.25	1070	1309.97	1194.2	1174.71	831.476	825.979
AIMP1P1	0	1	0	0	2	0	1	1	0	0	0	2
AIMP1P2	0	0	0	0	0	0	0	0	0	0	0	0
AIMP2	2426.95	2464.46	1765.52	1460	1295.68	1022.66	944.83	899.266	1358.6	998.684	729.729	818.1
AIP	418	351	444	424	295	323	272	360	299	295.001	266	298
AIPL1	52.846	36.904	15.739	25.879	40.183	50.047	29.413	35.569	28.214	37.35	36.412	40.401
AIRE	0	0	0	6	1.001	2	4.005	0	0	0	0	1
AJ239318.1	0	0	0	0	0	0	0	0	0	0	0	0
AJ239321.3	0	0	0	0	0	0	0	1	0	0	0	0
AJAP1	25	28	14	6	6	5	20	18	21	4	9	8
AJUBA	31	120.001	31	32	39	38	25	30	27	23	46	38.001
AK1	14881.6	17971.1	17429.8	13400.3	11197.6	10852.5	13545.4	7466.99	14540.6	15474.6	5221.04	6074.53
AK2	2548	2240	1772.83	1686	1177	1086	1589	1884	1444.86	1199	917.001	980.999
AK2P2	0	0	1	0	0	0	0	0	0	0	0	0
AK3	10445.9	8097.34	7047.2	6246.86	4944.7	4484.64	6096.12	5043.02	7995.49	8396.82	7023.86	6468.56
AK3P2	1	0	0	0	0	0	1	0	0	0	0	0
AK3P3	6	5	4	2	4	15	5	11	11	8	2	2
AK3P4	0	0	0	0	0	0	0	0	0	0	0	0
AK3P5	0	0	1	0	0	0	0	0	0	1	0	0
AK4	54	77	56	81.323	45	73.488	58	59.694	19.999	30	39	27
AK4P1	0	2	0	3.477	0	1.512	0	2.306	1.001	1	0	0
AK4P2	0	0	0	0	0	0	0	0	0	0	0	0
AK4P3	0	0	0	1.2	0	0	0	0	0	0	0	2
AK4P4	0	0	0	0	0	0	2	1	0	0	0	0
AK4P5	0	0	0	0	0	0	0	0	0	0	0	0
AK4P6	0	0	0	0	0	0	0	0	0	0	0	0
AK5	4	13.132	9.038	9	11.285	4.112	6.009	10	4.101	5	3.024	4
AK6	629.981	481.187	631.884	528.973	337.008	372.041	315.938	370.801	362.515	294.986	265.977	283.996
AK6P1	0	0	0	0	0	0	0	0	0	0	0	0
AK6P2	0	0	0	0	0	0	0	0	0	0	0	0
AK7	11.469	21.653	9.95	5.435	10.367	15.104	19.386	16.276	18.154	18.017	6.645	5.732
AK8	2	1	0	2	0	1	3	2	0	0	0	1
AK9	116.899	102.878	106.179	109.627	99.853	84.29	96.141	138.947	117.011	107.138	83.561	90.497
AKAIN1	0	0	0	0	0	0	0	0	0	0	0	0
AKAP1	5647	4872	5466	5586	6541	7111	7227	3746	7351	6583	6021	6632
AKAP10	295	318.034	220	245	263.829	278	274	270	243	217.999	157	176.556
AKAP11	591	609	415	465	377	490	458	636	262	291	223	238
AKAP12	175.995	306.622	197.92	177.007	278.975	282.311	268.089	247.376	152.054	95	194.854	187.862
AKAP13	3562.14	3196.74	3407.36	3515.78	3387.34	5011.12	2855.55	3781.07	3939.07	2820.42	2388.07	2440.88
AKAP14	0	0	0	1	0	1	2	0	0	0	0	0
AKAP17A	723	771	481	556	756	894	838.999	1008	903.001	917	756	699.999
AKAP17BP	0	0	0	2	1	0	0	0	0	0	0	0
AKAP2	699.804	605.248	685.045	628.438	640.146	697.52	827.492	693.845	559.292	673.33	768.1	650.464
AKAP3	25	34	28	22	23	22	13	16	29	35	9	21
AKAP4	0	1	0	0	0	0	0	0	0	0	0	0
AKAP5	43.934	33.27	32.571	31.125	26.974	33.831	43.111	40.211	40.366	35.196	33.39	36.866
AKAP6	3851.4	3148.41	2033.49	4398.33	3392.4	6747.66	4397.65	7929.32	2444.44	3140.83	1812.24	1993.46
AKAP7	719.271	520.097	396.344	469.181	529.625	461.898	458.971	302.396	319.02	308.337	298.128	274.031
AKAP8	641	660	574.794	521	547	765	723	972	757.001	738	628.001	673
AKAP8L	1110	1191	845	887.999	983	1115	1185	1559	1335	1120	1132	1019
AKAP8P1	0	0	0	0	0	0	0	0	0	0	1	0
AKAP9	2767.01	2961.57	1914.05	2483.73	2428.59	3562.05	3619.79	2987.03	3041.01	3191.96	2316.35	2337.18
AKIP1	398.495	389.212	267.819	307.909	262.122	317.169	299.768	457.999	300.715	257.572	227.392	220.248
AKIRIN1	786.009	732.618	593.014	643.833	425.57	768.823	703.714	809.779	516.987	658.088	352.054	416.178
AKIRIN1P1	3	0	1	1	0	0	0	0	0	0	0	0
AKIRIN1P2	0	0	0	0	0	0	0	0	0	0	0	0
AKIRIN2	1173	1206	752	1034	659	1103	959	2040	803	829	644	729
AKIRIN2P1	0	0	0	0	0	0	0	0	0	0	0	0
AKNA	99.255	103.997	58.147	64.607	80.115	143.946	263.956	178.264	75.386	105.533	104.463	110.74
AKNAD1	7.988	30.36	18.33	15.752	16.327	14.026	8.248	14.753	13.083	14.699	7.488	11.722
AKR1A1	485.602	774.227	402.86	410.832	316.786	362.593	461.805	1567.71	352.517	387.97	191.837	264.39
AKR1B1	5594.45	5393.82	5136.36	5109.39	3682.72	3078.01	3148.9	2350.31	3918.02	3384.51	3183.77	3218.44
AKR1B10	66.318	57.003	77.04	133.121	28.114	72.11	79.677	40.972	28.964	99.235	21.071	49.176
AKR1B10P1	0	0	0	0	0	0	0	0	0	0	0	0
AKR1B10P2	0	0	0	0	0	0	0	0	0	0	0	0
AKR1B15	492.802	432.644	602.972	589.815	277.765	609.068	525.245	433.573	234.888	341.608	129.86	152.624
AKR1B1P1	0	0	0	0	0	0	0	0	0	0	0	0
AKR1B1P2	0	0	0	0	0	0	0	0	0	0	0	0
AKR1B1P4	0	0	0	0	0	0	0	0	0	0	0	0
AKR1B1P6	0	0	0	0	0	0	0	0	0	0	0	0
AKR1B1P7	0	0	0	0	0	0	0	0	0	0	0	0
AKR1B1P8	0	0	0	0	0	0	0	0	0	0	0	0
AKR1C1	286.543	596.961	352.402	574.053	170.812	210.851	179.159	815.023	162.52	196.027	155.555	136.36
AKR1C2	1060.97	1960.11	1387.11	2173.72	465.202	537.327	380.201	2430.55	495.261	578.958	298.074	348.485
AKR1C3	432.621	798.199	387.26	901.661	144.2	221.744	231.45	1775.06	199.623	359.767	157.459	188.426
AKR1C4	0	0	0	0	0	1.004	0	0	0	0	0	0
AKR1C5P	0	0	0	0	0	0	0	0	0	0	0	0
AKR1C6P	0	0	1	0	0	0	0	0	1	0	0	0
AKR1C7P	0	0	0	0	0	0	0	0	0	0	0	0
AKR1C8P	0	0	0	0	0	1	0	0	0	0	0	0
AKR1D1	0	3	0.998	0	0	2.67	3.526	1.028	2.981	2.028	0	1.949
AKR1D1P1	0	0	0	0	0	0	0	0	0	0	1	0
AKR1E2	7	13	3	5	16	16	10	11	11	15	9	15
AKR7A2	748	757	555.999	669	430	365	426	356	477	402	446	427
AKR7A2P1	0	0	3	2	5	4	0	1	7	0	1	0
AKR7A3	6	11.519	3	8	12.998	16.577	3	10.818	5	7	7	4
AKR7L	7	12.481	10	7	12.002	14.423	11	4.182	9	6	6	9
AKT1	1478	1537	1605	1531	1539	1966	1692	2294	1485.64	1518	1803	1860.01
AKT1S1	2022.48	1953.21	1582.27	1796.55	1900.86	2324.72	2109.57	3042.41	2577.79	2275.42	2188.86	2037.8
AKT2	5084.03	6337.25	3464.37	4521.43	4896.41	4655.9	4300.12	5527.62	5789.15	5001	3642.36	3941.3
AKT3	494.864	376.726	270.159	263.696	243.571	359.035	334.549	572.59	208.598	223.675	217.791	212.971
AKTIP	3414.75	3043.61	2688.14	2518.39	2468.19	2151.33	2293.79	1668.1	2900.65	2744	1390.31	1600.25
AL008723.1	0	0	0	0	0	0	0	1	0	0	0	1
AL021546.6	0	0	0	0	0	0	0	3.506	0	0	0	0
AL022237.3	0	0	0	0	0	0	0	0	0	0	0	1
AL022344.2	0	0	0	0	0	0	0	0	0	0	0	0
AL022345.10	0	0	0	0	0	0	0	0	0	0	0	0
AL022345.11	0	0	1	0	0	0	0	0	1	0	0	0
AL022345.7	0	0	0	0	3	0	1	1	0	0	1	0
AL022397.1	0	0	0	0	0	0	0	0	0	0	0	0
AL022578.1	0	0	0	0	0	0	0	0	0	0	0	0
AL023806.1	33.4	54.786	31.32	34.973	38.794	33.905	29.414	69.726	26.051	28.154	30.668	31.667
AL023875.1	10.94	28.447	9.049	9.594	12.319	6.198	17.574	11.208	17.255	17.525	4.215	7.454
AL031601.4	0	0	0	0	0	0	0	0	0	0	0	0
AL031601.5	0	0	0	0	1	0	0	0	0	0	0	0
AL031664.1	0	11	0	0	9.541	9	10	0	0	0	0	0
AL034550.1	5.679	0	0	15.42	5.103	5.163	13.391	8.49	0	5.486	0	5.101
AL049758.2	0	0	0	0	0	0	0	0	0	0	0	0
AL049794.1	2.014	8.38	5.02	2.336	6.015	3.289	5.741	4.47	9.285	5.091	6.976	8.995
AL049872.1	0	0	0	0	0	0	0	0	0	0	0	0
AL050303.11	0	0	0	0	0	0	0	0	0	0	0	0
AL050303.12	0	0	0	0	0	0	0	0	0	0	0	0
AL078584.1	223.45	182.808	300.927	200.566	154.055	169.501	194.149	709.389	104.006	86.618	189.016	152.588
AL109923.1	0	0	181.537	363.199	0	0	0	0	309.182	0	208.837	0
AL109927.1	3.069	4.778	0	0	0	0	3.936	3.195	0	0	0	0
AL121578.5	0	0	0	0	0	0	0	0	0	0	0	0
AL121578.7	0	0	0	0	0	0	0	0	0	0	0	0
AL121657.4	0	0	0	0	0	0	0	0	0	0	0	0
AL132640.1	0	0	2.002	1.394	0.943	0	0	0	0	0	1.071	0
AL133244.1	0	0	0	0	0	0	0	0	0	0	0	0
AL133247.3	0	0	0	0	0	0	0	0	0	0	0	0
AL133475.1	0	0	0	0	0	0	0	0	0	0	0	0
AL135787.1	0	12.145	4.73	2.783	0	0	0	12.405	0	0	0	0
AL135791.1	0	4.284	0	0	0	0	0	0	15.675	0	0	0
AL135842.1	0	0	0	0	0	0	0	0	0	0	0	0
AL136097.1	87.946	112.13	92.489	74.002	101.761	78.53	99.24	127.589	94.123	86.27	60.627	85.531
AL137164.1	0	0	0	0	0	0	0	0	0	0	0	0
AL137860.1	3.254	0	0	0	0	2.694	0	0	0	0	0	1.5
AL138479.3	0	0	0	0	0	0	0	0	0	0	0	0
AL138706.1	0	0	0	0	0	0	0	0	0	0	0	0
AL138751.1	0	0	0	0	0	0	0	0	0	0	0	0
AL139333.1	0	0	0	0	0	0	0	0	0	0	0	0
AL158839.1	0	0	0	0	0	0	0	0	0	0	0	0
AL162151.3	9.795	10.337	1.425	0	0	0	0	0	0	0	0	0.832
AL162426.1	0	0	0	0	0	0	0	0	0	0	0	0
AL353662.1	0	0	0	0	1.001	0	0	0	0	0	0	0
AL353898.1	1.001	6.466	0	3.695	2.21	3.902	2.429	3.003	1.138	7.017	1.631	0
AL353997.11	0	0	0	0	0	0	0	0	0	0	0	0
AL354822.1	82.784	82.613	86.999	94.999	104.562	109.877	74.618	62.58	81	47.458	43	46
AL354828.1	2.235	2.212	3.33	4.098	11.194	9.329	5.027	3.125	2.662	5.66	2.881	1.149
AL354828.2	7.817	7.955	0	5.425	4.87	7.397	6.927	5.474	1.424	4.688	6.192	5.887
AL355480.1	0	0	0	0	0	0	0	0	0	0	0	0
AL355480.2	0	0	0	0	0	0	0	0	0	0	0	0
AL355480.3	0	0	0	0	0	0	0	0	0	0	0	0
AL355480.4	0	0	0	0	0	0	0	0	0	0	0	0
AL356053.1	0	2.937	5	3.49	6.609	12.001	0	4.041	9.124	12	0	4.148
AL356135.1	0	0	0	0	0	0	0	0	0	0	0	0
AL356289.1	2	0	0	1	0	0	0	0	0	1	0	1
AL356585.1	0	0	0	0	0	0	0	0	0	0	0	0
AL356806.3	0	0	0	0	0	0	0	0	0	0	0	0
AL357140.1	0	0	0	0	0	0	0	0	1	0	0	0
AL358113.1	5.424	10.132	7.911	13.08	19.802	21.505	1.886	10.747	2.55	8.853	10.781	13.704
AL358852.1	12.963	10.488	7.344	12.595	9.266	3.132	5.297	11.629	7.305	8.491	9.667	14.847
AL360294.1	1	1	0	0	0	1	0	0	0.958	0	1	0
AL365181.1	64.879	50.728	53.9	44.52	64.556	47.505	68.613	26.946	48.411	47.001	36.835	73.12
AL365202.1	0	0	2.001	1.989	1.154	3.677	1.038	2.225	0	1.318	0	0
AL365273.1	1.07	0	0	1.725	0	0	0	0	0	0	0	1.526
AL445183.1	0	0	0	0	0	0	0	0	0	0	0	0
AL450992.6	0	0	0	0	0	0	0	0	0	0	2	0
AL513122.1	12.477	93.173	31.237	43.722	0	11.554	54.112	7.002	7.513	49.693	22.64	0
AL513122.2	3175.26	5974.85	3207.27	1820.66	2050.51	773.037	925.413	763.325	1156.45	640.594	363.899	1299.52
AL513412.1	0	0	0	0	0	2.409	2.012	0	0	0	0	0
AL513523.2	123.12	162.232	82.193	121.23	65.302	124.093	119.04	136.564	121.857	128.234	62.616	127.719
AL589743.1	11	26	6	9	25	57	41	21	21	21	38	48
AL590235.1	4.058	4.179	2.017	3.993	2.86	8.565	3.046	6.001	4.954	3.161	5.001	2.002
AL590762.10	1	1	0	0	1	0	0	0	0	0	0	1
AL590762.11	4	10	3	2	8	0	2	4	1	1	2	1
AL590762.6	0	1	1	0	0	0	0	1	0	0	0	1
AL590762.7	0	0	2	0	0	1	0	0	0	1	0	0
AL590763.5	1.083	2	0	1	1	1	1.137	0	0	1	0	0
AL591704.7	0	0	0	0	0	0	0	0	0	0	0	0
AL591704.9	0	0	0	0	0	0	0	0	0	0	0	0
AL591806.1	8.061	8.195	1.046	7.009	4.374	6.397	3.472	1.591	1.631	5.109	2.231	6.363
AL592183.1	66.158	46.318	50.455	72.074	48.385	54.558	23.852	41.517	16.781	19.722	40.695	50.214
AL596220.1	0	0	0	0	0	0	0	0	0	0	0	0
AL645728.1	0	2.912	1.267	1.265	2.766	0	2.583	1.058	1	2.064	0.989	1.001
AL672296.1	0	0	0	0	0	0	0	0	0	0	0	0
AL691477.1	9.256	11.483	10.743	15.67	6.473	7.079	9.853	12.671	9.332	7.327	6.356	9.293
AL772307.1	3.092	2.013	0	0	4.869	4.406	0	0	0	0	0	0
AL928654.7	0	4.589	1.585	3.159	4.56	0	4.783	1.173	1.256	0	0	0
ALAD	976.999	769.999	783	874	829	1064	1011	866.001	1156	1310	925.999	973
ALAS1	1990	1586	2102	2191	2279	1497	1999	952	2105	1661	2039	2341
ALAS2	3	5	0	0	1	0	1	0	0	0	1	3
ALB	0	0	0	0	0	3	0	2	2	2	0	2
ALCAM	15	28	23	17	25	22	36	31	7	13	9	15
ALDH16A1	173.797	267.879	127.09	146.639	223.14	273.166	253.001	306.281	165.976	193.314	202.033	197.029
ALDH18A1	113	138	140	108	111	185.999	171	222	112	114	112	115
ALDH1A1	2611	1999	1949	2227	774	654	1184	396	1366	1365	2527	2386
ALDH1A2	211.999	502	152.999	98	307.001	150.001	234.001	383.999	172	109.999	153.001	168
ALDH1A3	116	289	79	86	71	230	236	325	55	120	32	43
ALDH1B1	2052.54	1873.26	1980.25	1419.75	1691.52	1672	1970.2	6483.5	1723.63	1695.45	2484.19	2839.82
ALDH1L1	3835.97	2690.27	3460.09	3490.6	2356.97	2771.79	3508.69	9173.53	3924.23	3725.32	3273.56	2894.02
ALDH1L2	65.144	91.857	41.167	55.121	43.325	120.686	82.282	77.904	44.113	56.81	50.981	55.173
ALDH2	4403.97	6086.36	3174.23	3867.56	4114.26	3451.36	2298.58	6847.93	2977.46	2547.01	5181.15	5307.32
ALDH3A1	9	75	3	4	45.001	15	4	106	2	3	0	1
ALDH3A2	2150.06	2358.38	2306.02	2563.22	2021.47	2414.93	1928	7374.61	1897.94	1900.86	1205	1453
ALDH3B1	43.65	68.454	47.616	73.237	45.426	86.261	87.867	56.208	36.102	63.542	50.806	79.846
ALDH3B2	0	0	0	0	0	0	0	0	0	0	0	0
ALDH4A1	2527	2622.76	1918	1676.73	1978	1327	1660	2329.8	1188	989.711	2974	2962.41
ALDH5A1	2642.76	2110.93	2246.99	2603.77	2409.77	1830.34	2253.39	1103.2	2640.94	2546.94	2326.61	2675.26
ALDH6A1	1462.9	1151.41	1405.77	1557.91	1507.09	1197.79	1191.37	1165.31	1283.38	1115.04	3042.06	2568.13
ALDH7A1	586.001	658	456.999	558.001	341	475.001	335.001	288	281.999	366	747	782
ALDH7A1P1	0	0	0	0	0	0	0	0	0	0	0	0
ALDH7A1P2	0	0	0	0	0	0	0	0	0	0	0	0
ALDH7A1P3	0	0	0	0	0	0	0	0	0	0	0	0
ALDH7A1P4	0	0	0	0	0	0	0	0	0	0	0	0
[truncated: 32,754 more rows]

## Sheet: SR - Raw RNAseq Counts
Group	Sleep Restriction (SR)
Time Point	Pre	Post	Pre	Post	Pre	Post	Pre	Post	Pre	Post	Pre	Post	Pre	Post
Participant ID	P03MILO	P03MILO	P05JABO	P05JABO	P08GAME	P08GAME	P11KEMC	P11KEMC	P14NISA	P14NISA	P16DWMA	P16DWMA	P24ENPI	P24ENPI
Gene Name
A1BG	31.082	37.05	50.072	36.104	69.008	42.789	48.108	121.851	24.39	43.08	37.112	107.02	12.009	13.706
A1CF	1	2	2	1	4	1	0	0	2	2	0	0	0	0
A2M	7060	4516	3749	3806	5106	5778	2569	9447.01	3803	5090	4432	16740	3925	3831
A2ML1	2.504	2	4.004	2	0	0	2	2.016	1	6.8	1	3	0	5.006
A2MP1	7	7	13	5	19	11	9	13	12	3	14	41	9	5
A3GALT2	1	1	0	1	2	0	0	0	1	0	0	0	1	0
A4GALT	138	109	128	103	230	194	100	410	174.001	335	127	408	79	125
A4GNT	1	3	0	0	0	0	0	0	0	0	0	3	0	1
AAAS	737.998	705.001	760.001	736	817.001	788.001	705	746.003	780.001	1016	617.001	925.001	561.999	630.999
AACS	382.021	263.86	318.53	297.325	247.973	223.398	185.314	197.381	273.471	263.81	211.89	271.527	185.085	247.832
AACSP1	1	0	0	0	0	0	0	0	0	0	0	1	0	0
AADAC	0	0	0	0	0	0	0	0	0	0	0	1	0	0
AADACL2	0	0	0	0	0	0	0	0	1	0	0	0	0	0
AADACL3	0	0	0	0	0	0	0	0	0	0	0	0	0	0
AADACL4	0	1	0	0	0	1	0	0	1	0	0	0	0	0
AADACP1	0	0	0	0	0	0	1	0	0	1	0	0	0	0
AADAT	93	58	72	103.999	87	72	55	83	82	75	78	120	65	65
AAED1	150.794	194.708	196.387	186.703	286.293	352.789	188.025	519.203	159.795	362.25	205.095	382.395	176.045	198.035
AAGAB	844	731.999	700	727.001	776	976	710	1041	786	935	855	957	501	629
AAK1	515.876	635.94	585.587	458.614	562.494	627.69	437.963	1155.97	598.545	632.129	564.755	1288.42	454.642	455.943
AAMDC	3611.78	3200.71	3626.68	3689.2	3148.97	2332.87	3533.36	1539.19	3132.54	1679.46	2775.79	1462.57	1637.36	1567.66
AAMP	1315	1177	1328	1358	1433	1523	1166	1566	1220	1573	1164	1876	1036	1186
AANAT	0	0	0	1	0	3	0	0	0	2	0	0	0	0
AAR2	290	375	426	440	460	379	347	428	387	458	319	556	265.001	284
AARD	15.23	10.952	30.652	26.313	21.027	15.092	17.003	9.009	14.175	7.569	5.036	10.806	8.194	11.319
AARS	1677	1527	1556	1562	1282	1843	1619	1697	1268	1804	1299	2040	1592	1440
AARS2	275.563	201.001	250.616	241.416	183.118	208.291	195.872	267.417	264.206	267.699	179.837	342.529	267.379	248.2
AARSD1	1101.14	966.865	1028.03	1060.76	1061.67	1000.12	1002.91	937.056	1040.02	1037.96	922.441	810.205	701.897	683.564
AARSP1	0	0	0	0	0	0	0	0	0	0	0	0	0	0
AASDH	165.001	113	148	144.001	161.001	163	136.999	170	113.999	142	142	178	111.999	123
AASDHPPT	1122.84	1049.86	1024.9	1183.84	1045.89	1132.96	1092.94	898	1111.18	1102.88	969.918	842.849	780.864	736.919
AASS	196.326	168.346	163.56	181.824	164.006	200.042	148.648	150.261	131.325	132.444	148.67	197.177	214.772	204.822
AATF	290	246	327.001	315	294.001	368	265	542	285	325	235.001	663	276	323
AATK	10	11	20	7	20	26.001	11	10	8	27	14	35.77	19	20
AB019438.66	0	0	0	0	0	0	0	0	0	0	0	0	0	0
AB019441.29	1	0	0	0	0	0	0	0	0	0	1	0	0	0
ABAT	35.962	48.235	55.999	54	62.004	44.001	45	68.975	63.129	44.447	30	83	54	56
ABC12-47043100G14.2	0	0	0	0	0	0	0	0	0	0	0	0	0	0
ABC12-47964100C23.1	7.241	0	3.912	1.693	15.339	2.026	0	0	0	5.726	0	2.756	0	0
ABC13-48559800H2.1	0	0	0	0	3.33	0	0	9.955	1.509	5.503	4.888	0	0	1.478
ABC13-48559800H2.2	0	0	0	0	0	0	0	0	0	0	0	0	0	0
ABC14-864958H18.2	10.332	1.759	3	1.673	8.7	13.718	11	9.58	2.264	9.025	14.239	22.008	5.067	9.426
ABC7-42391500H16.4	0	0	2.494	0	0	0	0	0	2	0	0	0	0	0
ABC7-42404400C24.1	18.852	12.551	12.407	0	14.538	23.095	8.981	11.971	0	32.321	15.88	28.67	9.239	19.572
ABC7-42418200C9.1	0	0	0	1	0	0	0	1	1.004	0.977	0	0	0.653	0
ABC7-481722F1.1	0	0	0	0	0	0	0	0	0	0	0	0	0	0
ABC9-43961700F1.1	0	0	0	0	0	0	0	0	0	0	0	0	0	0
ABCA1	572	696	283	388	923	594	498	667	561	663	471	817.001	267	367
ABCA10	301.235	315.055	414.084	424.274	346.185	253.001	301.293	186.202	256.999	356.29	307.593	227	275.51	292.997
ABCA11P	137.588	137.191	182.915	196.941	169.77	125.137	162.261	93.157	159.771	139.929	137.868	92.507	153.953	158.179
ABCA12	0	0	0	0	0	0	0	0	0	0	0	0	0	1
ABCA13	7.026	6.991	5.764	9.197	12.997	9.027	3.047	10.331	5.043	7.337	3.923	14.663	10.562	4.282
ABCA17P	14	12	19.999	21	30.001	21	17	38.001	21	17.001	16.001	17	18	11
ABCA2	857	546.999	805.001	802.001	915.002	1073	615.999	1189	698	984.001	873.999	1570	995.999	1084
ABCA3	302	300	332	365	317	418	237	568.999	355	488	362	516	341.001	386
ABCA4	4	0	4	8	5	1	5	5	1	3	3	6	4	2
ABCA5	1720.77	2896.94	1679.92	1888.72	1681.81	1805	1315.97	1804.87	1796	2527.72	1823.41	1896	1408	1559
ABCA6	157.011	165.313	137.991	157.003	204.004	110.118	101.004	178.83	151.407	187.561	101.77	221.029	112.016	102.312
ABCA7	314	235.001	338	283	428.001	324	200.999	694.999	222.999	644.002	402.001	1194	293	287
ABCA8	547.981	427.116	650.199	553.955	739.969	338.424	407.386	332.154	531.992	1002.57	507.433	361.937	504.916	422.126
ABCA9	425.833	406.233	446.532	491.612	537.438	313.61	323.54	347.521	390.065	387.3	439.089	350.405	411.21	375.054
ABCB1	9	4	6.064	1	8	16.999	11	9	4.037	5	8	60	5	3.008
ABCB10	509	599	574	647	603	623.001	546.998	636	526	593	571	575.001	527	502
ABCB10P1	0	0	0	0	0	0	0	0	0	1	0	0	0	0
ABCB10P3	0	0	0	0	0	0	0	0	0	0	0	1	0	0
ABCB10P4	0	0	0	0	0	0	0	0	0	0	0	0	0	0
ABCB11	0	0	0	0	0	0	0	0	0	0	0	0	0	0
ABCB4	198	170	193.935	190	210	204	249.001	270	149.962	107	283.999	305.001	324.001	254.991
ABCB5	8.5	6.007	5.168	5.94	12.451	4.993	2.997	9.764	3.935	12.041	4.022	10.98	4.876	4.091
ABCB6	550.739	691.591	763.992	659.245	1003.66	1187.08	833.035	1993.31	686.091	1103.06	694.164	1187.22	618.267	869.301
ABCB7	874.999	777.999	801	852.999	751.001	658	763.999	646	851.001	721	880.999	790	623	601.999
ABCB8	638.001	390.047	524	472.998	492.218	592.754	411.001	636.001	596.003	692.054	447.775	794.016	414.008	423.001
ABCB9	66.524	47.883	40.779	46.201	71.578	52.005	32.459	72.867	51.805	53.801	48.742	98.273	52.934	59.013
ABCC1	1021.78	1197.81	941.014	894.516	1081.62	1636	918.426	1628.66	1211.23	1352.63	935.153	1139.04	1455.46	1836.48
ABCC10	390.127	315.388	363.89	377.981	440.846	472.043	276.509	475.9	369.476	487.053	332.836	594.773	390.963	376.841
ABCC11	2.057	6.214	2.938	2	2.932	2.035	2.732	5.114	3.051	3.106	5.092	3.897	2.023	6.184
ABCC12	10	42	45	45	24	115	32	305	47	66	21	152	19	33.001
ABCC13	0	0	1	0	0	1	0	0	1	1	0	0	0	0
ABCC2	24	26	30	24	58	57	41	66	29	24	24	49	27	31
ABCC3	3.367	12.094	11.069	7.658	17.175	18.065	10.405	51.32	8.944	14.042	4.549	330.453	11.445	11.869
ABCC4	138.057	298.001	199	235	155	163.001	197.09	281	74	182	344.176	350	152.001	147.001
ABCC5	3322	3975	3536	3882	2393	2673	3174	3129	3624	2970	3282	3003	3206	3587
ABCC6	386.14	360.026	235.233	250.637	206.414	154.667	219.826	123.072	327.642	188.09	568.852	257.686	319.034	320.162
ABCC6P1	1.147	4.877	7.63	6.788	5.191	3.923	3.393	9.847	8.915	1.375	2.402	6.403	0	1.342
ABCC6P2	4.135	14.892	11.173	12.568	26.861	19.278	21.766	21.307	18.525	9.53	16.726	9.117	8.707	9.531
ABCC8	17	38	128.999	157.999	232.001	130	26.999	25	18	52	120	70.001	65.999	71
ABCC9	2025.17	2672.7	2042.25	2522.87	2633.38	2468.64	2443.74	2841.36	2106.74	2363.1	2668.03	2024.14	2315.3	2299.61
ABCD1	573	475	632.999	614	793.001	887	607	1042	521	841	706	915	678	789
ABCD1P2	0	0	0	0	0	0	0	0	0	0	0	0	0	0
ABCD1P3	0	0	0	0	0	0	0	0	0	0	0	0	0	0
ABCD1P4	0	0	0	0	0	0	0	0	0	0	0	0	0	0
ABCD1P5	0	0	0	0	0	0	0	0	0	0	0	0	0	0
ABCD2	1	3	1	4	3	3	3	3	5	15	5	6	2	2
ABCD3	1129	873.999	834.998	871	916	970	789	1009	891	936.999	787.001	780	658	551
ABCD4	653.383	577.18	651.434	685.283	738.39	632.506	557.375	706.571	583.725	732.432	517.18	897.823	489.123	549.104
ABCE1	907.001	798.001	664	759	701.999	702.942	622	908	643	781	631.97	993	495.002	522
ABCF1	2576.18	2081.99	2426.82	2276.38	2272.06	2943.16	2172.98	2912.25	2570.22	2902.91	1948.16	2501.61	2796.16	3058.55
ABCF2	1415.96	1322	1432	1470	1462	1671.47	1384	2093.89	1353	1657.76	1359.97	1638.02	1146.72	1459.89
ABCF2P1	0	0	0	0	0	0	0	0	0	0	0	0	0	0
ABCF2P2	0	0	0	0	0	0	0	0	0	0	0	0	0	0
ABCF3	1651	1361	1608	1419	1441	1648	1261	1410	1741	1787	1227	1447	1276	1314
ABCG1	445.142	539.962	368.254	342.279	877.043	630.908	624.93	650.817	559.882	1069.21	389.8	571.681	312.802	429.713
ABCG2	13	8	7	2	9	11	7	9	5	37	10	23	8	6
ABCG4	7	3	5	4	4	3	4	8	6	10	5	6	1	1
ABCG5	0	0	1	0	1	0	0	1	3	3	1	0	0	0
ABCG8	1	0	0	0	0	0	0	0	0	0	0	0	0	2
ABHD1	214.832	184.313	159.228	201.752	149.228	124.916	102.919	86.957	198.936	170.843	132.682	167.2	90.049	102.488
ABHD10	540	485.001	540	610.001	582	569	547	417	603	504	502	458.001	274	266
ABHD11	302.306	156.336	267.359	200.363	190.387	213.645	176.521	208.557	268.008	259.098	194.975	297.525	138.094	153.875
ABHD12	240.999	168.999	179	147	181	240	111	267.001	191	282	171	525	103.999	159
ABHD12B	7.263	12.824	18.078	18.207	19.044	10.014	12.384	25.372	11.798	16.427	11.092	14.743	10.793	13.869
ABHD13	239	277	226	269	330	296	248	300	255	301	239	272	158	192
ABHD14A	371.668	351.523	407.379	350.011	466.596	402.753	301.852	301.981	368.903	320.545	288.089	247.971	209.073	213.09
ABHD14A-ACY1	9.129	8.855	15.867	22.682	12.232	5.627	20.92	4.096	10.234	11.982	6.028	3.049	17.641	13.75
ABHD14B	506	409.083	450.999	352.001	437.999	407.936	288.372	352.001	494.935	526	380.362	539	267.999	303.999
ABHD15	112.544	89.471	93.092	66.458	130.079	80.616	62.299	117.327	81.796	166.084	108.877	205.999	80.729	114.895
ABHD16A	684.999	853	842.001	756.001	811	948	780	854	896	869.999	754.998	927.181	589	714.001
ABHD16B	41	27	67	32	41	36	34	35	50	71	46	74	38	77
ABHD17A	1315.54	1121.7	1484.64	1315.96	1629.94	1538.64	1097	1292.61	1358.93	1732.94	1154.87	1861.58	1021	1288.79
ABHD17AP1	5.456	3.255	6.36	0	1.056	3.364	0	3.389	1.074	1.056	2.134	2.331	0	3.19
ABHD17AP3	0	0	0	0	0	0	0	0	0	0	0	1.009	0	0
ABHD17AP4	0	1.04	0	1.038	0	0	0	0	0	0	0	0	0	1.016
ABHD17AP5	0	0	0	0	0	0	0	0	0	0	0	1.082	0	0
ABHD17AP6	0	0	0	0	0	0	0	0	0	0	0	0	0	0
ABHD17AP7	0	0	0	0	0	0	0	0	0	0	0	0	0	0
ABHD17AP8	0	0	0	0	0	0	0	0	0	0	0	0	0	0
ABHD17AP9	0	0	0	0	0	0	0	0	0	0	0	0	0	0
ABHD17B	207.579	217.01	266.49	331.026	318.261	351.001	274.039	380.363	253.001	304.998	247	296.017	146.005	214.231
ABHD17C	26	20	22	23	20	18	8	42	19	30	18	55	10	16
ABHD18	854.335	619.041	628.936	612.656	566.046	533.406	648.032	421.034	750.645	541.486	607.666	413.849	696.338	598.6
ABHD2	497.852	584.113	532.338	378.283	538.064	755.225	565.548	1993.12	403.178	1119.67	673.461	2434.14	732.862	888.054
ABHD3	393.999	359.001	224.001	391	504	430.999	211.999	247.12	305	529.999	209	457.001	265	302
ABHD4	309	371.999	355.999	387	367.001	481	333.999	840	401	546	412	893.999	477.001	531
ABHD5	208	200	167	139	157	196	174	228	162.999	166	193	199.999	82	95
ABHD6	119	109	136	173	128	117	91	189.999	101	90	136	139	68	75
ABHD8	204.38	197.818	277	189.768	190.056	196.511	196.362	204.972	275	269.129	172	254.656	141	220.225
ABI1	487.38	497.68	481.595	582.266	620.435	684.998	467	744.737	476.169	614.363	516.902	988.307	430	427.763
ABI2	644.746	601.188	642.885	693.355	660.449	685.629	467.499	704.43	684.254	746.066	659.781	1003.74	586.225	581.683
ABI3	80	14	37	52	38	63	17	143	28	67	38	274.796	21	38
ABI3BP	131.903	131.001	187.999	151.001	292	218.001	145	481.999	161.608	361.001	182.007	744.001	212.96	194.001
ABL1	734	842	968	834	936	935	907	1131	876.999	1136	731.001	1397	1033	1068
ABL2	192.727	210.349	201.63	239.241	242.235	216.049	221.923	335.438	196.143	282.634	194.815	565.424	197.09	173.137
ABLIM1	1485	1733	1601	1467	2538	2435	2117	2577	1114	1559	2139	1520	1348	1453
ABLIM2	2000.55	1807.09	2800.72	2891.63	2221.39	3448.63	1980.78	4521.93	2273.18	2432.43	2319.64	3603.59	3014.21	3171.41
ABLIM3	1881	1685	1322	1417	2000	2315	1005	1267	1422	1520	1398	1503	1488	1250
ABO	51	62	40.001	58	64.685	62	22.102	43	43.16	46.551	42.433	84	30	34.595
ABR	531.953	431.686	511.753	534.526	588.072	505.252	508.145	638.22	622.104	631	395.999	1080.99	581.999	604.637
ABRA	4250	2566	2985	2716	3582	3329	3162	2351	2759	2556	5192	3023	4208	3236
ABRACL	22	7	9	7	28	14	3	71	9	19	5	175	3	8
ABT1	334	359	425	381	423	374	326	450	360	427	329	445	188	251
ABT1P1	0	0	1	0	0	0	0	0	0	0	1	0	0	0
ABTB1	891	855.999	851.001	770.999	1027	1031	699	1057	826.001	890	715.001	1112	639	741.999
ABTB2	638	379	561	511	894	689	561	359	425	307	640	442	658	594
AC000041.10	0	0	0	1	0	0	0	0	1	1	0	1	0	0
AC000041.8	0	1.533	1.198	0	0	0	0	0	0	0	0	0	0	0
AC000077.2	0	0	0	0	0	0	0	0	0	0	0	0	0	0
AC000078.5	32	36	68	78	40	30	25	16	33	73	33	20	39	51
AC000081.2	0	2	0	1	1	1	1	0	2	0	1	2	0	0
AC000089.3	0	0	1	2	0	1	0	0	1	0	1	0	1	2
AC000095.9	3	1	2	4	3	6	2	1	5	7	2	4	2	1
AC000111.4	0	0	0	0	0	0	0	0	0	0	0	0	0	0
AC000111.5	0	0	0	0	0	0	0	0	0	0	0	0	0	0
AC000362.1	0	0	0	0	0	0	0	0	0	0	0	0	0	0
AC000367.1	2	2	0	0	0	1	0	1	0	0	0	0	0	0
AC000374.1	0	0	0	0	0	0	0	0	0	0	0	0	0	0
AC002056.3	0	0	0	0	0	0	0	0	0	0	0	1.018	0	0
AC002069.5	0	0	0	0	0	0	0	0	0	0	0	0	0	0
AC002069.6	0	0	0	0	0	0	0	0	0	0	0	0	0	0
AC002075.3	0	0	0	0	0	0	0	0	0	0	0	0	0	0
AC002075.4	0	1	1	0	0	1	1	0	0	0	0	1	0	0
AC002127.2	0	0	0	0	0	0	0	0	0	0	0	0	0	0
AC002310.10	0	0	0	0	0	0	0	1	0	2	0	0	0	2
AC002310.11	0	24.51	18.4	0	0	0	31.627	0	16.396	0	0	18.813	0	26.58
AC002310.13	0	0	0	2.015	0	0	0	0	0	0	0	0	0	2.197
AC002310.17	0	0	1	0	0	0	0	0	0	0	0	2	0	1
AC002314.4	0	0	0	0	0	0	0	0	0	0	0	0	0	0
AC002366.3	1	0	0	0	0	0	0	0	0	0	0	0	0	0
AC002398.9	64.956	49.99	50.076	25.206	103.028	76.046	38.951	55.354	60.125	97.175	32.386	140.638	0	27.431
AC002400.1	4	1	3	1	3	1	5	0	0	4	8	0	1	2
AC002429.4	0	0	0	0	0	0	0	0	0	0	0	0	0	0
AC002486.2	0	0	0	0	0	0	0	0	0	0	0	0	0	0
AC002486.3	0	0	0	0	0	0	0	0	0	0	0	0	0	0
AC002519.6	1	0	0	0	0	0	0	0	0	0	0	0	0	0
AC002523.1	0	0	0	0	0	0	0	0	0	0	0	0	0	0
AC002542.2	0	0	0	0	0	0	0	0	0	0	0	0	0	0
AC002543.2	0	0	0	0	0	1	0	0	0	1	0	0	0	0
AC002553.4	0	1	0	0	0	0	0	0	0	0	0	0	0	0
AC002984.2	1	0	1	0	0	1	0	1	0	1	0	0	1	2
AC002985.3	0	4.155	0	0	2.274	0	0	1.661	8.644	1.982	3.534	6.99	3.328	0
AC003002.4	0	0	0	0	0	0	0	0	0	0	0	0	0	0
AC003002.6	0	1.151	1.116	1.223	3.882	1.78	3.513	7.305	3.899	2.629	10.398	11.065	3.176	1.325
AC003005.4	0	3.377	0	0	0	0	0	0	3.166	0	0	0	2.397	0
AC003006.7	0	0	0	0	0	0	0	0	2.053	0	0	0	0	0
AC003045.1	0	0	0	0	0	0	0	0	0	0	0	0	0	0
AC003080.4	0	0	0	0	0	0	0	0	0	0	1	0	0	0
AC003682.17	0	0	1	2	0	2	0	2	0	1	1	0	0	0
AC003958.6	0	0	0	0	0	0	0	0	0	0	0	0	0	0
AC003973.1	0	0	0	0	0	0	0	0	0	0	0	0	1	0
AC003989.3	0	0	0	0	0	0	0	0	0	0	0	0	0	0
AC003989.4	0	0	0	0	0	1	0	0	0	0	1	0	0	0
AC004004.2	0	0	0	0	0	0	0	0	0	0	0	0	0	0
AC004006.2	0	0	0	0	0	0	0	0	0	0	0	0	0	0
AC004019.10	6	2	1	2	11	7	0	8	5	5	1	2	3	4
AC004022.7	0	0	0	0	0	0	0	0	0	0	0	0	0	0
AC004022.8	0	0	0	0	0	0	0	0	0	0	0	0	0	0
AC004057.1	1367.6	1128.08	1531.63	1913.84	3089.27	2584.64	2394.65	2577.6	2277.31	2658.95	1945.58	2635.22	364.805	394.354
AC004062.2	0	0	0	0	0	0	0	0	0	0	0	0	0	0
AC004066.2	0	0	0	0	0	0	0	0	0	0	0	0	0	0
AC004069.1	0	0	0	0	0	0	0	0	0	0	0	0	0	0
AC004074.4	0	0	0	0	0	0	0	0	0	0	0	0	0	0
AC004076.7	0	2.003	2.996	2.287	5.765	4.458	0	0	1	3.281	0	3.213	7.742	2.277
AC004076.9	0	0	16.389	10.233	12.549	5.674	4.578	6.847	7.306	6.617	5.96	4.048	1.535	7.118
AC004129.7	0	0	0	0	0	0	0	0	0	0	0	0	0	0
AC004129.9	0	0	0	0	0	0	0	0	0	0	0	0	0	0
AC004158.1	0	1.335	0	0	0	0	0	0	0	0	0	0	0	0
AC004231.7	0	0	0	0	0	0	0	0	0	0	0	0	0	0
AC004381.6	42	35	40	10	35	29	29	38	29	47	24	74.001	14	11
AC004383.3	0	1	1	2	0	1	3	1	1	2	0	1	2	0
AC004386.3	0	0	0	0	0	0	0	0	0	0	0	0	0	0
AC004386.4	0	1	0	0	0	0	0	0	0	0	0	0	0	0
AC004453.8	2.001	3.799	3.001	1	3	0	1	0	2	1	0	3	0	1
AC004461.4	0	0	0	0	0	0	0	0	0	0	0	0	0	0
AC004556.1	1.402	2.149	377.336	368.052	1.862	0	804.466	838.215	0	3.511	0	3.236	0	0
AC004692.5	0	1	0	0	1	0	0	0	0	1	0	0	0	0
AC004754.3	53.916	22.67	37.859	36.458	54.86	28.516	31.619	44.327	30.66	43.963	72.366	18.907	47.432	33.788
AC004813.1	142.092	155.412	202.587	204.283	267.292	365.704	211.158	283.261	166.849	153.925	206.81	204.552	294.202	272.652
AC004824.1	25.332	34.142	65.738	53.084	61.882	38.79	44.292	35.912	39.696	64.03	48.096	33.629	35.655	54.156
AC004837.3	3	2	0	0	0	0	0	0	0	0	0	0	0	0
AC004854.5	0	3	0	1	0	1	3	1	3	2	0	0	1	1
AC004866.1	0	0	0	0	0	0	0	0	0	0	0	0	0	0
AC004866.3	0	0	0	0	0	0	0	0	0	0	0	0	0	0
AC004870.5	0	2	1	1	0	0	0	0	0	0	1	2	1	0
AC004893.10	1	4	1	2	3	1	2	5	0	0	0	1	1	3
AC004899.3	0	0	0	0	0	0	0	0	0	0	0	0	0	0
AC004911.2	0	0	0	0	0	0	1	0	0	0	0	0	0	0
AC004920.2	0	0	0	0	0	0	0	0	0	0	0	0	0	0
AC004938.5	0	0	0	0	0	0	0	0	0	0	0	0	0	0
AC004941.5	0	0	0	0	0	0	0	0	0	0	0	0	0	0
AC004945.1	0	0	0	0	0	0	0	0	0	0	0	0	0	0
AC004951.5	21.284	25.856	19.648	36.599	22.102	21.816	22.314	31.865	29.523	30.655	23.892	25.475	26.495	27.543
AC004953.1	2	0	0	0	0	0	0	0	1	1	0	0	0	0
AC004967.7	15	9	31	21	17	24	11	28	26	26	14	44	8	10
AC004980.10	0	1.299	3.173	1	3.376	2.583	0	3.023	0	1	2.09	3	0	2.224
AC004980.7	52.03	56.008	84.924	64.05	72.537	63.542	58.608	61.495	85.644	101.504	59.147	68.578	57.303	65.404
AC004980.8	0	0	0	0	0	0	0	0	0	0	0	1	0	0
AC004980.9	1.738	2.276	0	0	3.59	4.259	3.144	0	2.731	3.61	1.914	5.116	1.417	0
AC004985.12	45.523	78.873	38.324	28.253	44.359	32.391	36.18	41.938	44.401	41.17	40.437	39.521	41.552	42.757
AC004987.10	0	0	0	0	0	0	0	0	0	0	0	0	0	0
AC004987.9	0	2.078	0	0	0	0	0	0	0	0	0	0	0	0
AC005008.3	0	0	0	0	0	0	0	0	0	0	0	0	0	0
AC005014.5	1	0	1	2	1	4	0	1	0	0	0	0	0	0
AC005017.2	0	0	0	0	0	0	0	0	0	0	0	0	0	0
AC005019.2	0	0	0	0	0	0	0	0	0	0	0	0	0	0
AC005033.6	0	0	0	0	0	0	0	0	0	0	0	0	0	1
AC005034.2	0	0	0	0	0	0	0	0	0	0	0	0	0	0
AC005040.3	0	0	0	0	0	0	0	0	0	0	0	0	0	0
AC005041.11	0	0	0	0	0	0	0	0	0	0	0	0	0	0
AC005042.1	0	0	0	0	0	0	0	0	0	0	0	0	0	0
AC005042.2	0	0	0	0	0	0	0	0	0	1	0	1	0	0
AC005042.3	0	0	0	0	0	0	0	0	0	0	0	0	0	0
AC005077.14	7	18	15	17	8	10	13	24	6	27	11	44	8	16
AC005077.5	0	0	0	1	0	0	0	0	0	0	0	1	1	0
AC005077.7	0	0	0	0	0	0	0	0	0	0	1	0	0	0
AC005077.8	0	1	1	0	1	0	0	2	0	1	0	1	0	2
AC005086.1	1	0	0	0	0	0	1	0	0	0	0	1	0	0
AC005086.2	17.274	16.558	19.484	12.119	10.379	5.585	9.736	23.833	12.304	33.411	13.273	18.355	19.735	10.472
AC005086.3	1	0	0	1	0	0	1	2	0	1	0	0	0	0
AC005094.2	0	0	0	0	0	0	0	0	0	0	0	0	0	0
AC005102.1	0	0	0	0	0	0	0	0	0	0	0	0	0	0
AC005105.2	0	1	0	0	0	0	0	0	0	0	0	0	0	0
AC005154.7	38.763	57.023	44.842	62.289	57.319	54.336	33.997	34.993	34.366	45.3	52.069	56.009	47.537	64.941
AC005154.8	0	0	1	0	0	1	0	0	1	0	0	2	1	1
AC005176.1	0	0	0	0	0	0	0	0	0	0	0	0	0	0
AC005176.2	5.826	3.002	3.058	3.533	3.893	2.995	3.864	6.553	7.527	4.074	4.992	5.834	4.929	6.024
AC005176.3	0	0	0	0	0	0	0	0	0	0	0	0	0	0
AC005178.1	0	0	0	0	0	0	0	0	0	0	0	0	0	0
AC005189.6	0	0	0	1	0	0	0	1	0	0	0	0	0	0
AC005229.5	0	0	1	0	0	0	0	0	0	7	0	0	0	0
AC005229.7	0	0	0	0	0	0	0	0	0	0	0	0	0	0
AC005237.2	0	0	0	0	0	0	0	0	0	0	0	0	0	0
AC005251.3	0	0	0	0	0	1	0	0	0.945	0	0	0	0	0
AC005255.3	2.118	0	1.044	0	0	0	0	0	0	0	0	1.046	1.151	0
AC005262.4	0	0	0	0	0	0	0	0	0	0	0	0	0	0
AC005300.5	0	0	0	0	0	0	0	0	0	0	0	0	0	0
AC005336.4	0	0	0	0	1	0	1	2	0	0	0	0	0	1
AC005336.5	0	0	0	0	0	0	0	1.001	0	0	0	0	0	0
AC005338.1	180.1	208.424	228.82	225.768	272.465	228.837	185.121	276.748	206.696	367.893	97.845	254.941	92.867	125.508
AC005351.1	1	0	0	0	0	0	0	0	0	0	0	0	0	0
AC005357.1	0	0	0	0	0	0	0	0	0	0	0	0	0	0
AC005363.9	0	0	0	0	0	0	0	0	0	0	0	0	0	0
AC005477.1	0	0	0	0	0	0	0	0	0	0	0	0	0	0
AC005480.1	0	1	0	0	0	0	1	0	0	0	0	0	0	0
AC005488.11	0	0	2	0.5	0	0.5	1.996	1	0	0	1	0.5	0	0
AC005517.3	4	4	1	4	5	3	4	7	4	4	4	3	3	3
AC005522.6	0	0	0	0	0	0	0	0	0	0	0	0	0	0
AC005534.6	0	0	0	0	1	0	0	1	0	1	1	0	0	0
AC005539.2	0	0	0	0	0	0	0	0	0	0	0	0	0	0
AC005559.3	0	0	0	0	0	0	0	0	0	0	0	0	0	0
AC005588.2	0	0	0	0	0	0	0	0	0	0	0	0	0	0
AC005609.2	0	0	0	0	0	0	0	0	0	0	0	0	0	0
AC005626.3	0	0	0	0	0	0	0	0	0	0	0	0	0	0
AC005682.6	7	17	20	18	30	9	17	13	11	16	11	13	18	15
AC005722.4	0	0	0	0	0	0	0	0	0	1	0	0	0	0
AC005730.2	0	0	0	0	0	0	0	0	0	0	0	0	0	0
AC005740.3	0	0	0	0	0	0	0	0	0	0	0	0	0	0
AC005740.4	0	0	0	0	0	0	0	0	0	0	0	0	0	0
AC005741.2	0	0	0	0	0	0	0	0	0	0	0	0	0	0
AC005752.10	0	0	0	1	0	0	2	0	0	0	0	0	0	0
AC005758.1	0	0	0	0	0	0	0	0	0	0	0	0	0	0
AC005776.1	0	1	1	0	1	2	0	4	0	0	0	3	0	0
AC005777.3	0	0	0	0	0	0	0	0	0	0	0	0	0	0
AC005779.2	0	0	0	0	0	0	0	0	0	0	0	0	0	0
AC005786.3	0	0	1	1	0	0	0	0	0	0	0	0	0	0
AC005794.1	0	0	0	0	0	0	0	0	0	0	0	0	0	0
AC005795.1	1.004	4.003	0	3.928	1.001	0	1.001	0	3.075	2.004	1.002	2.043	1.002	3.007
AC005822.1	0	0	0	0	0	0	1.014	0	0	0	0	0	0	0
AC005838.2	1.271	0	1.078	0	0	0	1.937	1.189	0	0	0	0	0	1.544
AC005943.2	130.935	115.358	69.169	124.306	126.96	56.827	110.503	143.71	148.127	103.653	180.25	167.739	66.551	0
AC006011.4	32.946	19.466	17.437	13.799	32.843	24.436	15.984	40.193	27.917	25.937	19.805	12.389	15.658	16.927
AC006014.7	0	5.578	3.448	6.374	1.965	2.101	2.211	1.042	1.222	2.314	1.094	0	4.611	2.891
AC006014.8	2	1	3.292	4.778	3.388	0.5	4.004	12.129	2	5.751	7.293	14.506	3	1.413
AC006022.4	0	0	0	0	0	0	0	0	0	0	0	0	0	0
AC006026.1	0	0	0	0	1.002	0	0	1.004	0	2.113	0	0	0	0
AC006026.12	0	0	0	0	0	0	0	0	0	0	0	0	0	0
AC006026.9	0	0	0	0	0	0	0	0	0	0	0	0	0	0
AC006028.11	0	0	0	0	0	0	0	0	0	0	0	0	0	0
AC006033.22	0	0	1	0	1	0	0	0	0	0	0	1	1	0
AC006042.8	0	1	1	1	3	0	1	0	1	0	0	0	0	2
AC006070.12	0	0	0	0	0	0	0	0	0	0	0	0	0	0
AC006077.4	0	0	0	0	0	0	0	0	0	0	1	1	0	0
AC006115.6	0	0	0	0	0	0	0	0	0	0	0	0	0	0
AC006116.13	2	2	0	0	2	2	1	2	2	0	0	0	0	1
AC006116.14	1	0	0	0	0	0	0	0	0	0	0	0	0	0
AC006116.22	6	1	5	2	3	2	0	3	0	5	8	7	5	3
AC006116.27	0	24.707	0	0	7.853	8.078	0	0	3.871	7.971	0	0	6.651	6.384
AC006130.4	0	0	1	0	1	0	0	0	0	1	0	0	0	0
AC006133.3	0	0	0	0	0	0	0	0	0	0	0	0	0	0
AC006133.7	0	0	0	0	0	0	0	0	0	0	0	0	0	0
AC006153.3	0	0	1	0	0	0	0	0	0	1	0	0	0	0
AC006195.2	1	0	0	0	0	0	0	0	0	0	0	0	0	0
AC006262.11	0	0	0	0	0	0	0	0	0	0	0	0	0	0
AC006326.3	0	0	0	0	0	0	0	0	0	0	0	0	0	0
AC006328.9	0	0	0	0	0	0	0	0	0	0	0	0	0	0
AC006335.10	0	0	0	0	0	0	0	0	0	0	0	0	0	0
AC006335.11	0	0	0	0	0	0	0	0	0	0	0	0	0	0
AC006335.2	0	0	0	0	0	0	0	0	0	0	0	0	0	0
AC006335.6	0	0	0	0	0	0	0	0	0	0	0	0	0	0
AC006355.3	0	0	0	0	0	0	0	0	0	0	0	0	0	0
AC006366.3	0	0	0	0	0	0	0	0	0	0	0	0	0	0
AC006386.1	0	0	0	1	2	0	0	0	0	1	1	0	0	0
AC006390.4	0	0	0	0	0	0	0	0	0	0	0	0	0	0
AC006427.2	0	0	1	0	0	0	0	1	0	1	0	0	0	0
AC006445.1	0	0	0	0	0	0	0	0	0	0	0	0	0	0
AC006445.6	0	0	0	0	0	0	0	0	0	0	0	0	0	0
AC006445.7	0	0	0	0	2	0	1	0	0	1	0	0	0	0
AC006449.1	48.393	71.929	76.19	48.265	36.417	77.163	78.207	63.224	85.594	83.003	44.956	69.306	83.003	67.835
AC006461.2	0	0	0	0	0	0	0	0	0	0	0	0	0	0
AC006466.5	0	0	0	0	0	1	0	0	0	0	0	0	0	0
AC006483.5	0	0	0	0	0	0	0	0	0	0	0	0	0	0
AC006486.9	0	0	0	0	0	0	0	0	0	0	0	2.459	0	0
AC006499.1	0	0	0	0	0	0	0	0	0	0	0	0	0	0
AC006499.2	0	0	0	0	0	0	0	0	0	0	0	0	0	0
AC006499.3	0	0	0	0	0	0	0	0	0	0	0	0	0	0
AC006499.4	0	0	0	0	0	0	0	0	0	0	0	0	0	0
AC006499.5	0	0	0	0	0	0	0	0	0	0	0	0	0	0
AC006499.6	0	0	0	0	0	0	0	0	0	0	0	0	0	0
AC006499.7	0	0	0	0	0	0	0	0	0	0	0	0	0	0
AC006499.9	0	0	0	0	0	0	0	0	0	0	0	0	0	0
AC006509.4	0	0	0	0	0	0	0	0	0	0	0	0	0	0
AC006509.7	2.025	1.028	1.073	0	2.236	2.016	0	0	1.094	1.102	0	0.991	1.491	1.001
AC006538.4	18.614	19.569	0	12.24	0	0	0	0	0	8.24	0	14.587	0	0
AC006539.2	0	0	0	0	0	0	0	0	0	0	0	0	0	0
AC006539.3	0	0	0	0	1	0	0	1	0	0	0	1	0	0
AC006539.6	0	0.988	0	0	0	0	0	0	0	0	0	0	0	0
AC006548.19	2	0	0	1	0.999	0	0	1	1.983	2	3	2	1.972	2.802
AC006548.26	0	0	0	0	0	0	0	0	0	0	0	0	0	0
AC006946.12	0	0	1	0	1	1	0	0	0	1	0	0	0	0
AC006960.5	0	0	0	0	0	0	1	0	0	0	0	0	0	0
AC006978.6	68	77	100	94	79	112	69	96	88	125	86	107	72	77
AC006987.4	0	0	0	0	0	0	0	0	0	0	0	0	1	0
AC006987.5	0	0	1	0	0	0	0	0	0	0	0	0	0	0
AC006987.6	0	1	0	2	0	0	0	0	0	1	0	0	0	0
AC006989.2	0	0	0	0	0	0	0	0	0	0	0	0	0	0
AC006994.1	0	1	0	0	1	0	0	1	1	1	1	1	0	0
AC006994.3	1	1	0	2	1	0	2	1	1	0	1	1	0	1
AC007000.10	1	4	2	7	4	4	2	2	3	7	0	1	4	5
AC007016.3	0	0	0	0	0	0	0	0	0	0	0	0	0	0
AC007040.11	1.064	2.661	3.216	3.34	5.751	7.616	1.054	9.717	6.343	4.22	6.441	6.454	4.367	3.254
AC007041.2	0	0	0	0	0	0	0	0	0	0	0	0	0	0
AC007064.22	0	0	0	0	0	0	0	0	0	0	0	0	0	0
AC007064.25	0	0	0	0	0	0	0	0	0	0	0	0	0	0
AC007115.3	0	0	0	0	0	0	0	0	0	0	0	0	0	0
AC007136.1	0	0	0	0	0	0	0	0	0	0	0	0	0	0
AC007163.1	0	0	0	0	0	0	0	0	0	0	0	0	0	0
AC007192.4	0	0	0	8.021	0	0	78.861	0	0	0	0	15.248	24.182	12.903
AC007204.3	0	0	1	0	0	0	0	0	0	0	0	0	0	0
AC007228.8	0	0	0	0	0	2.794	0	0	0	0	0	0	0	0
AC007229.3	0	0	0	0	3.068	0	1.01	0	2.077	0	0	0	0	0
AC007237.2	0	0	0	0	0	0	0	0	0	0	0	0	0	0
AC007238.1	2.086	1.037	0	0	0	0	1.037	0	1.031	0	0	1.035	1.033	0
AC007253.1	0	0	0	0	0	0	0	0	0	0	0	0	0	0
AC007256.5	0	0	1	0	0	0	0	0	0	0	0	0	0	0
AC007272.3	1	2	0	0	2	0	0	0	0	2	0	1	0	0
AC007274.2	0	0	0	0	0	0	0	0	0	0	0	0	0	0
AC007274.5	0	0	0	0	0	0	0	0	0	0	0	0	0	0
AC007279.2	0	0	1	0	0	0	0	1	0	0	0	0	1	0
AC007283.4	1	1	2	2	0	2	0	1	3	0	0	0	0	1
AC007312.3	0	0	0	0	0	1	0	0	0	0	0	0	0	0
AC007318.5	33.286	21.904	27.119	18.381	37.945	12.523	27.816	11.356	23.882	18.867	23.808	6.53	9.31	1.728
AC007322.1	0	0	0	0	0	0	1	0	0	0	0	0	0	0
AC007322.3	0	0	0	0	0	0	0	0	0	0	0	0	0	0
AC007322.5	0	0	0	0	0	0	0	0	0	0	0	0	0	0
AC007322.7	0	0	0	0	0	0	0	0	0	0	0	0	0	0
AC007325.1	0	4.616	2.443	6.658	7.642	5.813	1.361	13.329	2.515	1.666	2.244	6.111	2.231	1.5
AC007325.2	406.339	173.778	315.624	273.77	129.038	169.473	86.887	178.47	220.694	233.326	235.616	339.599	77.289	71.806
AC007325.4	3614.44	2265.08	2751.12	2604.92	2722.01	2823.35	1167.16	1059.47	3751.69	3439.14	2063.13	2176	919.407	1043.55
AC007326.1	16.052	19	20.994	25.036	21.098	21.067	8.189	21	13.041	26.009	18.057	29.14	10.997	11.048
AC007326.9	0	0	0	0	0	0	0	0	0	0	0	0	0	0
AC007327.6	0	0	0	0	0	0	0	0	0	0	0	0	0	0
AC007347.1	0	0	0	1.141	1.988	0	0	0	0	0	0	0.87	0	0
AC007365.4	0	0	0	0	0	0	0	0	0	0	0	0	0	0
AC007383.6	0	0	0	0	0	0	0	0	0	0	0	0	0	0
AC007386.3	3	1	2	3	1	2	2	2	3	0	1	2	2	1
AC007387.2	0	0	0	2	0	0	0	4	0.999	1	0	0	1	0
AC007389.1	1	0	0	0	0	0	0	0	0	0	0	1	0	0
AC007389.2	0	0	0	0	0	0	0	0	0	0	0	0	0	0
AC007390.4	0	0	0	0	0	0	0	0	0	0	0	0	0	0
AC007394.3	0	0	0	0	0	0	0	0	0	0	0	0	0	0
AC007395.4	0	0	0	1	0	0	0	2	0	0	0	0	2	1
AC007551.2	0	0	0	0	0	0	0	0	0	0	0	0	0	0
AC007557.5	0	0	0	0	0	0	0	0	0	0	0	0	0	0
AC007559.1	0	0	0	0	0	0	0	0	0	0	0	0	0	0
AC007560.1	0	0	0	0	0	1	0	0	1	1.17	0	0	0	0
AC007562.1	0	0	0	0	0	0	0	0	0	0	0	0	0	0
AC007563.4	0	0	0	0	1	0	0	0	1	0	0	2	0	1
AC007568.1	0	0	0	0	0	0	0	0	0	0	0	0	0	0
AC007618.3	0	0	0	0	0	0	0	0	0	1	0	0	0	0
AC007677.2	0	0	0	0	0	0	0	0	0	0	0	0	0	0
AC007679.1	0	0	0	0	0	0	0	0	0	0	0	0	0	0
AC007679.4	0	0	0	0	0	0	0	0	0	0	0	0	0	0
AC007742.3	0	0	0	0	0	0	0	0	0	0	0	0	0	0
AC007790.4	1	0	3	0	3	0	0	1	0	1	1	1	0	3
AC007875.2	0	2	2	11	3	4	2	2	4	2	3	4	1	3
AC007881.4	0	0	0	0	0	0	1	0	0	0	0	0	0	0
AC007899.3	0	0	0	0	0	0	2.066	0	0	0	0	0	0	0
AC007906.1	0	0	10.106	6.354	11.978	7.974	5.129	5.976	1.494	6.574	1.577	1.408	4.105	8.323
AC007908.1	0	0	0	0	0	0	0	0	0	0	0	0	0	0
AC007919.18	0	0	0	0	0	0	0	0	0	0	0	0	0	0
AC007919.19	0	0	0	0	0	0	0	0	0	0	0	0	1	0
AC007967.2	0	0	0	0	0	0	0	0	0	0	0	0	0	0
AC007967.3	0	0	0	0	0	0	0	0	0	0	0	0	0	0
AC007967.4	0	0	0	0	0	0	0	0	0	0	0	0	0	0
AC007969.4	0	0	0	0	0	0	0	0	0	1	0	0	0	0
AC007969.5	3.545	7.417	9.137	3.25	7.242	9.569	2.314	4.684	2.301	4.257	3.239	2.411	1.214	2.151
AC008065.1	0	0	0	0	0	1	0	0	0	0	1	0	0	0
AC008069.2	0	0	0	0	0	0	0	0	0	0	0	0	0	0
AC008072.1	3	5.507	5.897	3.185	5.412	3.319	6.036	5.942	4.018	5.622	6.572	7.033	7.093	2.009
AC008074.1	0	8.233	9.26	2.358	23.578	3.204	0	10.577	0	3.6	4.936	17.871	3.228	10.705
AC008074.5	0	0	0	1	1	0	0	1	0	0	1	0	1	0
AC008132.13	5.001	2.003	3.069	1.089	8.032	3.073	3	10.458	5.422	9.33	6	13.74	6.761	5.719
AC008132.14	0	0	0	0	0	0	0	0	0	0	0	0	0	0
AC008155.1	0	0	0	0	0	0	0	0	0	0	0	0	0	0
AC008155.2	0	0	0	0	0	0	0	0	0	0	0	0	0	0
AC008171.1	0	0	2	2	1	1	1	0	0	0	0	0	1	2
AC008173.1	0	0	0	0	0	0	0	0	0	0	0	0	0	0
AC008264.4	0	0	0	0	0	0	0	0	0	0	0	0	0	0
AC008265.2	0	0	0	0	0	0	0	0	0	0	0	0	0	0
AC008280.1	1	0	0	0	0	0	0	0	0	0	0	0	0	0
AC008280.3	0	0	0	0	0	0	0	0	0	0	0	1.784	0	0
AC008427.2	2	2	1	1	6	3	8	3	1	0	4	2	0	1
AC008522.1	106.637	100.862	64.187	72.087	74.083	78.696	146.468	119.837	44.806	90.979	109.498	127.836	115.047	92.347
AC008565.1	0	0	0	0	0	0	0	0	0	0	0	0	0	0
AC008592.3	5	2	5	4.026	7.041	4	4	7	9	4	4	3	3.026	3
AC008622.1	0	0	0	0	0	0	0	0	0	0	0	0	0	0
AC008641.1	0	0	0	0	0	0	0	0	0	0	0	0	0	0
AC008686.1	1.651	2.14	0	2.12	2.436	0	2	3.013	1.023	1.037	1	4.001	3.001	4.428
AC008694.2	0	0	0	0	0	0	0	0	0	0	0	0	0	0
AC008746.10	0	0	0	0	0	0	0	0	0	0	0	0	0	0
AC008746.5	6	5	2	8	0	5	1	5	1	3	3	2	3	4
AC008746.9	0	0	0	0	0	0	0	0	0	0	0	0	0	0
AC008753.3	0	0	0	0	0	0	0	0	0	0	0	0	0	0
AC008759.1	0	0	0	0	0	0	0	0	0	0	0	0	0	0
AC008810.1	53.015	68.958	76.487	98.868	105.351	127.066	122.602	139.998	154.813	155.256	70.166	74.883	108.517	107.113
AC008834.2	0	0	0	0	0	0	0	0	0	0	0	0	0	0
AC008850.3	1	2	1	1	2	3	5	3	0	0	1	2	1	5
AC008914.1	0	0	0	0	0	0	0	0	0	0	0	0	0	0
AC008984.5	0	0	0	0	0	0	0	0	0	0	0	0	0	0
AC008984.6	0	0	0	0	0	0	0	0	0	0	0	0	0	0
AC008984.7	0	0	0	0	0	0	0	0	0	0	0	0	0	0
AC009022.1	18.313	0	0	0	0	0	0	0	11.232	14.692	14.396	0	0	0
AC009060.1	88.929	101.822	166.004	147.843	182.247	226.5	180.713	197.064	155.904	165.428	149.01	141.508	158.774	197.5
AC009060.2	4.102	5.722	6.486	3.354	10.303	5.283	6.781	4.022	1.442	7.772	10.233	2.689	7.876	3.423
AC009065.1	16.145	23.341	29.845	26.511	27.977	29.749	11.089	24.886	31.415	38.35	18.845	44.322	27.518	29.925
AC009091.1	0	0	0	0	0	0	0	0	0	0	0	0	0	0
AC009120.3	13	11	10	6	15	12	4	9	8	17	2	8	17	5
AC009120.8	0	0	0	0	0	0	0	0	0	0	0	0	0	0
AC009121.1	0	0	0	0	0	0	0	0	0	0	0	0	0	0
AC009133.22	0	0	0	0	0	0	0	0	0	0	0	0	0	0
AC009133.23	0	0	4.216	2.253	0	0	0	0	0	0	0	0	0	0
AC009161.1	0	0	0	0	0	0	0	0	0	0	0	0	0	0
AC009237.10	0	0	0	0	0	0	0	0	0	0	0	0	0	0
AC009237.11	1	0	1	0	0	0	0	2	1	0	1	1	0	0
AC009237.13	0	0	0	0	0	0	0	0	0	0	0	0	0	0
AC009237.14	0	0	0	0	0	0	0	0	0	0	0	0	0	0
AC009237.16	0	0	0	0	0	0	0	0	0	0	0	0	0	0
AC009237.2	0	0	0	0	0	0	0	0	0	0	0	0	0	0
AC009237.4	0	0	0	0	0	0	0	0	0	0	0	0	0	0
AC009237.5	0	0	0	0	0	0	0	0	0	0	0	0	0	0
AC009237.6	0	0	0	0	0	0	0	0	0	0	0	0	0	0
AC009237.8	11	8	6	6.265	8	10	4	17	11.976	21	8	26	3	6
AC009238.6	0	0	0	0	0	0	0	0	0	0	0	0	0	0
AC009238.7	0	0	0	1	1	0	0	0	0	0	0	0	0	0
AC009238.8	0	0	0	0	0	0	0	0	0	0	0	0	0	0
AC009245.3	0	1.027	1.03	0	3.151	1.031	0	0	1.013	0	0	1.091	0	1.027
AC009263.2	0	0	0	0	0	0	0	0	0	0	0	0	0	0
AC009274.6	0	0	0	0	0	0	0	0	0	0	0	0	0	0
AC009286.1	0	0	0	0	0	0	0	0	0	0	0	1	0	0
AC009299.4	7	7	20	9	9	10	1	3	5	8	1	3	12	7
AC009299.5	0	0	0	0	0	0	0	0	0	0	0	0	0	0
AC009302.2	0	0	0	0	0	0	0	0	0	0	0	0	0	0
AC009303.3	0	0	0	0	0	0	0	0	0	0	0	0	0	0
AC009310.1	0	0	0	0	0	0	0	0	0	0	0	0	0	0
AC009313.2	0	0	0	0	0	0	0	0	0	0	0	0	0	0
AC009336.19	28.62	35.717	35.051	17.461	22.5	12.211	19.358	0	27.072	20.909	18.795	34.832	22.916	2.402
AC009362.2	0	0	0	0	1	0	0	0	0	1	0	0	0	0
AC009413.2	0	0	0	0	0	0	0	0	0	0	0	0	0	0
AC009414.1	0	0	0	0	0	0	0	0	0	0	0	0	0	0
AC009474.1	0	0	0	0	0	0	0	0	0	0	0	0	0	0
AC009474.2	0	0	0	0	0	0	0	0	0	0	0	0	0	0
AC009477.7	0	0	0	0	0	0	0	0	0	0	0	0	0	0
AC009480.4	0	0	0	0	0	0	0	0	0	0	0	0	0	1
AC009487.6	0	0	1.063	0	10.966	5.541	14.743	14.067	0	0	1.092	2.222	9.847	7.622
AC009491.1	0	0	0	0	0	0	0	0	0	0	0	0	0	0
AC009491.2	0	0	0	0	0	0	0	0	0	0	0	0	0	0
AC009494.3	0	0	0	0	0	0	0	0	0	0	0	0	0	0
AC009500.2	0	0	0	0	0	0	0	0	0	0	0	0	1	0
AC009502.1	0	0	0	0	0	0	0	0	0	0	0	0	0	0
AC009506.2	0	0	0	0	0	0	0	0	0	0	0	0	0	0
AC009517.2	0	0	0	0	0	0	0	0	0	0	0	0	0	0
AC009518.2	0	0	0	0	0	0	0	0	0	0	0	0	0	0
AC009518.3	0	0	0	0	0	0	0	0	0	0	0	0	0	0
AC009541.1	0	0	0	0	0	0	0	0	0	0	0	0	0	0
AC009784.4	0	0	0	0	0	0	0	0	0	0	0	0	0	0
AC009892.2	0	0	0	0	0	0	0	0	0	0	0	0	0	0
AC009892.5	0	1	0	0	0	0	0	0	0	0	0	0	0	0
AC009892.9	0	0	0	0	0	0	0	0	0	0	0	0	0	0
AC009945.4	0	0	0	0	0	0	0	0	0	0	0	0	0	0
AC009947.2	0	0	0	0	0	0	0	0	0	0	0	0	0	0
AC009947.5	0	0	0	0	0	0	0	0	0	0	0	0	0	0
AC009948.7	2	0	1	0	2	0	0	4	2	1	1	5	3	2
AC009950.1	0	0	0	0	0	0	0	0	0	0	0	0	0	0
AC009961.2	0	0	0	0	1	0	0	1	1	0	1	1	0	0
AC009961.5	0	0	0	0	0	0	0	0	0	0	0	0	0	0
AC009963.3	4	2	1	3	4	2	9	4	1	4	2	4	3	5
AC009963.4	0	0	0	0	0	0	0	0	0	0	0	0	0	0
AC009963.5	0	0	0	0	0	0	0	0	0	0	0	0	0	0
AC009963.6	0	0	0	0	0	0	0	0	0	0	0	0	0	0
AC009965.1	0	0	0	0	0	0	0	0	0	0	0	0	0	0
AC009967.3	3.283	3.095	3.778	8.273	5.435	8.059	7.786	9.149	5.603	9.034	7.66	9.22	5.277	5.216
AC009969.1	0	0	0	0	0	0	0	0	0	0	0	0	0	0
AC009977.1	0	0	0	0	0	0	0	0	0	0	0	0	0	0
AC010086.1	0	0	0	0	0	0	0	0	0	0	0	0	0	0
AC010086.5	0	0	0	0	0	0	0	0	0	0	0	0	0	0
AC010095.6	0	0	0	0	0	0	0	0	0	0	0	0	0	0
AC010132.11	0	2.456	1.824	3.153	4.163	0	6.755	4.002	0	0	1.271	1.833	0	0
AC010141.1	0	0	0	0	0	0	0	0	0	0	0	0	0	0
AC010141.4	0	0	0	0	0	0	0	0	0	0	0	0	0	0
AC010141.6	0	0	0	0	0	0	0	0	0	0	0	0	0	0
AC010141.8	0	0	0	0	0	0	0	0	0	0	0	0	0	0
AC010150.1	0	2	1	0	0	0	0	1	3	1	0	0	1	2
AC010153.3	0	0	0	0	0	0	0	0	0	0	0	0	0	0
AC010154.2	0	0	0	0	0	0	0	0	0	0	0	0	0	0
AC010184.1	0	0	0	0	0	0	0	0	0	0	0	0	0	0
AC010240.2	1	0	0	0	0	0	0	0	0	0	0	0	0	1
AC010240.3	0	0	0	0	0	0	0	0	0	0	0	0	0	0
AC010287.1	2.007	1.943	2.092	0.989	0	4.018	1	2.979	1.992	3	0	1.002	1.558	1.997
AC010412.1	1	1	2.015	0	0	1.001	0	3	0	1.912	0	3.011	1.006	3
AC010468.1	2.026	0	1.026	2.069	3.04	3.041	1.009	2.026	1.009	3.146	1.01	4.071	1.084	0
AC010468.3	0	0	0	0	0	0	0	0	0	0	0	0	0	0
AC010492.2	0	0	0	0	0	0	0	0	0	0	0	0	0	0
AC010492.4	0	0	0	0	0	0	0	0	0	0	0	0	0	0
AC010492.5	0	0	0	0	0	0	0	0	0	0	0	0	0	0
AC010518.2	0	0	0	0	0	0	0	0	0	0	0	0	0	0
AC010518.3	0	0	0	0	0	0	0	0	0	0	0	0	0	0
AC010522.1	0	0	0	0	0	0	0	0	0	0	0	0	0	0
AC010525.5	0	0	0	0	0	0	0	0	0	1.225	0	0	0	0
AC010547.9	49.849	24.692	41.075	43.791	30.667	37.247	28.518	26.988	29.752	46.495	27.417	31.209	25.177	33.865
AC010642.1	1.881	0	3.75	0	3.902	0	4.887	14.495	12.711	13.019	1.695	9.041	1.851	1.612
AC010642.2	7	1	3	0	3	1	0	1	2	2	0	1	2	5
AC010646.3	0	2.14	0	0	0	0	0	0	0	0	4.128	0	8.177	7.532
AC010655.1	0	0	0	0	0	0	0	0	0	0	0	0	0	0
AC010677.5	0	0	0	0	0	0	0	0	0	0	0	0	0	0
AC010731.6	0	0	0	0	0	0	0	0	0	0	0	0	0	0
AC010733.5	2	4	1	0	2.001	0	2	1	0	1	4	8	0	1
AC010740.1	0	0	0	0	0	0	0	0	0	0	0	0	0	0
AC010878.3	0	2	0	0	1	0	0	0	0	12	0	3	0	0
AC010886.2	3.039	4.696	4.639	0	0	1.985	2.596	1.005	2.748	2.085	4.016	3.658	6.529	2.008
AC010894.4	0	0	0	0	0	0	0	0	0	0	0	0	0	0
AC010900.2	0	5	1	0	3	1	0	0	2	0	0	1	0	0
AC010904.1	0	0	0	0	0	0	0	0	0	0	0	0	0	0
AC010967.1	0	0	0	0	0	0	0	0	0	0	0	0	0	0
AC010970.2	4	4	1	5	5	3	2	2	7	5	5	2	3	3
AC010975.2	0	0	0	0	0	0	0	0	0	0	0	0	0	0
AC010980.2	5.523	7.857	5	7	9.013	6.915	8.479	5.001	4	30.832	10.914	5	3	10
AC011043.1	151	179.946	130	147	789.105	843.891	36	49	131	230	520	661	621	621
AC011043.2	10	7.054	1	0	8.895	8.109	1	1	2	1	7	9	8	16
AC011155.1	0	0	0	0	0	0	0	0	0	0	0	0	0	0
AC011225.1	0	0	0	0	0	0	0	0	0	0	0	0	0	0
AC011233.2	0	0	0	0	0	0	0	0	0	0	0	0	1	0
AC011242.5	0	0	0	0	0	0	0	0	0	0	0	0	0	0
AC011290.5	14	0	3	5	8	2	6	2	2	5	3	4	4	3
AC011295.1	0	0	0	0	0	0	0	0	0	0	0	0	0.981	0
AC011330.5	7.892	4.568	3.898	0	0	0	26.148	0	0	0	6.134	11.457	21.895	9.002
AC011380.1	0	0	0	0	0	0	0	0	0	0	0	0	0	0
AC011380.8	0	0	1	0	0	1	0	1	0	0	0	0	0	0
AC011380.9	0	1.857	0	0	0	0	0	0	0	0	0	1	0	1
AC011406.2	0	0	0	0	0	0	0	0	0	0	1	0	0	0
AC011431.1	1	0	0	0	0	0	0	0	0	0	0	0	0	0
AC011513.3	0	0	0	0	0	0	0	0	0	0	0	0	0	0
AC011515.2	0	0	0	0	1	0	0	0	0	0	1	3	0	0
AC011530.4	0	0	2.408	2.558	3.555	1.358	1.292	0	0	3.138	0	3.146	0	0
AC011742.3	1	0	0	0	0	0	1	0	0	1	0	0	0	1
AC011742.5	0	0	0	0	0	0	0	0	0	0	0	1	0	0
AC011753.6	0	0	0	0	0	0	0	0	0	0	0	0	0	0
AC011816.1	0	0	1	0	0	0	0	0	0	1	0	1	0	0
AC011933.2	1.023	0	0	0	0	0	0	3.033	0	0	0	1.008	0	1.007
AC011998.2	0	0	0	0	0	0	0	0	0	0	0	0	0	0
AC011998.4	0	0	0	0	0	0	0	0	0	0	0	0	0	0
AC011999.1	0	0	0	0	0	0	0	0	0	0	0	2	0	0
AC012005.2	0	0	0	0	0	0	0	0	0	0	0	0	0	0
AC012065.5	0	1	0	0	0	0	0	0	0	0	0	1	0	0
AC012066.1	1.001	2	4	2	0	0	1	3	2	1	0	0	0	1
AC012075.1	0	0	0	0	0	0	0	0	0	0	0	0	0	0
AC012078.2	0	0	0	0	0	0	0	0	0	0	0	0	0	0
AC012306.2	0	0	0	0	0	0	0	0	0	0	0	0	0	0
AC012314.19	0	0	0	0	0	0	0	0	0	0	0	0	0	1
AC012314.3	3163.65	2428.68	3174.43	2721.48	2373.32	2140.47	2054.88	1592.74	3135.16	2444.56	2573.12	2051.69	800.651	980.029
AC012354.8	0	0	0	0	1	0	0	0	0	0	0	0	0	0
AC012358.4	8	12	12	13	21	16	14.061	15	24	18	14	16	10	25
AC012362.3	0	0	0	0	0	0	0	0	0	0	0	0	0	0
AC012363.1	0	0	0	0	0	0	0	0	0	0	0	0	0	0
AC012454.4	3.041	8.407	6.146	3.001	3.269	5	2.001	5.078	2.14	1.172	7.905	1	2	5.169
AC012493.1	0	0	0	0	0	0	0	0	0	0	0	0	0	0
AC012497.2	0	0	0	0	0	0	0	0	0	0	0	0	0	0
AC012501.3	0	0	0	0	0	0	0	0	0	0	0	0	0	0
AC012512.1	0	0	0	0	1	0	0	1	0	0	0	0	0	0
AC012513.4	0	0	0	0	0	0	0	0	0	0	0	0	0	0
AC012671.2	0	0	0	0	0	0	0	0	0	0	0	0	0	0
AC013262.1	0	0	0	0	0	0	0	0	0	0	0	0	0	0
AC013264.1	69.926	105.611	152.762	125.694	117.847	94.917	119.822	144.804	64.732	88.493	185.77	270.792	90.724	96.762
AC013267.1	0	0	1	0	0	0	0	0	0	0	0	0	0	0
AC013268.3	0	0	0	0	0	0	0	0	0	0	0	0	0	0
AC013268.4	0	0	0	0	0	0	0	0	0	0	0	0	0	0
AC013269.5	0	0	0	0	0	0	0	0	0	0	0	0	0	0
AC013286.1	0	0	0	0	0	0	0	0	0	0	0	0	0	0
AC013399.3	0	0	0	0	0	0	0	0	0	0	0	0	0	0
AC013403.13	0	0	0	0	0	0	0	0	0	0	0	0	0	0
AC013404.1	0	0	0	0	0	0	0	0	0	0	0	0	0	0
AC013410.1	0	0	0	0	0	0	0	0	0	0	0	0	0	0
AC013410.2	0	0	0	0	0	0	0	0	0	0	0	0	0	0
AC013429.4	0	0	0	0	0	0	0	0	0	0	0	0	0	0
AC013429.5	0	0	0	0	0	0	0	0	0	0	0	0	0	0
AC013439.4	28	18	27	32	37	28	20	25	24	14	15	16	23	23
AC013442.1	0	0	0	0	0	0	0	0	0	0	0	0	0	0
AC013444.1	0	0	0	0	0	0	0	0	0	0	0	0	0	0
AC013461.1	10815.5	14121.9	11939.8	13768.1	14470.7	16333.4	13910.1	14728.9	11355.7	13952.1	15412.3	13797.8	11061.2	11407.8
AC013467.1	0	0	0	0	0	0	0	0	0	0	0	1	0	0
AC013470.6	0	0	0	0	0	0	0	0	1	0	0	2	0	0
AC013470.8	0	0	0	0	0	0	0	0	0	0	0	0	0	0
AC013474.4	0	6	4	0	2	4	3	1	5	4	0	4	1	0
AC015688.3	0	0	1.356	3.31	0	0	2.454	1.469	0	1.455	0	0	1.515	0
AC015818.6	0	0	0	0	0	0	0	0	0	0	0	0	0	0
AC015849.14	0	0	0	0	0	0	0	0	0	0	0	0	0	0
AC015922.5	0	0	0	0	0	0	0	0	0	0	0	0	0	0
AC015922.7	0	0	0	1	1	0	1	1	0	1	0	0	0	0
AC015977.5	0	0	0	0	0	0	0	0	0	0	0	0	0	0
AC016142.1	0	1.353	0	0	0	0	0	0	0	0	6.61	7.604	0	0
AC016292.3	0	0	0	1.015	1.023	2.055	1.031	0	1.009	3.009	0	2.086	0	0
AC016549.1	1	1	1	0	1	0	0	0	0	0	0	1	0	1
AC016561.1	0	0	0	0	0	0	0	0	0	0	0	0	0	0
AC016577.1	0	0	2.006	2.927	0.903	1.933	0	0	1.959	0	1.943	0.86	0	0.952
AC016629.7	0	0	0	0	0	0	0	0	0	1.755	1	4.75	0	1
AC016691.2	0	0	1	0	0	0	0	0	0	0	0	0	0	0
AC016694.2	0	0	0	0	0	0	0	0	0	0	0	0	0	0
AC016696.1	0	0	0	0	0	0	0	0	0	0	0	0	0	0
AC016700.4	0	0	1	0	0	0	0	0	0	0	0	0	0	1
AC016700.6	0	0	0	0	0	0	0	0	0	0	0	0	0	0
AC016712.1	4.528	4.141	6.357	4.742	14.415	9.477	8.215	5.226	4.955	4.842	6.601	5.8	8.422	14.159
AC016712.2	1	1	3	1	2	0	0	0	1	2	0	2	0	0
AC016716.1	0	0	0	0	0	0	0	0	0	0	0	0	0	0
AC016717.1	1	3	5	6	0	0	2	0	3	1	1	0	4	5
AC016724.6	0	0	0	0	0	0	0	0	0	0	0	0	0	0
AC016727.3	0	0	0	0	0	0	0	0	0	0	0	0	0	0
AC016734.1	0	0	0	0	0	0	0	0	0	0	0	0	0	0
AC016734.2	0	2.08	0	13.411	8.819	8.055	2.137	2.191	2.27	0	3.31	2.21	0	3.349
AC016739.2	2.03	5.004	1	3.235	1.002	5.2	0	3.002	1.001	2.023	3.006	6.079	1.001	0
AC016753.1	0	0	0	0	0	0	0	0	0	0	0	0	0	0
AC016772.4	0	0	0	0	0	0	0	0	0	0	0	0	0	0
AC016831.3	0	0	0	0	0	0	2	1	1	1	0	1	0	0
AC016831.5	0	0	0	1	1	0	0	0	0	1	0	0	0	1
AC016831.6	0	0	2	2	0	0	0	0	0	0	0	1	0	0
AC016894.1	3	1	0	3	3	0	0	0	1	0	2	0	0	0
AC016907.2	0	0	0	0	0	0	0	0	0	0	0	0	0	0
AC016908.1	0	0	0	0	0	0	0	0	0	0	0	0	0	0
AC016909.2	0	0	0	0	0	0	0	0	0	0	0	0	0	0
AC016991.1	0	0	0	0	0	0	0	0	0	0	0	0	0	0
AC017019.1	0	0	0	0	0	0	0	0	0	0	0	0	0	0
AC017028.1	0	0	1	1	0	0	0	0	0	1	0	0	0	0
AC017035.2	0	0	0	1	0	1	0	1	0	0	0	0	0	2
AC017078.1	0	0	0	0	0	0	0	0	0	0	0	0	0	0
AC017079.3	0	5	3	1	1	4	0	3	0	0	3	1	3	2
AC017079.4	0	0	0	1	1	2	0	1	0	4	3	1	2	2
AC017080.1	0	0	0	0	0	0	0	0	0	0	0	0	0	0
AC017081.1	60.099	55.58	40.676	57.461	60.632	52.116	31.155	56.211	59.59	100.055	43.431	60.943	46.883	46.996
AC017081.2	0	0	0	0	0	0	0	0	0	0	0	0	0	0
AC017083.2	0	0	1	0	2	1	1	2	0	2	0	0	0	0
AC017104.4	0	0	0	0	0	0	0	0	0	0	0	0	0	0
AC018442.1	0	3	6	3	0	0	0	0	3	2	1	2	2	3
AC018463.4	0	0	0	0	0	0	0	0	0	0	0	0	0	0
AC018463.5	0	0	0	0	0	0	0	0	0	0	0	0	0	0
AC018512.1	0	0	0	0	0	0	0	0	0	0	0	0	0	0
AC018634.9	0	0	0	0	1	0	0	0	0	0	0	0	0	0
AC018638.1	0	0	0	0	0	0	0	0	0	0	0	0	1.657	4.782
AC018641.7	0	0	0	0	0	0	0	0	0	0	0	0	0	0
AC018693.5	0	0	0	0	0	0	1	0	0	0	0	0	0	0
AC018696.1	0	0	0	0	0	1	0	0	0	0	0	0	0	1
AC018696.4	0	0	0	0	0	0	0	0	0	0	0	0	0	0
AC018712.2	1	0	0	0	0	0	0	0	0	0	0	0	0	0
AC018717.2	0	0	0	0	0	0	0	0	0	0	0	0	0	0
AC018735.1	0	0	0	3	0	0	0	0	0	0	0	0	0	0
AC018738.2	1.018	0	0	0	1.023	0	1.02	0	1.02	1.02	0	0	0	0
AC018755.16	0	1	3	0	5	4	2	1	2	2	2	3	1	3
AC018755.18	1	0	0	0	1	0	0	0	1.551	0	0	8.859	1	0
AC018804.6	0	0	0	2.56	1.517	2.865	1.175	1.344	1.338	1.357	0	0	0	0
AC018865.11	0	0	0	0	0	0	0	0	0	0	0	0	0	0
AC018865.5	0	0	0	0	0	0	0	0	0	0	0	0	0	0
AC018867.1	0	0	0	0	0	0	0	0	0	0	0	0	0	0
AC018880.1	0	0	0	0	0	0	0	0	0	0	0	0	0	0
AC018880.2	0	0	0	0	0	0	0	0	0	0	0	0	0	0
AC018892.3	0	0	0	0	0	0	0	0	0	0	0	0	0	0
AC018892.8	0	0	0	0	0	0	0	0	0	0	0	0	0	0
AC018902.1	0	0	0	0	0	0	0	0	0	0	0	0	0	0
AC019050.1	0	0	0	0	1	0	0	0	2.007	0	0	1	0	0
AC019070.1	0	0	0	0	0	0	0	0	0	1	0	0	0	0
AC019080.1	0	0	1	1	0	0	0	0	0	0	0	0	0	0
AC019084.7	0	0	0	0	0	0	0	0	0	0	0	0	0	0
AC019097.7	1.065	2.123	0	2.118	0	0	0	0	2.152	0	1.093	3.279	0	1.107
AC019109.1	3.065	7.164	5.388	2.017	3.165	1.064	5.081	3.258	5.201	7.536	2.95	6.158	0	7.287
AC019129.1	0	0	0	0	0	0	0	0	0	0	0	0	0	0
AC019178.2	0	0	0	0	0	0	0	0	0	0	0	0	0	0
AC019178.3	0	0	0	0	0	0	0	0	0	0	0	0	0	0
AC019181.3	0	0	0	0	0	0	0	1	0	0	0	1	0	0
AC019185.2	0	0	0	0	0	0	0	0	0	0	0	0	0	0
AC019185.3	1	0	0	0	0	0	0	0	0	0	0	0	0	0
AC019206.1	0	0	0	0	0	0	0	0	0	0	0	0	0	0
AC020550.7	0	0	0	0	0	0	0	0	0	0	3	0	0	0
AC020915.2	0	0	0	0	0	1	0	0	0	1	0	0	0	0
AC020983.5	0	0	0	0	0	0	0	0	0	0	0	0	0	0
AC021016.7	0	0	1	0	0	1	0	0	2	0	0	0	0	1
AC021021.1	0	0	0	0	0	0	0	0	0	0	0	0	0	0
AC021106.1	0	0	0	0	0	0	0	0	0	0	0	0	0	0
AC021876.4	0	0	0	0	0	0	0	0	0	0	0	0	0	0
AC022153.1	2	0	0	1	0	0	0	0	1	0	0	1	0	0
AC022182.2	0	1	0	0	0	0	0	0	0	0	0	0	0	0
AC022210.1	0	0	0	0	0	0	0	0	0	0	0	0	0	0
AC022210.2	1	1	1	2	3	3	1	1	0	2.07	0	0	1	0
AC022819.1	0	0	0	0	0	0	0	0	0	0	0	0	0	0
AC023128.2	0	0	0	0	0	0	0	0	0	0	0	0	0	0
AC023271.1	2	1	0	0	1	0	0	4	0	0	0	1	1	0
AC023274.4	0	0	0	0	0	0	0	0	0	0	0	0	0	0
AC023274.6	0	0	0	0	0	0	0	0	0	0	0	0	0	0
AC023283.1	0	0	1.161	0	0	0	0	0	0	0	0	0	0	0
AC023347.2	1	0	0	1	0	1	0	0	1	0	0	0	1	0
AC023449.2	0	0	0	0	1	0	0	0	0	0	0	0	0	0
AC023491.1	0	0	0	0	0	0	0	0	0	0	0	1.582	0	0
AC023491.2	4.119	0.982	0	0	0	3.977	0	0	0	0	0	1.064	0	0
AC023908.1	45.66	43.328	0	0	36.07	41.006	18.048	80.841	35	56.181	20.772	149.46	19	0
AC024060.1	0	0	0	0	0	0	0	0	0	0	0	0	0	0
AC024067.1	0	0	0	0	0	0	0	0	0	0	0	0	0	0
AC024082.3	0	0	0	0	1	0	0	0	0	0	0	0	0	0
AC024082.4	0	0	0	0	0	0	0	0	0	0	0	0	0	0
AC024162.2	0	0	0	0	0	0	0	0	0	0	0	0	0	0
AC024361.1	0	0	0	0	0	0	0	0	0	0	0	0	0	0
AC024560.3	512.979	395.411	405.519	474.612	373.412	414.313	367.242	297.314	414.182	462.386	485.024	374.222	471.484	397.088
AC024592.12	147.082	76.71	81.432	96.574	99.964	94.409	70.191	36.135	39.744	50.995	58.116	5.661	8.203	1.043
AC024937.2	0	0	0	0	1	0	0	0	3	3	0	0	0	0
AC024937.4	6.916	5.717	2.168	1.267	2.521	0	3.503	2.282	5.112	4.677	2.218	0	0	3.312
AC024937.6	6.722	8.53	12.156	5.719	6.198	13.899	9.199	4.564	4.924	17.499	5.933	11.694	7.526	2.181
AC025263.3	0	1.208	0	0	0	0	0	0	0	0	0	1.286	0	0
AC025750.5	0	0	0	0	0	0	0	0	0	0	0	0	0	0
AC025750.7	0	0	0	0	0	1	0	0	0	0	0	0	0	0
AC026150.6	0	4.345	2	0	3	3	3	1	0	0	1	4	0	1
AC026185.1	0	0	0	0	0	0	0	0	0	0	0	1	0	0
AC026248.1	16.361	9.975	24.127	15.424	21.008	22.095	17.22	23.485	21.883	27.351	13.457	28.875	12.208	17.359
AC026271.5	0	0	0	0	0	1.183	1.307	0	1.349	0	1.166	0	0	0
AC026348.1	0	0	21.391	0	0	0	0	0	12.761	32.22	17.027	29.164	0	0
AC026369.1	0	0	0	0	0	0	1	0	0	0	1	1	0	1
AC026449.1	0	0	0	0	0	0	0	0	0	0	0	0	0	0
AC026954.6	0	0	1	0	1	0	0	0	0	1	0	1	2	0
AC027124.2	0	0	0	0	0	0	0	0	0	0	0	0	0	0
AC027124.3	0	0	0	0	0	0	0	0	0	0	0	0	0	0
AC027612.1	0	0	0	0	0	0	0	2.03	0	0	0	0	0	0
AC027612.3	0	0	0	0	0	0	0	0	0	0	0	0	0	0
AC027612.4	0	0	1	0	0	0	0	0	0	0	0	2.029	0	0
AC027612.6	109.999	83.599	137	106	151	141.106	59	292.081	143	225	78.678	589.012	72.331	81
AC027682.1	0	0	0	0	0	0	16.219	0	0	0	0	0	0	0
AC034198.7	0	0	0	0	0	0	0	0	0	0	0	0	0	0
AC037459.4	15.041	0	3.468	12.198	4.028	5.533	3.832	2.095	1.638	7.991	19.485	6.276	0	5.748
AC037482.2	0	0	0	0	0	0	0	0	0	0	0	0	0	0
AC053503.2	0	0	0	0	0	0	0	0	0	0	0	0	0	0
AC055733.1	0	0	2.303	1.254	2.396	1.221	0	3.855	1.129	0	0	1.134	2.444	0
AC055866.1	0	0	0	0	0	0	0	0	0	0	0	0	0	0
AC055876.1	0	0	0	0	0	0	0	0	0	0	0	0	0	0
AC060834.2	0	0	0	0	0	0	0	0	2.214	0	0	0	0	0
AC062016.1	0	0	0	0	0	0	0	0	0	0	0	0	0	0
AC062016.3	0	0	0	0	0	0	0	0	0	0	0	0	0	0
AC062022.1	0	0	0	0	0	0	0	0	0	0	0	0	0	0
AC063956.1	0	0	0	0	0	0	0	0	0	0	0	0	0	0
AC063976.1	0	0	0	0	0	0	0	0	0	0	0	0	0	0
AC063976.2	0	0	0	0	0	0	0	0	0	0	0	0	0	0
AC063976.7	3	0	2	5	1	1	1	2	2.009	5	4	8	1	1
AC063979.1	0	0	0	0	0	0	0	0	0	0	0	0	0	0
AC064836.3	1	2	0	1	2	0	0	2	2	1	3	4	4	2
AC064850.4	1	0	0	0	0	0	0	0	0	0	0	0	0	0
AC064853.3	0	0	0	0	0	0	0	0	0	0	0	0	0	0
AC066615.1	0	0	0	0	0	0	0	0	0	0	0	0	3.867	0
AC066692.3	1	1	0	0	1	0	0	0	0	0	0	0	0	0
AC067940.1	0	0	0	0	0	0	0	0	0	0	0	0	0	0
AC067945.3	0	0	0	0	0	0	0	0	0	0	0	0	0	0
AC068042.1	0	0	0	0	0	0	0	0	0	0	0	0	0	0
AC068044.1	0	0	0	0	0	0	0	0	0	0	0	0	0	0
AC068134.10	0	12.569	2.806	9.012	12.792	12.542	1.52	10.521	13.095	7.497	5.687	14.04	7.153	1.473
AC068135.1	0	0	0	0	0	0	0	0	0	0	0	0	0	0
AC068137.13	0	0	0	0	0	0	0	0	0	0	0	0	0	0
AC068279.3	16	30	16	26	39	31	17	29	32	49	30	37	25	26
AC068287.1	0	0	0	0	0	0	0	0	0	0	0	0	0	0
AC068491.3	0	0	0	0	0	0	0	0	0	0	0	0	0	0
AC068522.4	0	2	0	0	0	2	1	1	0	0	1	1	0	0
AC068533.7	4.811	0	15.754	0	0	2.591	6.978	7.034	0	0	0	11.885	0	0
AC068538.2	0	0	0	0	0	0	0	1	0	0	0	0	0	0
AC068657.2	0	0	0	0	0	0	2	0	0	0	0	0	0	0
AC068724.1	0	0	0	0	0	0	0	0	0	0	0	0	0	0
AC068831.11	0	0	0	0	0	0	0	0	0	0	0	0	0	0
AC068831.12	0	0	0	0	0	0	0	0	0	0	0	0	0	0
AC068831.17	0	0	0	0	0	0	0	0	0	0	0	0	0	0
AC069063.1	0	0	0	0	0	0	0	0	0	0	0	0	0	0
AC069063.2	3	1	3	2	3	2	1	2	5	1	0	1	0	1
AC069154.4	1	0	0	0	0	0	0	0	0	0	0	0	0	0
AC069157.1	0	0	0	0	0	0	0	0	0	0	0	0	0	0
AC069213.4	0	0	0	0	1	0	0	0	0	0	0	0	0	0
AC069257.6	0	0	0	0	0	0	0	0	0	0	0	0	0	0
AC069282.6	31	21	33	40	37	29	31	24	32	21	22	38	18	18
AC069368.3	2.041	0	2.707	0	1.703	0	0	0	0	0	0	2.14	0	0
AC069499.1	0	0	0	0	0	0	0	0	0	0	0	0	0	0
AC069513.1	0	0	3.166	0	0	0	0	0	0	5.229	0	0	0	1.062
AC069542.1	1	0	0	0	0	0	0	0	0	0	0	0.84	0	0
AC072052.7	0	0	0	0	1	0	0	0	0	0	0	0	0	0
AC072061.2	0	0	0	0	0	0	0	0	0	0	0	0	0	0
AC073052.1	2	1	1	5	0	2	1	1	0	2	1	0	0	1
AC073055.2	0	0	0	0	0	0	0	0	0	0	0	0	2	0
AC073063.10	2	3	7	7.017	14	10	7	5	4	4.061	4.009	4.008	12	10
AC073065.3	5.514	12.224	16.637	6.232	18.335	8.868	4.092	7.905	11.067	12.876	8.423	11.738	12.248	19.772
AC073069.2	1	1	1	3	1	0	2	4	3	0	0	1	1	1
AC073072.1	0	0	0	0	0	0	0	0	0	0	0	0	0	0
AC073072.7	0	0	0	0	1	1	0	1	1	1	0	0	0	0
AC073091.2	0	0	0	0	0	0	0	0	0	0	0	0	0	0
AC073109.2	0	0	0	0	1	0	0	0	0	0	0	0	0	0
AC073130.2	0	0	0	0	0	0	0	0	0	0	0	0	0	0
AC073135.2	0	0	0	0	0	0	0	0	0	0	0	0	0	0
AC073135.3	0	1	0	0	0	0	0	0	0	1	0	0	0	0
AC073135.4	0	0	0	0	0	0	0	0	0	0	1	0	0	0
AC073143.1	0	0	0	0	0	0	0	0	0	0	0	0	0	0
AC073150.6	0	0	0	0	0	0	0	0	0	0	0	0	0	0
AC073264.10	0	0	0	0	0	0	0	0	0	0	0	0	0	0
AC073264.6	0	0	0	0	0	0	0	0	0	0	0	0	0	0
AC073310.4	0	0	0	0	0	0	0	0	0	0	0	0	0	0
AC073325.2	0	0	0	0	0	0	0	0	0	0	0	0	0	0
AC073333.1	70.148	85.498	90.955	102.697	107.479	112.935	74.582	75.688	78.574	96.682	52.645	67.574	81.933	94.282
AC073387.2	0	0	0	0	0	0	0	0	0	0	0	0	0	0
AC073410.1	1	2	1	1	2	0	2	1	0	4	0	1	0	1
AC073415.2	0	0	0	0	0	0	0	0	1	0	1	0	0	0
AC073464.11	1	0	1	0	1	0	1	0	1	0	0	0	0	1
AC073464.4	0	0	0	0	0	0	0	0	0	0	1	0	0	0
AC073464.6	0	0	0	0	0	0	0	0	0	0	0	0	0	0
AC073464.7	3	2	1	5	2	5	0	2	4	3.056	2.032	3	1.999	8
AC073465.1	0	0	0	0	0	0	0	0	0	0	0	0	0	0
AC073465.2	0	0	0	0	0	0	0	0	0	0	0	0	0	0
AC073465.3	0	0	0	0	0	0	0	0	0	0	0	0	0	0
AC073476.1	0	0	0	0	0	0	0	0	0	0	0	0	0	0
AC073551.1	0	0	0	0	0	0	0	0	0	0	0	0	0	0
AC073610.5	0	0	0	0	0	0	0	0	0	0	0	0	0	0
AC073621.2	0	0	0	0	0	1	1	1	0	1	2	2	1	0
AC073657.1	0	1.591	0	3.964	1	1.021	2.032	2.619	1	3.801	0	0	0	2.005
AC073850.6	6	10	1	6	4	8	3	1	6	4	3	5	3	6
AC073869.2	0	0	0	0	0	0	0	0	0	0	0	0	0	0
AC073900.4	0	0	0	0	0	0	0	0	0	0	0	0	0	0
AC073987.2	0	0	0	0	0	0	0	0	0	0	0	0	0	0
AC074019.2	6.229	6.369	7.078	7.714	11.574	5.569	4.987	8.794	10.146	8.137	6.166	10.868	2.125	10.952
AC074033.1	0	0	0	0	0	0	0	0	0	0	0	0	0	0
AC074117.13	3	1	1	0	0	0	0	1	2	1	1	0	0	1
AC074121.4	0	0	0	0	0	0	0	0	0	0	0	0	0	0
AC074141.1	0	24.725	0	11.323	11.482	0	15.191	31.9	7.008	18.873	0	9.455	0	13.543
AC074141.3	0	3.442	1.234	3.687	2.412	7.141	2.619	3.895	6.195	3	5.595	1	1.864	1.998
AC074290.1	0	0	0	0	0	0	0	0	0	0	0	0	0	0
AC074338.4	2	1	2	1	1	1	0	1	0	0	1	1	0	0
AC074338.5	0	0	0	0	0	0	0	0	0	0	0	0	0	0
AC074367.1	0	0	0	1	3	0	0	0	0	0	0	0	0	0
AC074375.1	0	0	0	0	0	0	0	0	0	0	0	0	0	0
AC078899.1	0	0	0	0	0	0	0	0	0	0	0	0	0	0
AC078899.3	0	0	0	0	0	0	0	0	0	0	0	0	0	0
AC078899.4	0	0	0	0	0	0	0	0	0	0	0	0	0	0
AC078974.2	0	0	0	0	0	0	0	0	0	0	0	0	0	0
AC079112.1	0	0	0	0	0	0	0	0	0	0	0	0	0	0
AC079150.2	0	0	0	0	0	0	0	0	0	0	0	0	0	0
AC079199.2	0	0	0	0	0	0	0	0	0	0	0	0	0	0
AC079248.1	0	0	0	0	0	0	0	0	0	0	0	0	0	0
AC079250.1	4.448	5.457	7.563	10.802	12.246	6.79	8.578	9.449	5.459	7.972	5.757	9.531	3.352	9.489
AC079305.5	0	0	0	0	0	0	0	0	0	0	0	0	0	0
AC079325.5	0	0	0	0	0	0	0	0	0	0	0	0	0	0
AC079325.6	0	0	0	0	0	1	0	0	0	0	0	1	0	0
AC079354.6	0	0	0	0	0	0	0	0	0	0	0	0	0	0
AC079355.1	0	0	0	0	0	0	0	0	0	0	0	0	0	1
AC079395.1	0	0	0	0	0	0	0	0	0	0	0	0	0	0
AC079448.1	0	0	0	0	0	0	0	0	0	0	0	0	0	0
AC079741.2	0	0	0	0	0	0	1	0	0	0	0	0	0	0
AC079753.4	0	0	0	0	0	0	0	0	0	0	0	0	0	0
AC079767.3	0	0	0	0	0	0	0	0	0	0	0	0	0	0
AC079776.2	5	2	1	5	9	0	7	8	7	2	2	10	3	2
AC079776.4	0	0	0	0	0	0	0	0	0	0	0	0	0	0
AC079776.6	0	0	0	0	0	0	0	0	0	0	0	0	0	0
AC079780.3	0	0	0	0	0	0	0	0	0	0	0	0	0	0
AC079781.5	0	0	0	0	0	0	0	0	0	0	0	0	0	0
AC079781.7	0	0	2	0	0	0.998	2	1	1	0	0	0	0	0
AC079781.8	0	0	0.998	0	0	1	0	1	0	0	0	1	0	0
AC079807.1	1	0	0	0	0	0	0	1	0	0	0	0	0	0
AC079809.2	0	0	0	0	0	0	0	0	0	0	0	0	0	0
AC079834.1	0	0	0	0	0	0	0	0	0	0	0	0	0	0
AC079907.1	0	0	0	0	0	0	0	0	0	0	0	0	0	0
AC079922.2	0	1	0	0	1	0	0	0	0	0	0	0	0	0
AC079987.2	0	0	0	0	0	0	0	0	0	0	0	0	0	0
AC080002.1	0	0	0	0	0	0	0	0	0	0	0	0	0	0
AC080125.1	0	0	0	0	0	0	0	0	0	1.004	0	1	0	0
AC083760.1	0	0	0	0	0	0	0	0	0	0	0	0	0	0
AC083822.2	0	0	0	0	0	1	1	0	0	1	1	0	0	0
AC083855.5	0	0	0	0	0	0	0	0	0	0	0	0	0	0
AC083862.6	1	0	0	0	0	0	1	4	0	1	0	2	1	0
AC083863.5	0	0	0	0	0	0	0	0	0	0	0	0	0	0
AC083873.4	0	0	0	0	1.005	1.503	0	1.005	0	0	1.008	1.008	1.006	1.148
AC083875.2	0	0	0	0	0	0	0	0	0	0	0	0	0	0
AC083899.1	1	0	2.991	1.007	0	3.522	3.546	2.994	2.702	5.758	1.001	2.944	3.002	3.354
AC083899.3	41.916	31.671	30.713	42.553	26.022	26.213	18.561	50.984	27.149	34.372	21.521	45.453	25.467	21.991
AC083939.1	0	0	0	0	0	0	0	0	0	0	0	0	0	0
AC084121.14	0	0	0	0	0	0	0	0	0	0	0	0	0	0
AC084121.17	0	0	0	0	0	0	0	1	0	0	0	0	0	0
AC084219.2	0	9.722	15.428	4.784	0	0	0	0	0	15.458	0	0	0	0
AC084290.2	0	0	0	0	0	0	0	0	0	0	0	0	0	0
AC087163.2	4	8	2	3	7	4	3	2	2	0	3	8	5	2
AC087163.3	0	1	0	0	0	0	2	0	0	0	0	0	0	0
AC087350.1	0	0	0	0	0	0	0	0	0	0	0	0	0	0
AC087392.1	0	0	0	0	0	0	0	0	0	0	0	0	0	0
AC087499.4	0	0	0	0	0	0	0	0	0	0	0	0	0	0
AC087499.5	0	0	0	0	1	0	0	0	0	0	0	0	0	0
AC087499.7	0	0	0	0	0	0	0	0	0	0	0	0	0	0
AC087499.8	0	0	0	0	0	0	0	0	0	0	0	0	0	0
AC087499.9	0	0	0	0	0	0	0	0	0	0	0	0	0	0
AC087650.1	0	0	0	0	0	0	0	0	0	0	0	0	0	0
AC087651.1	0	0	0	0	0	0	0	0	0	0	0	0	0	0
AC087651.2	0	0	0	0	0	0	0	0	0	0	0	0	0	0
AC087762.1	0	0	0	0	0	0	0	0	0	0	0	0	0	0
AC090018.1	0	0	0	0	0	0	0	0	0	0	0	0	0	1
AC090094.1	322.358	256.943	247.906	271.118	307.672	358.247	239.304	617.883	260.213	401.995	302.914	984.521	262.163	235.098
AC090154.1	3.544	5.535	6.256	7.336	7.34	7.362	3.083	3.27	4.2	4.079	11.408	6.796	9.09	8.828
AC090283.3	0	0	0	0	0	0	0	0	0	0	0	0	0	0
AC090286.2	0	0	0	1	0	0	0	0	0	0	0	0	0	0
AC090453.1	0	0	0	0	0	0	0	0	0	0	0	0	0	0
AC090498.1	57.024	46.76	67.361	57.272	71.543	75.717	50.176	88.281	19.373	49.816	50.525	53.912	23.562	19.166
AC090505.5	3	0	0	0	0	0	1	2	3	1	3	1	0	0
AC090602.2	0	0	0	0	0	0	1	0	0	0	0	0	0	0
AC090625.1	0	0	0	0	0	0	0	0	0	0	0	0	0	0
AC090774.2	0	0	0	1	0	0	1	0	0	0	0	3	0	0
AC090804.1	0	1.998	0	2.002	1.516	1.492	2.003	0	1.003	0	4.209	0	1.024	0
AC090945.1	6	0	0	2	4	6	5	11	1	5	5	7	3	4
AC090954.5	0	0	0	0	0	0	0	0	0	0	0	0	0	0
AC090955.5	0	0	0	0	0	0	0	0	0	0	0	0	0	0
AC090958.1	9.831	0	0	4.176	0	0	0	0	0	0	0	0	0	0
AC090958.5	8	2	4	1	4	0	1	1	2	5	2	4	1	0
AC090960.1	0	0	0	0	0	0	0	0	0	0	0	0	0	0
AC091069.1	0	0	0	0	0	0	0	0	0	0	0	0	0	0
AC091180.1	0	0	0	0	0	0	0	0	0	0	0	0	0	0
AC091304.1	0	1	0	0	0	0	0	0	0	0	0	0	0	0
AC091492.2	0	0	0	0	0	0	0	0	0	0	0	0	0	1
AC091493.1	1	0	0	0	0	0	0	0	0	0	0	1.582	0	0
AC091633.2	0	0	0	0	0	0	0	0	0	1	0	0	0	0
AC091654.7	0	0	0	0	0	0	0	0	0	0	0	0	0	0
AC091813.2	0	0	0	0	0	0	0	0	0	0	0	0	0	0
AC092013.1	0	0	0	0	0	0	0	0	0	0	0	0	0	0
AC092066.6	0	0	0	0	0	0	0	0	0	0	0	0	0	0
AC092106.1	0	0	2	0	3	0	1	1	3	2	3	0	2	1
AC092106.2	0	0	0	0	0	0	1	0	0	0	0	0	0	0
AC092155.1	0	1.016	0	0	0	0	0	2.041	0	0	0	0	0	0
AC092159.1	0	0	1	3	0	1	0	0	0	0	0	0	0	0
AC092162.2	1	0	1	0	1	0	0	0	0	0	1	0	1	0
AC092170.1	0	0	0	0	0	0	0	0	0	0	0	0	0	0
AC092384.1	0	0	0	0	0	0	0	0	0	0	0	0	0	0
AC092421.1	0	0	0	0	0	0	0	0	1	0	1	1	0	0
AC092566.1	0	0	0	0	0	0	0	0	0	0	0	0	0	0
AC092568.1	0	0	0	0	0	0	0	0	0	0	0	0	0	0
AC092569.2	0	0	0	0	0	0	0	0	0	0	0	1	0	0
AC092570.1	0	0	0	0	0	0	0	0	0	0	0	0	0	0
AC092570.3	0	0	0	0	0	0	0	0	0	0	0	0	0	0
AC092570.4	0	0	0	0	0	0	0	0	0	0	0	0	0	0
AC092573.2	0	0	0	0	0	0	0	0	0	0	0	0	0	0
AC092578.1	0	0	0	0	0	0	0	0	0	0	1	0	0	0
AC092580.1	0	0	0	0	0	0	0	0	0	0	0	0	0	0
AC092580.2	0	0	0	0	0	0	0	0	0	0	0	0	0	0
AC092601.1	0	0	0	0	0	0	0	0	0	0	0	0	0	0
AC092610.12	1	0	0	0	0	0	0	0	0	0	0	0	0	0
AC092628.3	0	0	0	0	0	0	0	0	0	0	0	0	0	0
AC092638.1	0	0	0	0	0	0	0	0	0	1	0	0	0	0
AC092638.2	0	0	0	0	0	0	0	0	0	0	0	0	0	0
AC092641.2	2	3	2	1	1	2	0	4	1	0	0	0	2	0
AC092642.1	0	0	0	0	0	0	0	0	0	0	0	0	0	0
AC092646.1	0	0	0	0	0	0	0	0	0	0	0	0	0	0
AC092646.2	0	0	0	0	0	0	0	0	0	0	0	0	0	0
AC092651.1	0	0	0	1.265	1.567	0	0	0	0	0	0	0	0	0
AC092664.1	0	0	0	0	0	0	0	0	0	0	0	1	0	0
AC092718.1	0	0	0	0	0	0	0	0	0	0	0	0	0	0
AC092798.2	0	0	0	0	1	0	0	0	0	0	0	0	0	0
AC092835.2	3	1	5	5	3	2	1	3	4	1	4	3	1	1
AC092881.1	0	0	0	1	0	0	0	0	0	0	0	0	0	0
AC092933.3	0	0	0	0	0	0	0	0	0	0	0	0	0	0
AC092933.4	33	36.728	31.061	44.042	44.467	39.989	22.03	28.656	26.053	41.361	21.977	24.738	45.437	36.338
AC093063.2	5	3	20	40	4	5	5	6	2	5	4	10	6	3
AC093084.1	0	0	0	0	0	0	0	0	0	0	0	0	0	0
AC093106.4	0	0	0	0	0	0	0	0	0	0	0	0	0	0
AC093106.6	0	0	0	0	0	0	0	0	0	0	0	0	0	0
AC093107.7	0	0	0	0	0	2	0	1	0	1	0	1	0	1
AC093142.2	2	3	3	3	4	1	2	4	1	1	0	1	2	1
AC093162.3	0	0	0	0	0	0	0	0	0	0	0	0	0	0
AC093162.5	4	4	1	6	2	3	1	3	2	7	0	4	5	5
AC093166.1	0	0	1	0	0	0	0	0	0	0	0	0	0	0
AC093166.2	0	0	0	1	0	0	0	0	0	0	0	0	0	0
AC093166.3	0	0	0	0	1	0	0	0	0	1	0	0	0	0
AC093166.4	0	0	0	0	1	0	0	0	0	0	0	0	0	0
AC093616.4	23.081	29.167	13.83	10.17	21.385	13.318	12.687	58.832	10.81	36.065	18.269	83.245	21.543	12.749
AC093642.5	15.059	26.003	21.099	30.233	27.339	21.226	13.981	29.651	29.531	30.142	18.802	26.199	19.137	24.746
AC093698.1	0	0	0	0	0	0	0	0	0	1	0	0	0	0
AC093698.4	0	0	0	0	0	0	0	0	0	0	0	0	0	0
AC093716.1	0	0	0	0	0	0	0	0	0	0	0	0	0	0
AC093724.2	1.026	4.143	0	3.115	3.16	1.02	1.025	2.063	2.064	9.348	1.034	8.576	3.15	5.246
AC093787.1	0	0	0	0	0	0	0	0	0	0	0	0	0	0
AC093826.1	1.017	0	0.933	2.693	0	1.001	1.993	1.001	2.006	0.959	0	0	0.758	1.905
AC093838.4	501.955	467.475	314.307	379.67	589.285	421.717	252.933	255.57	230.195	263.32	270.065	388.09	436.766	450.403
AC093850.1	0	0	0	0	0	0	0	0	0	0	0	0	0	0
AC093899.3	1	1	2	1	1	3	1	4	2	2	4	1	1	0
AC094019.4	0	0	0	0	0	0	4	0	0	0	1	0	0	0
AC096553.5	0	1	0	0	0	0	0	0	0	0	0	0	0	0
AC096582.8	0	0	1.059	0	0	0	1	0	0	0	0	0	0	0
AC096582.9	0	0	0	0	0	0	0	0	0	1	0	2	0	0
AC096649.1	0	0	0	0	0	0	0	0	0	0	0	0	0	0
AC096664.1	0	0	0	0	0	0	0	0	0	0	0	0	0	0
AC096664.2	0	0	0	0	0	0	0	0	0	0	1	0	0	0
AC096775.2	0	0	0	0	0	0	0	0	0	0	0	0	0	0
AC096921.2	0	0	0	0	0	0	0	0	0	0	0	0	0	0
AC096949.1	0	0	45.641	17.133	17.024	16.947	0	0	0	0	0	17.038	0	17.45
AC097359.2	1	2	5	3	11	3	1	6	3	5	2	4	4	2
AC097374.2	229.379	245.864	609.439	705.644	699.448	544.807	698.76	652.214	178.814	195.741	666.678	500.832	559.449	609.421
AC097463.1	0	0	0	0	0	0	0	0	0	0	0	0	0	0
AC097463.2	0	0	0	0	0	0	0	0	0	0	0	0	0	0
AC097499.2	0	0	0	0	0	0	0	0	0	0	0	0	0	0
AC097523.1	0	0	0	0	1.004	1.005	0	1.004	1.004	0	1.004	1.004	0	0
AC097523.3	0	0	0	0	0	0	0	0	0	0	0	0	0	0
AC097533.1	0	0	0	0	0	0	0	0	0	0	0	0	0	0
AC097711.1	0	0	0	0	0	0	0	0	0	0	0	0	0	0
AC097713.5	0	0	0	0	0	0	0	0	0	0	0	0	0	0
AC097721.1	4	1	1	2	1	2	1	5	1	2	1	6	2	2
AC098592.6	0	0	0	0	0	0	0	0	0	0	0	0	0	0
AC098592.7	0	0	0	0	0	0	0	0	0	0	0	0	0	0
AC098614.1	0	0	0	0	0	0	0	0	0	0	0	0	0	0
AC098614.2	2	5.037	8	3.007	9.047	5.014	5.061	17.038	3.008	10.007	10	63.576	4.047	5.005
AC098614.3	0	0	0	0	0	1	0	0	0	0	0	0	0	0
AC098784.1	0	0	0	0	0	0	0	0	0	0	0	0	0	0
AC098817.5	0	0	0	1	0	0	0	0	0	0	0	1	0	0
AC098824.6	0	0	0	0	2	0	1	1	0	0	0	1	0	0
AC098826.4	0	0	0	0	0	0	0	0	0	0	0	0	0	0
AC098826.5	0	0	0	0	0	0	0	1	0	0	0	0	0	0
AC098828.3	0	0	0	0	0	0	0	0	0	0	0	0	0	0
AC098831.4	0	0	0	0	0	0	0	0	0	0	0	0	0	0
AC099535.4	0	0	0	0	0	0	0	0	0	0	0	0	0	0
AC099799.1	0	0	0	0	0	0	0	0	0	0	0	0	0	0
AC100821.1	0	0	0	0	0	0	0	0	0	0	0	0	0	0
AC103563.2	0	0	0	0	0	0	0	0	0	0	0	0	0	0
AC103563.3	0	0	0	0	0	0	0	0	0	0	0	0	0	0
AC103563.4	0	0	0	0	0	0	0	0	0	0	0	0	0	0
AC103563.5	0	0	0	0	0	0	0	0	0	0	0	0	0	0
AC103563.6	0	0	0	0	0	0	0	0	0	0	1	0	0	0
AC103563.7	0	0	0	0	0	0	0	0	0	0	0	0	0	0
AC103564.6	0	0	0	0	0	0	0	0	0	0	0	0	0	0
AC104057.1	0	0	0	0	2	0	0	0	0	1.502	0	2	0	0
AC104058.1	0	0	0	0	0	0	0	0	0	0	0	0	0	0
AC104073.1	0	0	0	0	0	0	0	0	1	1.498	0	0	1	0
AC104076.2	0	0	0	0	0	0	0	0	0	0	0	0	0	0
AC104131.1	0	0	0	0	0	0	0	0	0	0	0	0	0	0
AC104297.1	0	0	0	0	0	0	0	0	0	0	0	0	0	0
AC104304.4	0	1	0	0	0	1	1	1	0	0	0	0	0	0
AC104306.1	0	0	0	0	0	0	1	0	0	0	0	0	0	0
AC104306.4	0	0	0	0	0	0	0	0	0	0	0	0	0	0
AC104308.2	0	0	0	0	0	0	0	0	0	0	0	0	0	0
AC104389.1	0	0	0	0	1.136	0	0	0	0	0	0	0	0	0
AC104389.2	0	0	0	0	0	0	0	0	0	0	0	0	0	0
AC104389.31	0	0	0	0	0	0	0	0	0	0	0	0	0	0
AC104389.32	0	0	0	0	0	0	0	0	0	0	0	0	0	0
AC104451.2	1.787	4.523	0	0	0	0	1	0	0	0	1.768	0	0	0
AC104532.2	0	0	0	1.794	1.425	0	0	1.201	0	0	0	0	0	0
AC104534.3	0	0	2.156	4.779	2.82	0	1.072	3.412	0	3.421	10.592	4.925	0	8.959
AC104581.1	0	0	0	0	0	0	0	0	0	0	0	0	0	0
AC104634.3	0	0	1	1	0	0	0	0	0	0	0	0	0	0
AC104650.1	0	0	0	0	0	0	0	0	0	0	0	0	0	0
AC104651.2	0	0	0	0	0	0	0	0	0	0	0	0	0	0
AC104651.3	0	0	0	0	0	0	0	0	0	0	0	0	0	0
AC104698.2	0	0	0	0	0	0	0	0	0	0	0	0	0	0
AC104772.1	0	0	0	0	0	0	0	0	0	0	0	0	0	0
AC104843.3	0	0	0	0	0	0	0	0	0	0	1	0	0	0
AC104843.4	0	0	0	0	0	0	0	0	0	0	0	0	0	0
AC104978.1	0	0	0	0	0	0	0	0	0	0	0	0	0	0
AC105009.1	0	0	0	0	0	0	0	0	0	0	0	0	0	0
AC105052.1	0	2.866	1.861	0	3.003	0	0	0	0	5.883	0	2.841	0	0
AC105342.1	0	0	0	0	0	0	0	0	0	0	0	0	0	0
AC105399.2	0	0	0	0	0	0	0	0	0	0	0	0	0	0
AC105402.2	0	0	0	0	0	0	0	0	0	0	0	0	0	0
AC105402.3	0	0	0	0	0	0	0	0	0	0	0	0	0	0
AC105443.2	0	0	0	0	0	0	0	0	0	0	0	0	0	0
AC106883.1	0	0	0	0	0	0	0	0	0	0	0	0	0	0
AC106901.1	0	0	0	0	0	0	0	0	0	0	0	0	0	0
AC107081.1	0	0	0	0	0	0	0	0	0	0	0	0	0	0
AC107083.1	1	0	0	0	0	0	0	0	0	0	0	0	0	0
AC107399.1	0	0	0	0	0	0	0	0	0	0	0	0	0	0
AC107982.4	0	0	0	0	0	0	0	0	0	0	0	0	0	0
AC107983.4	0	0	0	1.02	0	0	0	0	0	0	0	0	1.015	1.016
AC108032.1	0	0	0	0	0	0	0	0	0	0	0	0	0	1
AC108039.1	0	0	0	0	0	0	0	0	0	0	0	0	0	0
AC108039.3	0	0	1	0	0	0	0	0	0	0	0	0	0	0
AC108059.1	0	0	0	0	0	0	0	0	0	0	0	0	0	0
AC108059.2	0	0	0	0	0	0	0	0	0	0	0	0	0	0
AC108059.4	0	0	0	0	0	0	0	0	1	0	0	0	0	0
AC108448.2	0	2	0	1	0	2	0	0	0	1	0	1	1	1
AC108463.2	0	0	0	0	0	2	0	0	0	2	0	3	0	0
AC108479.2	0	0	0	0	0	0	0	0	0	0	0	0	0	0
AC108868.3	0	0	0	0	1	0	0	0	0	0	0	0	0	0
AC108925.1	0	0	0	0	0	0	0	0	0	0	0	0	0	0
AC108938.3	0	0	0	0	1	0	0	0	0	0	0	0	0	0
AC108938.5	7.328	8.726	8.394	3.638	3.243	3.226	6.124	12.263	8.066	18.628	7.947	31.267	4.64	3.524
AC109344.1	0	0	0	0	0	0	0	0	0	0	0	0	0	0
AC109486.1	42.094	41.489	53.037	58.87	46.855	57.473	42.85	65.128	38.407	63.617	61.412	66.502	45.517	34.153
AC109631.1	0	0	0	0	0	0	1	0	0	0	0	1	2	0
AC109638.1	0	0	0	0	0	0	0	0	0	0	0	0	0	0
AC109815.2	0	0	0	0	0	0	0	0	0	0	0	0	0	0
AC109829.1	1	0	1	1	1	0	2	3	1	1	1	1	0	0
AC109829.2	0	0	0	0	0	0	0	0	0	0	0	0	0	0
AC110299.5	2	2	2	0	3	0	4	1	1	3	3	1	3	3
AC110602.1	0	0	0	0	0	0	0	0	0	0	0	0	0	0
AC110615.1	82.371	82.146	85.856	72.401	98.273	85.325	58.557	86.145	88.663	83.752	37.617	66.558	46.407	46.072
AC110620.1	0	0	0	0	0	0	0	0	0	0	0	0	0	0
AC110754.3	0	0	0	0	0	0	0	0	0	0	0	0	0	0
AC110926.4	28.447	24.39	29.016	29.881	39.619	20.032	19.662	36.596	27.396	38.345	26.841	44.091	25.529	28.943
AC111155.1	0	0	0	0	0	0	0	0	0	0	0	0	0	0
AC111200.2	0	3.01	7.052	3.314	2.001	4.648	1.006	0	0	4.97	1.13	2.827	2.647	1.354
AC111200.7	0	0	0	0	0	0	0	0	0	0	0	0	0	0
AC112198.1	0	0	1	0	0	0	1	0	0	1	0	1	0	2
AC112220.2	0	0	0	0	0	0	0	0	0	0	0	0	0	0
AC112229.1	1	0	1	0	0	0	0	1	0	3	0	2	0	1
AC112229.6	0	0	0	0	0	0	0	0	0	0	1	0	0	0
AC112497.1	39.141	23.785	30.985	43.166	28.752	31.861	25.149	24.535	25.321	37.165	24.924	22.126	27.67	30.918
AC112719.1	0	0	0	0	0	0	0	0	0	0	0	0	0	0
AC113404.1	0	0	0	2.034	0	0	2.09	9.153	0	0	1.882	0	0	0
AC113618.2	0	0	0	0	0	0	0	0	0	0	0	0	0	0
AC114737.3	0	0	0	0	0	0	0	0	0	0	0	0.98	0	0
AC114755.2	0	0	0	0	0	0	0	0	0	0	0	0	0	0
AC114755.3	0	0	0	0	0	0	0	0	0	0	0	0	0	0
AC114755.4	0	0	0	0	0	0	0	0	0	0	0	0	0	0
AC114755.5	0	0	0	0	0	0	0	0	0	0	0	0	0	0
AC114755.7	0	0	0	0	0	0	0	0	0	0	0	0	0	0
AC114760.1	0	0	0	0	0	0	0	0	0	0	0	0	0	0
AC114776.1	0	0	0	0	0	0	0	0	0	0	0	0	0	0
AC114812.10	0	0	0	0	0	0	0	0	0	0	0	0	0	0
AC114812.5	0	0	0	0	0	0	0	0	0	0	0	0	0	0
AC114812.9	0	0	0	0	0	0	0	0	0	0	0	0	0	0
AC114814.2	0	0	0	0	0	0	0	0	0	0	0	0	0	0
AC114973.1	0	0	0	0	0	0	0	0	0	0	0	0	0	0
AC115115.4	0	0	0	0	0	0	0	0	0	0	0	0	0	0
AC115283.1	0	0	0	0	0	0	0	0	0	0	0	0	0	0
AC115617.2	2.001	0	1	0	1	0	0	0	0	3	0	2	1	0
AC116050.1	1	0	2	1	4	4.713	3	3	2	3.88	5.761	0	0	3
AC117490.2	0	0	0	0	0	0	0	0	0	0	0	0	0	0
AC117947.1	0	0	0	0	0	0	0	0	0	0	0	0	0	0
AC118758.1	0	0	0	0	0	1	0	0	0	0	0	0	0	0
AC119403.1	0	0	0	0	0	0	0	0	0	0	0	0	0	0
AC121251.1	1	2	3	1	3	1	1	2	0	1	0	0	0	0
AC123900.2	0	0	0	0	0	0	0	0	0	0	0	0	0	0
AC124312.1	0	0	1	1	0	0	3	2	0	0	1	0	4	1
AC124914.3	0	0	0	0	0	0	1	0	0	0	0	0	1	1
AC124944.4	0	0	0	0	0	0	0	0	0	0	0	0	0	0
AC125232.1	44.046	56.455	90.381	81.326	134.425	115.729	79.44	111.33	82.477	82.402	108.739	92.966	144.246	146.502
AC125238.2	0	0	0	0	0	0	0	0	0	0	0	0	0	0
AC125238.3	0	0	0	0	0	0	0	0	0	0	0	0	0	0
AC125634.1	0	1	1	0	0	0	0	2	0	1	0	1	1	0
AC126365.1	0	0	0	0	0	0	0	0	0	0	0	0	0	0
AC126407.1	0	0	0	0	0	0	0	0	0	0	0	0	0	0
AC126544.4	1.127	1.293	3	2	2.485	0	2.148	2	1	0	1.228	0	0	0
AC127070.1	20.298	10.36	23.629	23.639	17.971	13.853	9.532	8.022	7.988	8.056	17.133	29.919	36.458	8.403
AC127383.1	0	0	0	0	0	0	0	0	0	0	0	0	0	0
AC127391.3	0	0	0	0	0	0	0	0	0	0	0	0	0	1
AC128677.3	0	0	0	0	0	0	0	0	0	0	0	0	0	0
AC129492.1	15.52	0	19.471	8.362	0	16.618	16.592	22.542	5.537	24.506	15.747	41.284	13.06	28.718
AC130360.7	0	0	0	0	0	0	0	1	0	0	0	0	0	0
AC130360.8	0	0	0	0	0	0	0	0	0	0	0	0	0	0
AC130464.1	0	0	0	0	0	0	0	0	0	0	0	0	0	0
AC130709.1	3.206	4	7.949	5.855	12.814	7.916	6.24	8.922	1.507	2	7.657	2.672	17.141	15.436
AC131056.6	0	0	0	0	0	0	0	0	0	0	0	0	0	0
AC131263.1	3.03	2.041	0	0	0	2.001	1	0	3	2	4.018	1	1.913	2
AC132008.1	6	13	28	13	15	9	22	10	17	9	17	13	18	14
AC132479.4	0	0	0	0	0	0	0	0	0	0	0	0	0	0
AC133104.2	0	0	0	0	0	0	0	0	0	0	0	0	0	0
AC133141.1	0	0	0	0	0	0	0	0	0	0	0	0	0	0
AC133644.3	0	0	0	0	0	0	0	0	0	0	0	0	0	0
AC133965.1	0	0	0	0	0	0	0	0	0	0	0	1.891	2	0
AC134915.1	0	0	0	0	0	0	0	0	0	0	0	0	0	0
AC135999.2	0	0	0	0	0	0	0	0	0	0	0	0	0	0
AC136289.1	20.058	16.529	10.98	12.045	11.023	11.996	16.164	8.511	5.017	4.008	11.035	10	10.333	11.967
AC136352.1	0	0	0	0	0	0	0	0	0	0	0	0	0	0
AC136352.2	0	0	0	0	0	0	0	0	0	0	0	0	0	0
AC136352.3	1.901	10	0	2	0	0	0	0	0	0	3.602	1.601	0	7
AC136612.1	0	0	0	0	0	0	0	0	0	0	0	0	0	0
AC136616.1	99.342	127.245	5.214	3.566	0	2.125	5.218	2.07	59.061	19.635	14.387	13.182	12.747	18.821
AC136616.2	0	0	0	0	0	0	0	0	0	0	0	0	0	0
AC136616.3	0	0	0	0	0	0	0	0	0	0	0	0	0	0
AC136896.2	0	0	0	0	0	0	0	0	0	0	0	0	0	0
AC137527.2	0	0	0	0	0	0	0	0	0	0	0	0	0	0
AC137675.1	0	0	0	0	0	0	0	0	0	0	0	0	0	0
AC138028.1	0	0	0	0	0	0	0	0	0	0	0	0	0	0
AC138035.3	17.287	6.347	3.553	5.974	5.101	3.627	5.755	7.933	4.035	7.518	11.81	9.003	7.824	5.688
AC138472.4	0	0	0	0	0	0	0	1	0	0	0	0	0	0
AC138517.4	0	0	0	0	0	0	0	0	0	0	0	0	0	0
AC138517.5	0	0	0	0	0	0	0	0	0	0	0	0	0	0
AC138623.1	0	0	0	0	0	0	0	0	0	0	0	0	0	0
AC138645.1	27.889	30.535	0	0	103.625	119.74	15.601	24.08	0	0	0	0	0	0
AC138649.1	0	0	0	0	0	0	0	0	1.953	1.066	0	1.13	0	0
AC138744.2	0	0	0	2	1	0	0	1	1	1	0	2	1	0
AC138969.4	1876.47	1950.11	2004.73	2141.57	2541.66	2759.11	1865.42	2302.21	1710.27	2095.21	2218.36	2957.57	2680.88	2373.09
AC139085.2	0	0	0	0	0	0	0	0	0	0	0	0	0	0
AC139103.1	1	0	1	2	0	0	0	1	2	0	0	0	0	0
AC139143.2	0	0	0	0	0	0	0	0	0	0	0	0	0	0
AC139712.1	0	0	0	0	0	0	0	0	0	0	0	0	0	0
AC139712.2	0	0	0	0	0	0	0	0	0	0	0	0	0	0
AC140076.1	0	0	1	1	0	0	1	1	1	0	0	1	0	0
AC140725.7	0	0	0	0	0	0	0	0	0	0	0	0	0	0
AC140725.8	0	0	0	0	0	0	0	0	0	0	0	0	0	0
AC141272.1	0	0	0	0	0	0	0	0	0	0	0	0	0	0
AC141586.5	59	71.022	62	84.64	97.593	62	76	71.858	47.125	85.023	67.694	95	73	85
AC142525.1	0	0	0	0	0	0	0	0	0	0	0	0	0	0
AC144530.1	0	0	0	0	1	0	1	0	0	1.007	0	0	1	0
AC144568.4	1	0	0	0	0	0	0	1	0	0	0	0	0	0
AC144838.2	0	0	0	0	0	0	0	0	0	0	0	0	0	0
AC144838.3	0	1	0	0	0	0	0	0	0	0	0	0	0	2
AC145141.1	0	1.091	0	0	0	0	0	3.993	0	0	0	0	0	0
AC145212.1	37.532	13.111	56.501	42.654	69.849	68.021	55.569	75.588	25.614	23.201	62.102	118.039	53.672	47.632
AC145212.2	35.739	27.015	63.069	64.126	160.704	105.063	92.407	122.109	16.213	35.393	44.073	120.382	83.485	89.893
AC151960.1	0	0	0	0	0	0	0	0	0	0	0	0	0	0
AC152010.1	0	0	0	0	0	0	0	0	0	0	0	0	0	0
AC156455.2	13.992	7.332	8.289	10.121	22.856	10.239	8.319	10.965	6.962	12.992	4.691	11.684	9.945	6.795
AC159540.14	0	0	0	0	4	1	0	0	1	1	0	0	0	0
AC171558.1	0	0	0	0	0	0	0	0	0	0	0	0	0	0
AC171558.3	0	0	0	0	0	0	0	0	0	0	0	0	0	0
AC208162.1	0	0	0	0	0	0	0	0	1.67	0	1.432	0	0	0
AC213203.1	2	4	0	1	4	0	1	2	2	6	0	1	2	3
AC226119.4	0	0	0	1	0	0	0	0	0	0	0	0	0	1
AC226150.3	0	0	0	0	0	0	0	0	0	0	0	0	0	0
AC231657.1	0	0	0	0	0	0	0	0	0	0	0	0	0	0
AC233755.1	0	0	0	0	0	0	0	0	0	0	0	0	0	0
AC233755.2	0	0	0	0	0	0	0	0	1	0	0	0	0	0
AC234582.1	0	0	0	0	1.984	0.934	0	3.011	0	2.952	0	17.932	0	0
AC234582.2	1	0	0.85	0	0.933	3.96	0	1.098	1	1	0	22.532	0	0
AC236040.1	0	0	0	0	0	0	0	0	0	0	0	0	0	0
AC240274.1	207.184	232.54	248.834	267.973	517.213	389.796	216.574	404.563	234.998	466.221	304.984	787.557	330.671	301.429
AC241377.1	18.94	2.394	10.735	7.242	2.519	28.62	2.067	13.551	13.563	19.045	0	5.452	10.734	27.889
AC241585.1	50.568	43.419	93.193	66.591	34.759	25.658	31.318	63.011	67.908	93.638	37.896	73.512	89.229	118.552
AC242988.1	0	0	0	0	0	0	0	0	0	0	0	0	0	0
AC243587.1	0	0	0	0	1.216	1.622	3.398	0	0	2.816	0	1.118	0	0
AC243734.1	0	4.052	0	0	0	4.746	0	8.702	0	0	3.742	6.982	0	0
AC243756.1	0	0	0	0	0	0	0	0	2.571	2.753	0	0	1.557	2
AC243790.1	0	0	0	0	0	0	0	0	0	0	0	0	0	0
AC243945.1	1.053	0	0	0	0	0	0	0	0	0	0	0	0	0
AC245015.1	0	0	0	0	0	0	0	0	0	0	0	0	0	0
AC245100.1	14.493	22.06	19.071	30.175	10.06	20.138	10.719	24.777	25.529	40.291	10.104	33.688	32.037	68.557
AC254560.1	0	1.047	0	0	0	0	0	0	0	0	0	0	0	0
AC254788.1	0	0	0	0	0	0	0	0	0	0	0	0	0	0
AC254952.1	0	0	0	0	0	0	0	0	0	0	0	0	0	0
AC254995.1	0	0	3.207	2.83	0	0	0	0	0	0	0	9.862	0	0
ACAA1	1374.94	914.195	1115.99	1104.42	913.671	827.477	762.181	804.914	1206.64	1199.41	1129.73	1004.74	523.875	655.322
ACAA2	4815.97	3242.81	2489.29	2641.35	2712.66	2714.88	2480.3	2054.54	3159.24	2799.31	2376.55	2237.26	1384.57	1671.68
ACACA	389	425.999	356.57	407	298.001	367.016	378	505.001	311	397	347.998	753	384	403.823
ACACB	5680.98	5600.73	4322.61	4527.62	4816.24	5284.08	4184.3	4582.55	4529.52	5086.19	4007.2	3149.1	4126.35	4337.59
ACAD10	593.001	511.358	517.999	527.999	520.001	630.015	442	424.001	604.999	535	476.094	529.999	518	564
ACAD11	429.105	339.777	318.099	323.303	359.26	377.722	334.321	390.008	380.449	452.854	388.056	628.428	367.503	408.285
ACAD8	1304.01	1098.53	1196.55	1239.98	1057.06	1217	1084.07	1047.95	1363.65	1300.01	1150.27	994.178	946.163	997.073
ACAD9	861.8	764.697	795.036	800.968	837.99	811.785	718.731	790.991	963.956	1014.76	699.786	836.969	687.901	729.963
ACADL	396	363	220	244	237	320	193	268	299	248.999	314.999	342	177	189.999
ACADM	12258	10345	7317.01	8114	8826	8280	8176	2750	11660	7847	9583	4085	8653	6764
ACADS	3113	2272	2420	2229	2065	2007	2087	1723	2881	2446	2038	1633	1640	1839
ACADSB	2402.96	2233.98	2769.85	2721.97	1841.04	2004.11	1966.89	1175.93	2210.31	1946.34	2350.71	1346.25	2664.57	2242.19
ACADVL	34768	20716	25300	23423	23142	22782	19550	17948	27734	25380	25781	23443	16942	20674
ACAN	2.633	2	5.004	7.653	3.517	5	4.276	7	5	8	3	50.001	1	5.959
ACAP1	183.472	173.349	187.287	175.917	346.106	193.606	183.686	168.364	223.319	251.838	185.816	261.325	152.476	162.899
ACAP2	261.005	260.25	243.106	252.486	318.8	291.901	211.729	344.127	264.538	312.899	307.016	526.089	187.548	167.988
ACAP3	1133	972.462	1253	1335	1721	1549	1051	1319.63	1179	2004.56	1048	2106	1285	1438
ACAT1	11163	9057	9358	9568	6385.13	5358.26	8422	3979.8	10917	7636	7415	3694	6225	6179.99
ACAT2	107.023	71.14	94.694	78.791	77.537	54.239	61.76	85.788	76.326	119.158	61.172	134.825	32.845	30.641
ACBD3	658	621	650	730	660	770	681	858	540	649	666	967	706	609
ACBD4	117.613	121.563	193.186	147.17	185.2	174.642	116.003	162.078	208.496	199.095	149	214.637	160.295	162.525
ACBD5	1127.86	989.997	1039.59	1157.43	826.574	1094.77	847.728	1001.77	901.931	916.637	1086.26	1150.41	971.102	884.536
ACBD6	403.206	345.153	452.665	426.901	468.943	473.847	332.357	457.35	412.532	435.376	385.91	497.321	235.049	311.52
ACBD7	7.811	6.427	11.536	12.296	14.806	9.227	10.412	15.518	13.954	4.911	7.658	14.404	10.737	12.756
ACCS	170	151.001	298.002	359.999	248.999	203.999	258.999	514.999	176	226	169.001	373.001	164	184.999
ACCSL	1	0	0	0	0	0	0	0	0	0	0	0	2	0
ACD	124.998	109	136.999	105.999	122	154.999	114	169.999	114.001	150	112.001	216.001	97.001	112
ACE	664.433	483.01	478	446.534	625.615	721.939	294.597	676.955	447.666	551.939	502.708	975.513	592.768	552.183
ACE2	1	4	3	2	3	5	2	1	4	1	1	4	5	0
ACE3P	0	0	0	0	0	0	0	0	0	0	0	0	0	0
ACER1	12.325	14.969	21.901	8.053	27.683	19.078	17.3	6.662	12.833	21.255	12.99	13.396	33.182	31.878
ACER2	11	9	5	9	11	7	9	9	5	12	10	9	10	10
ACER3	110.29	127.622	125.461	127.014	162.097	174.152	107.01	253.691	104.301	168.132	109.727	360.234	107.46	100.035
ACHE	4168	2303	3549	3299	3645	4933	3599	4987	3880	4203	3683	2845	4609	3892
ACIN1	1732.54	1626.81	1725.83	1748.74	1982.61	2206.06	1622.08	2401.6	1719.46	2233.83	1575.71	2961.23	2206.64	2305.92
ACKR1	90	44	119	110	110	155	121	158	56	109	206	198	35	44
ACKR2	3	6.95	7	8.003	6.115	10.36	3	9	6.36	7.772	3.073	15.224	0	1
ACKR3	284	311	242	289	515	263	284	254	432	728	282	285	165	159
ACKR4	5	2	3	5	7	4	4	13	2	5	5	9.872	5	1.221
ACLY	376.999	354.999	329	304.001	424	428	264	708	314.999	596	317.001	1287	321	389.999
ACMSD	3	4	5	1	2	0	2	2	3	3	5	2	2	4
ACO1	1269.25	1145.77	1204.34	1289.26	896.2	1181.67	1020	1298.28	1169.82	1039.34	1109.01	1321.07	978.301	1061.63
ACO2	20482.1	15179.4	17048.8	14458.2	13538.3	14898.6	15821.1	9372.47	19931.1	16528.8	15556.8	8455.96	16113.8	14891.7
ACOD1	0	0	0	0	0	0	0	0	0	0	0	0	0	0
ACOT1	481.207	506.469	474.455	452.161	387.047	325.89	395.125	255.393	637.37	449.367	669.53	474.51	166.245	181.987
ACOT11	1057.15	437.195	592.848	574.585	339.423	467.406	430.272	732.454	524.887	618.377	257.493	484.291	522.283	813.155
ACOT12	0	0	0	0	0	0	0	0	0	0	0	0	0	0
ACOT13	756.309	788.448	826.805	801.955	863.607	816.253	679.091	943.33	684.475	724.397	703.786	1075.52	354.306	456.742
ACOT2	1524.79	1371.53	1824.55	1594.84	1293.95	1289.11	1454.88	1039.61	1714.63	1317.63	1652.47	1260.49	974.755	1193.01
ACOT4	25	23	15	23	27	19	11	15	16	21	18	28	7	9
ACOT6	51	36	38	31	41	48	19	14	32	27	23	13	28	28
ACOT7	30.001	11	29	26	26	27	22	112	26	59	34	271	13	24
ACOT8	654.655	733.499	669.426	802.729	837.272	691.66	629.239	623.588	583.654	622.978	528.978	720.285	480.045	520.375
ACOT9	758.728	650.147	624.685	703.61	663.528	771.233	663.783	734.164	625.105	937.901	632.814	1095.56	558.934	747.791
ACOX1	1687.87	1634.03	1527.66	1739.63	1173.81	1457.4	1507.92	1456.66	1607.54	1402.21	1247.61	1281.48	1379.34	1690.25
ACOX2	277.999	263.999	301.001	289.001	130	160.999	174	153.999	255.001	270.999	147	141	219.001	241.001
ACOX3	98	138	90	81.001	81.999	95	89	181.001	95.001	127	102	242.999	87	75.999
ACOXL	1	0	4	1	1	2	1	0	1	2	1	6	4	6
ACP1	1450	1406	1523	1536.17	1728	1687	1447	1375	1589	1514.82	1254.29	1443	745.999	827
ACP2	291.999	244	403.99	330	336.915	388.992	305	423.999	386.999	371	286	553.941	280.001	360.001
ACP5	4	8	5	5	18.001	17.001	4	79	7	17	19	713	1	8
ACP6	183.693	158.938	220.095	248.088	268.982	229.836	183.034	224.38	105.047	138.066	194.328	237.783	195.115	217.905
ACP7	3.859	8.801	10.524	4.114	7.041	6.81	5.02	3	3	4.228	5.781	2.011	2.018	14.056
ACPP	0	0	0	0	0	1	0	4	0	0	0	13	1	1
ACPT	1	0	0	0	0	0	0	0	0	0	0	1	0	0
ACR	10	5	16.192	12	20	8.869	5	6	24.999	13.847	11.577	17	4	11.847
ACRBP	2	3	9	4	5	3	2	10	4	14	5	32	7	1
ACRC	75.603	42.598	56.961	52.697	53.334	76.342	51.048	71.051	49.437	86.887	46.034	85.262	33.998	42.085
ACRV1	0	1	1	3	0	1	1	2	2	0	0	1	0	1
ACSBG1	56.414	49.394	50.155	55.713	51.27	45.278	39.103	51.408	60.376	61.14	52.118	32.292	19.319	32.728
ACSBG2	0	1	0	2	0	0	1	0	0	1	2	1	0	0
ACSF2	663	822.071	1006.89	1160	996.4	987.002	824.577	641.001	1167.89	809	881	673.001	672.001	579.363
ACSF3	408.94	354.685	432.047	428.528	403.76	388.247	326.082	446.954	446.222	490.558	358.811	546.874	339.996	417.433
ACSL1	20147	13023	7979	10991	9250	11117	8433	12009	9068	10077	8632	12210	6336	8443
ACSL3	1333	1193	963	1219	1854	1501	1085	1133	1251	1702	1239	1310	942.001	1012
ACSL4	622	442	431	534	621	656	471	655	516	666	795.001	821	406	368
ACSL5	118.811	76	75	76	95	114	52.999	125	81	91	97	272.783	65.001	63
ACSL6	193.074	152.539	272.693	386.821	278.445	163.848	199.685	83.45	207.76	148.985	192.819	110.078	269.098	219.779
ACSM1	5	0	3	1	7	10	2	3	6	0	8	13	4	2
ACSM2A	38.393	30.01	52.172	37.599	35.104	37.496	34.826	25.897	53.367	35.33	22.597	29.771	50.326	16.596
ACSM2B	0.5	16.189	7.085	16.97	15.007	2.001	4.752	4	2	5.377	12.001	11.058	6.885	11.224
ACSM3	24.241	20.199	25.933	29.32	14.12	9.555	12.302	14.573	20.424	31.699	15.915	24	23.64	32.933
ACSM4	0	1	0	3	0	1	0	0	0	0	0	2	0	2
ACSM5	500.001	638	431.176	485.993	442.999	434	502	585	421.996	387	470.921	580.931	818	864.001
ACSM5P1	0	0	3.824	1.007	0	0	0	0	1.004	0	4.079	5.068	0	0
ACSM6	0	0	0.93	0	2	1	0	2	0	0	0	0	1.98	1
ACSS1	892	699.001	620.001	612.045	758.395	938.001	531.988	709	1079	983	675	688.002	753	1502
ACSS2	3207.65	3506	3734	4066	2931	3727	3849	4380	3983	3198	3211	3615.07	2524	3007
ACSS3	430.779	353.929	282.891	364.791	275.483	295.751	220.854	168.026	344.999	278.249	281.958	264.451	274.64	290.616
ACTA1	941209	1121206	1512491	1222520	1.45228e+06	1658826	1509236	1469584	1295425	1197159	1083182	794367	1250986	1.35397e+06
ACTA2	572.259	672.85	326.891	371.007	567.609	753.914	846.445	1077.19	675.347	1378.54	528.317	1505.4	243.842	306.401
ACTB	5294	6795	9257	8902	14677	11106	9324	15754	8784	9664.11	9409	28902	8459	9831
ACTBL2	0	0	0	0	0	0	0	0	0	0	0	0	0	0
ACTBP1	0	0	1	0	0	0	1	0	0	0	0	0	1	0
ACTBP11	0	0	0	0	0	0	0	0	0	0	0	2	0	0
ACTBP12	1	0	0	0	0	0	0	0	0	0	0	0	0	0
ACTBP13	24.443	16.174	18.144	19.953	31.553	25.802	27.428	22.116	27.31	25.341	15.125	24.205	19.971	31.975
ACTBP14	0	0	0	0	1	0	0	0	0	0	0	0	0	1
ACTBP2	0	0	0	0	0	0	0	0	0	0	1	0	0	0
ACTBP6	0	0	0	0	0	0	0	0	0	0	0	0	0	0
ACTBP7	0	0	0	0	0	0	0	0	0	0	0	0	0	0
ACTBP8	0	0	0	0	0	0	0	0	1	0	0	0	0	0
ACTBP9	0	0	0	0	0	0	0	0	0	0	0	0	0	0
ACTC1	110.999	279.999	520	242	507.999	1370	1234	6000	320.001	9341	1684	11661	534	682
ACTG1	4113	4234	4327	3267	6151	6123	4477	10793	5345	7435	3616	18138	3765	5012
ACTG1P1	1	0	0	0	0	2	3	4	2	1	0	2	1	0
ACTG1P10	1	6	3	6	5	2	7	4	1	3	2	3	4	4
ACTG1P11	0	0	0	0	0	0	0	1	0	0	0	0	0	1
ACTG1P12	0	0	0	1	0	0	0	2	0	0	0	1	0	0
ACTG1P13	0	0	0	0	0	0	0	0	0	0	0	0	0	0
ACTG1P14	0	0	0	0	1	1	1	1	0	1	2	0	0	0
ACTG1P15	0	2	0	0	1	1	0	1	0	1	0	0	0	3
ACTG1P16	0	0	0	0	0	0	0	1	0	0	0	0	0	0
ACTG1P17	17.536	14.639	20.725	10.005	17.512	26.943	17.518	19.494	9.556	19.681	12.443	18.648	14.062	17.929
ACTG1P18	0	0	0	0	0	0	0	0	0	0	0	0	0	0
ACTG1P19	0	0	0	0	0	0	0	0	0	0	0	0	0	0
ACTG1P20	3	1	1	2	4	3	1	1	0	0	1	1	0	0
ACTG1P21	0	0	0	0	0	0	0	0	0	0	0	0	1	0
ACTG1P22	1	0	0	0	1	0	0	1	1	0	0	1	0	0
ACTG1P23	0	0	0	0	0	0	0	0	0	0	0	0	0	0
ACTG1P24	0	0	0	0	0	0	1	1	0	0	0	1	0	0
ACTG1P3	2	1	1	1	2	4	0	0	3	3	3	3	2	3
ACTG1P4	0	0	0	0	0	5.109	0	0	0	0	0	5.938	0	0
ACTG1P9	2	0	1	0	3	0	1.028	1	0	1	1	1	0	3.983
ACTG2	5	14	5	2	8	4	61	16	5	31	7	60	7	10
ACTL10	7	1	6	6	0	3	5	6	2	2	4	17	4	3
ACTL6A	251	236	194.001	228	249.218	228.001	200.999	280	241.999	260.001	197	440	131.999	114.999
ACTL6B	0	1	0	0	0	0	0	0	0	0	0	0	0	0
ACTL7A	0	0	0	0	0	0	0	0	0	0	0	0	0	0
ACTL7B	0	0	0	0	0	0	0	1	0	0	0	0	0	0
ACTL8	0	0	0	0	0	0	0	0	0	0	0	1	0	0
ACTL9	0	0	0	0	0	0	0	0	0	0	0	0	0	0
ACTN1	257.281	187.597	165.049	172.952	305.479	288.248	181.012	542.673	210.588	451.264	228.727	1439.94	182.711	235.17
ACTN2	149619	96992	101760	111657	94707	139897	111344	108424	114308	122290	103150	106554	127479	148626
ACTN3	11627	20462	15481	11180	66078	43018	34166	15332	19468	14838	18546	4834	39556	30168
ACTN4	1347.29	1283.07	966.663	1010.37	1526.77	1525.03	889.735	1800.34	1401.18	2041.32	927.431	3173.97	1266.63	1292.68
ACTN4P1	0	0	0	0	0	0	0	0	0	0	0	0	0	0
ACTN4P2	0	0	0	0	0	0	0	0	0	0	0	0	0	0
ACTP1	0	0	0	0	0	0	0	0	0	0	0	0	0	0
ACTR10	1496	1427	1158.03	1454.44	1267	1358	1230.2	1101.57	1375	1291	1203	1169.39	522.002	480.069
ACTR1A	3732	3182	3343	3165	3769	4419	3561	5581	3232.89	4132.16	3553.41	5132	3008	3429.05
ACTR1B	2075	1703	2031	1860	2000	2193	1758	2213	1995	2096	1812	2213	1403	1642
ACTR2	2068	2005	1975	2268	1962	2310	1768	2881	1892	2089	2276	4203	1833	1831
ACTR3	1263.92	995.113	926.039	952.055	988.259	1069.79	783.956	1646	874.003	1072.24	846.819	3113	727.005	731.999
ACTR3B	197.152	166.176	220.376	211.89	259.452	196.848	158.762	287.864	205.081	276.987	193.655	243.272	161.159	203.363
ACTR3BP1	0	0	0	0	0	0	0	0	0	0	0	0	0	0
ACTR3BP2	0	0	0	0	1	1	0	0	0	0	0	0	0	0
ACTR3BP3	0	0	0	0	0	0	0	0	0	0	0	0	0	0
ACTR3BP4	0	0	0	0	0	0	0	0	0	0	0	0	0	0
ACTR3BP5	1	0	0	0	0	0	0	1	0	0	0	0	0	0
ACTR3BP6	0	1	0	0	0	0	0	0	0	0	0	0	0	0
ACTR3C	43.097	21.429	18.56	10.333	21.362	20.558	28.059	31.025	14.703	18.991	8.939	15.887	7.17	8.739
ACTR3P2	0	0	0	0	0	0	0	0	0	0	0	0	0	0
ACTR3P3	0	0	0	0	0	0	0	0	0	0	0	0	0	0
ACTR5	115	93	120	128	139	126	113	155	93	110	95	192	81	99
ACTR6	365.999	366.125	308.009	387.119	382.038	377	335.999	368.989	362.017	298.999	271.005	354	175	212
ACTR6P1	0	0	0	0	0	0	0	0	0	0	0	0	0	0
ACTR8	211.999	175	197	192	173	209	173	272	191.001	200	204	360.001	196	175
ACTRT1	0	0	0	1	0	0	0	0	0	0	0	0	0	0
ACTRT2	0	0	0	0	0	0	0	0	0	0	0	0	0	0
ACTRT3	16	7	16	21	16	14	13	42	21	15	7	22	7	7
ACVR1	293	265	426	305	809.999	602.001	583	866	340	505	428	687	472	506
ACVR1B	393	429	563	505	629	649	561	659.001	480	496	503.999	539	618	628
ACVR1C	9	21	28	25	46	35	23	62	28	41	15	33	20	16
ACVR2A	239.752	276.337	223.931	262.589	321.453	309.191	288.872	365.565	204.346	333.007	202.789	272.462	142.362	182.115
ACVR2B	435.941	385.444	428.497	593.603	503.639	514.166	481.486	365.421	347.739	360.816	467.05	320.543	421.326	381.277
ACVRL1	382	407	304.001	275	537	369.265	238.001	468	472.004	653.001	312.999	1084	274	333.183
ACY1	857.203	490.532	611.735	527.889	472.174	598.683	410.856	381.942	648.024	638.956	588.512	612.973	437.297	439.705
ACY3	0	1	0	1	2	1	0	0	0	0	0	1	1	0
ACYP1	164.685	190.728	209.839	227.767	222.433	127.775	180.892	182.606	191.693	233.736	165.863	256.778	116.608	104.477
ACYP2	2387.02	2156	1933	1814	1947	2020.96	2252.42	2044	2080	2187	2042	1849.29	1078.96	1122.56
AD000091.3	8.621	9.574	6.139	9.161	8.541	5.993	9.802	6.529	5.28	9.555	9.077	14.093	1.009	2.394
AD000671.6	13.982	3.823	5.28	21.951	14.15	8.813	11.495	8.982	7.866	6.81	20.439	63.347	2.804	12.009
ADA	86	128	118.001	114	236	154	93	171	149.001	281.001	95.001	323.001	87	128
ADAD1	0	0	0	0	0	0	0	0	0	0	0	0	0	0
ADAD1P2	0	0	0	0	0	0	0	0	0	0	0	0	0	0
ADAD2	2	2	9	7	0	3	0	4	2	0	3	1	9.001	2
ADAL	615.017	753.999	707.999	816.001	810.001	862	709.999	667	649.003	624	647	606.999	729.001	723.021
ADAM10	367.465	406.295	318.083	315.223	305.14	423.347	250.284	590.469	318.841	376.167	296.145	923.386	290.42	270.99
ADAM11	10	5	6	14	18	5	17	5	15	21	6	13	11	12
ADAM12	3	0	7	1	7	13	8	724.001	1	14	7	1579	6	7
ADAM15	907	666.679	801.018	717	822.999	1053	486.009	1564	708.384	1007	841.001	2349	750.999	838.998
ADAM17	243.314	271.807	230.36	232.826	257.172	306.058	216.001	380.944	221.661	246.61	283.745	628.99	279.926	240.301
ADAM18	0	0	0	0	0	0	0	0	0	0	0	0	0	0
ADAM19	273	240	215	203	745	462	377	314	274.001	295.001	483	617	389	272
ADAM1A	0	13.345	0	0	0	0	0	0	0	0	0	0	0	0
ADAM1B	4	2	12	9.031	4.055	2.043	12.001	3.007	4.092	3.014	1.949	5.003	5.337	4.063
ADAM2	0	0	0	0	0	0	0	0	0	0	0	0	0	0
ADAM20	1	1	1	1	2	0	0	0	0	2	0	0	1	1
ADAM20P2	0	0	0	0	0	0	0	0	0	0	0	0	0	0
ADAM20P3	0	0	0	0	0	0	0	0	0	0	0	0	0	0
ADAM21	4	2	1	2	6	2	3.008	3.003	6	6	2	2	1	2
ADAM21P1	2	1	1	3	0	1	0.992	1.997	1	0	0	2	0	1
ADAM22	63	65	166	163	143	204	126	170	110	160	360.999	334	277.001	285.999
ADAM23	222	335	416	430	588	775	306	703	188	638	457	548.999	624	577
ADAM24P	0	0	0	1	0	0	0	0	0	0	0	0	0	0
ADAM28	4	2	4.974	10	20.999	0	5.964	22	7	8	8	96	8	7
ADAM29	0	2.029	3	1	0	0	1.091	1.002	0	1	0	0	0	1
ADAM30	0	1	0	0	0	0	0	0	0	0	0	0	0	0
ADAM32	170.465	156.803	177.626	187.655	226.144	206.354	134.442	157.262	183.865	179.614	130.967	175.381	166.831	174.761
ADAM33	298	280.999	273	313	472	265.999	241	216.999	265	420	180	396	256.999	299
ADAM3A	1	0	0	0	0	0	0	1	0	0	0	0	0	0
ADAM3B	1	0	0	0	0	0	0	0	0	0	0	0	0	0
ADAM5	0	0	0	0	0	0	0	0	0	0	0	0	0	0
ADAM5P	0	1	0	0	0	0	0	1	0	0	0	0	0	0
ADAM6	0	0	0	0	0	0	0	0	0	0	0	0	0	0
ADAM7	0	0	0	0	0	0	0	0	0	0	0	0	0	0
ADAM8	27	21	20	22	36	22	12	43	34	36	21	161	17	22
ADAM9	714	784	643	778	906	1153	946	1560	719.999	849	780	2004	981	832
ADAMDEC1	0	0	0	0	0	0	0	3	0	0	0	17	0	0
ADAMTS1	293.995	454.181	353.334	327.306	512.095	615.002	326.169	892.815	391.066	2249.95	386.998	1122.85	455.183	446.066
ADAMTS10	110.001	119.998	147	113	278.999	132.999	93	232	188	244.002	120.002	400.001	189.001	210.001
ADAMTS12	35	34	42	55	75	53	35	205	61	80	53	440.001	54	30
ADAMTS13	195	207	198	201	230	182	122.999	150	238.002	354.999	218	326	229.999	257.001
ADAMTS14	7	4	16	3	26	28	7	336	5	23	10	611	7	5
ADAMTS15	57	108	121	103	129	118	71	149	138	187	79	204	138	129
ADAMTS16	12	4	4	3	10	7	2	36	6	14	9	26	4	5
ADAMTS17	61.18	35.045	36.002	69.874	62.476	47.21	28.621	80.661	33.001	117.098	47.786	72.193	40.001	46.378
ADAMTS18	0	0	0	1	5	9	0	12	0	2	1	23	0	0
ADAMTS19	90	55	41	46	68	65	69	24	49	54	66	44	73	61.999
ADAMTS2	33	28	49	32	122	80	35	493	29	265.2	55	1077	27	63
ADAMTS20	0	0	0	0	1	0	0	0	0	3	0	0	1	0
ADAMTS3	3	1	5	3	3	8	3	9	6	7	4	45	6	4
ADAMTS4	29.017	46.021	54.354	58.644	64.202	49.439	42.974	143.822	30.841	75.026	47.086	237.388	51.207	37.166
ADAMTS5	104	64	75	59	107	50	47	220	95	172	62	262	33	43
ADAMTS6	7	4	5	9	15	6	9	84	6	7	17	181.999	10	9
ADAMTS7	70.946	30.615	41.444	36.938	108.926	100.775	25.545	133.382	52	135.012	58	367.784	47.94	75.275
ADAMTS7P1	25.511	21.234	21.135	26.828	13.061	19.152	6.031	4.067	33.424	14	36.695	22.134	17.734	12.914
ADAMTS7P3	1.054	4.385	1.104	1.095	1.074	2.225	0	5.272	0	1.988	0	13.031	1.17	2.143
ADAMTS7P4	5.489	7.766	36.317	20.139	26.936	19.848	13.423	9.28	10.576	12.99	13.305	14.051	8.156	15.668
ADAMTS8	8	10	28	15	36	32	7	8	28	61	21	9	30	45
ADAMTS9	469.998	203	234.999	281	259	354.999	139.001	346.999	119	286	319	666.001	193.001	243.999
ADAMTSL1	5	6	8	16	23	15	12	120	7	15	11	261	11	5
ADAMTSL2	210.075	333.574	200.347	141.744	358.864	221.437	118.008	120.244	270.338	400.554	219.158	301.093	234.239	241.658
ADAMTSL3	205.689	208.918	199.724	206.014	233.129	178.996	161.154	198.447	182.931	234.749	166.319	235.709	187.661	208.369
ADAMTSL4	1220	1465	1672.91	1458	1151	1603	1261	1114	1706	1196	652.001	882.999	1819	1922
ADAMTSL5	418.001	419	499	483.999	361.002	439.011	320	247	551.002	459	435	403.001	511	664
ADAP1	3	6	5	6	14	12	4	21	0	7	3	72.995	6	14
ADAP2	28	19.001	18	27	27	39	9	126	25	51	27	378	24	24
ADAR	1028.47	1117.31	860.199	962.237	1156.74	1220.63	912.844	1402.81	857.367	1080.94	867.882	2112.96	1085.52	1132.3
ADARB1	516	655.001	505.001	440	577.999	570	311	486.999	519	972.999	503	675	593	757
ADARB2	0	15	5.049	4.635	0	2	7.002	20.232	2	1	2.99	2	0	5
ADAT1	141.109	135.672	93.916	112.078	69.405	120.492	83.632	147.36	99.019	167.659	123.76	244.979	93.844	92.163
ADAT2	122.001	84	99.15	126	121	121	90	170	73	169	89	226	75	85
ADAT3	20.443	8	17	18	15	15	8	21	10	24	9	43	17	18.595
ADCK1	340.818	228.001	274.993	264.053	297.186	248.2	308.999	340.58	250.616	226.613	244.085	354.9	179.295	211.002
ADCK2	317	216.999	292.999	252	260	344	213.001	327	245	256	239	378	148	135
ADCK5	85.999	87.001	90	91	100	100	73	141	95.999	119	95	191	62	100
ADCY1	1007.55	425.454	709.891	809.796	637.219	491.897	511.734	455.372	476.551	567.178	708.938	373.735	465.037	376.524
ADCY10	3	3	3	4	2	6	7	4	2	1	2	5	4	4
ADCY10P1	65	67	68	79	77	76	61	103	49	95.001	70.001	158	92.001	101.999
ADCY2	549.78	631.399	760.049	811.005	681.24	659.12	753	656.209	706.795	593.043	724.298	501.287	746.985	749.583
ADCY3	184.083	136.499	176.629	232.858	244.893	230.801	128.596	260.37	251.019	393.722	203.502	395.383	227.52	210.385
ADCY4	413	358.001	350.946	375.545	590.999	653	212	511.952	423.931	600.034	344	698.694	478.998	416.999
ADCY5	122	127.999	133	139	160	138	108	54	161	149	105	84	134	147
ADCY6	646.326	734.971	706.38	748.544	839.988	978.373	558.493	896.737	872.724	1115.2	626.147	1090.06	702.564	780.757
ADCY7	67.479	70.062	65.037	72.252	172.438	93.326	55.884	120.682	74.832	220.891	102.227	646.76	125.977	135.037
ADCY8	2	0	0	0	0	0	0	3	2	3	2	1	0	1
ADCY9	1904.21	1829	2271	2523.03	2290	3090	2467.01	3180	2531	2495	2455	1777	3363	3391.06
ADCYAP1	1	3	1	1	9	6	4	2	5	10	0	2	0	1
ADCYAP1R1	42	48	19	22	71	40	24	83	44	49	41	73	26	20
ADD1	4343.89	4421	5606.11	5663.16	6434.41	7040.05	5361	7135	4869.09	5357.33	5231.68	5534.22	6145	6484.63
ADD2	47.533	34.074	28.588	20.055	11.706	19.636	21.126	72.4	53.844	48.646	24.94	110.52	37.969	39.107
ADD3	303	242	264.001	325	353	212.807	194	340.999	246.999	487.995	300	761.11	253.104	215
ADGB	0	0	3	0	1	1	0	1	1.926	1	0	3	0	0
ADGRA1	0	2	0	0	1	3	0	10	0	4	1	22	1	1
ADGRA2	298.588	247.611	239.616	228.192	397.374	249.186	179.576	315.341	226.105	534.264	258.438	918.583	260.709	272.831
ADGRA3	1090.47	1359.04	1017.81	1169.05	1273.22	1333.35	1160.19	1303.32	937.619	942.074	1250.27	1040.09	1240.68	1364.14
ADGRB1	7	1	6	2	11	9	1	19	2	9	5	45	3	4
ADGRB2	13	4	9	9	14	8	10	32	9	35	10	39	3	8
ADGRB3	15	12	3	7	14	6	3	2	1	7	7	10	32	37
ADGRD1	118	98.988	114.999	150	196.999	171.001	119	160	148	207	104.996	157	148	188.999
ADGRD2	2.39	4.095	4.642	4.34	6.494	3.589	3.959	6.387	1.866	9.278	1.193	3.439	13.841	10.372
ADGRE1	1	1	0	0	3	1	0	7	0	0	1	35	1	0
ADGRE2	12.001	8.368	17.717	7.291	27.953	21.377	13.923	69.299	13.36	18.551	12.87	201.04	10.923	21.347
ADGRE3	0	2	1	0	3	0	0	1	3	0	0	1	0	0
ADGRE4P	2	4.999	2.002	4.019	10	1.001	0	9.261	0	4	5	47.006	3	4.672
ADGRE5	530.879	447.709	638.655	576.901	934.194	1163.27	536.575	1681.52	479.53	795.47	636.606	1642.86	665.599	759.449
ADGRF1	11.052	7.558	20.27	17.436	18.248	13.354	15.632	18.692	10.279	11.384	20.459	15.214	16.06	20.416
ADGRF2	28	14.99	10	12	12.989	15	21	30.906	19.993	9	21	11	13	12
ADGRF3	7	4	4	1	3	1	1	2	2	6	4	9	4	2
ADGRF4	33	12	12	20	22	17	34	29	29	21	18	6	20	16
ADGRF5	1638	1505	914	1092	1159.95	1150	688	812.993	1102	985.998	1079.97	1236.96	1268	1040
ADGRF5P1	0	0	0	4	10.046	5.93	0	0	0	0	11.034	6.552	0	0
ADGRF5P2	1.001	2.004	0	0	0	1.07	0	2.007	0	1.002	0	1.488	0	0
ADGRG1	309.017	207.266	263.047	263.012	446.033	438.022	191.999	539.037	317	250.51	245.002	904.099	419.045	340.018
ADGRG2	21.922	13.792	29.693	27.986	28.928	18.085	26.916	58.129	14.043	35.701	26.877	28.903	21.714	28.717
ADGRG3	1	2	2	3	6	4	2	0	2	1	5	1	1	7
ADGRG4	0	0	1	1	0	1	1	1	0	0	0	6	0	1
ADGRG5	4	2	7	10	11	6	4	33	2	3	2	39	3	1
ADGRG6	10	8	15	11	15	12	12	25	10	21	27	52	16	10
ADGRG7	0	0	0	0	0	0	0	0	0	0	0	0	0	0
ADGRL1	86	53	74	75	182.001	117	69	130	70.001	176	58	175.001	68	63
ADGRL2	122	115	124.001	120	160	204	84	180.999	91	209.001	159	382.001	100.999	67.999
ADGRL3	20	15	8	9	12	11	6	12	10	19	16	16	9	4
ADGRL4	454	398	194	293	359	376	138	410	242	318	234	701	147	135
ADGRV1	0	5.972	6.082	1	0.957	5.972	3.992	2.989	6	33.998	0	1.287	3.006	3.002
ADH1A	1.001	3.008	2.003	2.004	5.999	2	0	0	0	0	1	2	0	1
ADH1B	907.773	798.941	761.843	895.232	1089.65	396.492	784.047	559.846	625.641	981.758	345.144	323.778	580.552	592.311
ADH1C	151.232	128.059	109.211	114.766	369.763	106	54.23	51.915	169.026	282.418	95.942	178.982	54.399	59.423
ADH4	3.977	3	2	3.186	5.005	5.001	3.931	1.674	3.99	4.287	3.054	2.07	0.994	1
ADH5	1265	1491	1581	1796	1442	1409	1406	1674	1286	1425	1585	2020	616	680.001
ADH5P2	0	0	0	0	0	0	0	0	0	0	0	0	0	0
ADH5P3	0	0	0	0	0	0	0	0	0	0	0	0	0	0
ADH5P4	0	0	0	0	0	0	0	1	0	0	0	0	0	0
ADH6	0	3	0	0	0	1	2	2	0	1	0	2	1	0
ADH7	0	0	0	0	0	1.012	0	2.001	0	2.006	0	0	1	1
ADHFE1	2392.36	2266.92	1631.35	1600.45	2332.06	2401	1704.28	1108.85	2407.48	2018.54	1703.94	1053.86	1631.67	1852.4
ADI1	3212.49	3308.78	4758.7	4936.99	4020.99	4507.38	3941.88	2802.42	3094.47	4811.54	2732.98	2617.38	2067.45	2445.15
ADI1P1	0	0	0	0	0	0	0	0	0	0	0	0	0	0
ADI1P2	0	0	0	0	0	0	0	0	0	1	0	0	0	0
ADI1P3	0	0	0	0	0	0	0	0	0	0	0	0	0	0
ADIG	0	0	1	0	1	0	0	0	0	0	1	0	0	0
ADIPOQ	94.482	2.001	1.644	6.971	7.949	6.999	23.954	3	10.029	235.906	9	8.199	17.934	6.964
ADIPOR1	2617	2486	2796	2881	3067	3090	2333	2793	2583	2590	2385	2615	1346	1459
ADIPOR1P1	0	0	0	0	0	0	0	0	0	0	0	0	0	0
ADIPOR1P2	0	0	0	0	0	0	0	0	0	0	0	0	0	0
ADIPOR2	1677	2113	2129	2267	2129	2172	2053	1775	2050	1715	2000	1549	1726	1797
ADIRF	311	238	348	260	398	360	266	357	258.999	843	263.001	645	112	145
ADK	747	539	556	533.265	481.001	509	621.001	544	648	553	598.001	633	306	259
ADM	101	59	54	76	135.001	106	62	79	77	112	76	162	50	58.999
ADM2	3.202	7.882	2.74	4.232	4.63	4.596	1.289	6.109	6.255	3.711	1.048	9.68	0	1.005
ADM5	8.592	6.121	9	18	26	20.206	14.281	21	19.243	25	21	27.273	11.302	6
ADNP	1183	1374	1308	1344	1386	1379	1214	1553	1055	1484	1112	1503	1288	1197
ADNP2	73	86	87	123	74	93	64	120	74	104	60	200	65	55
ADO	461	593	524	479	538	520	420	504	522	526	388	432	417	405
ADORA1	14	20	44	39	45.001	48	23	67	42	136	30	112	34.999	31
ADORA2A	49	33.912	38	39	54	51.063	26	44	44.852	57	28	78	21.616	37
ADORA2B	35	31	14	13	10	3	42	57	21	32	34.996	44	3	13
ADORA2BP1	0	0	0	0	0	0	0	0	0	0	0	0	0	1
ADORA3	1	2	4	0	2	3	0	12	0	5	0	64.999	0	1
ADPGK	238.267	218.893	197.229	210.051	253.993	247.62	153.356	391.334	239.342	335.585	167.079	859.278	154.234	183.031
ADPRH	238.001	310	201	196	274	278	132.999	348	253.001	411.001	166.001	381.001	168	216
ADPRHL1	6766.84	5266.79	7936.8	7047.66	7345.62	9787.64	6490.26	6653.34	8390.62	8191.06	7076.36	8586.06	7679.63	7224.19
ADPRHL2	449	386	430	440	516	453	401	514	362	479	428	613	231	331
ADPRM	130	151	142	137	127	132	99	104	79	97.001	163	188	79	67
ADRA1A	6.072	8.051	1.046	4.97	12.371	4.18	6.027	2.911	2.944	13.11	9.016	4.393	11.805	10.187
ADRA1B	5	4	5	7	19	2	5	11	9	16	2	16	6	2
ADRA1D	6	4	14	3	19	18	9	7	13	11	4	19	5	7
ADRA2A	13	5	7	9	16	18	4	41	4	22	5	67	7	7
ADRA2B	173	172	193	197	185	193	114	107	140	118	167	120	116	131
ADRA2C	20	15	32	25	26	30	19	45	15	29	35	26	32	33
ADRB1	4	2	3	4	5	2	2	4	2	6	3	3	4	11
ADRB2	162.568	169	159	136	233	215	142	175	154	209	179.005	188	112.068	132
ADRB3	0	0	0	0	0	0	0	0	0	0	0	0	0	0
ADRM1	2660.88	2360.72	3182.76	2798.05	2815.36	3207.86	2442.84	4753.67	2327.98	3020.4	2765.9	3926.23	1748.81	2556.89
ADSL	6483.75	6448.67	8088.81	7633.67	9111.29	7336.16	7969.93	5353.92	7119.64	6580.45	6458.3	3771.49	4350.48	4300.42
ADSS	189	193	169	199	176	231	169	296.001	199	199	209	443.001	131	127
ADSSL1	21189.1	18671.2	24102	20559.2	24235.8	18415.7	22053.6	11069.8	26014	16291.6	18447	10083.5	17830.3	16907.2
ADTRP	0	0	2	3.937	4	2.272	1.001	6.001	2.004	3.005	1	24.999	1.006	0.943
AE000658.25	0	0	0	0	0	0	0	0	0	0	0	0	0	0
AE000658.30	0	0	0	0	0	0	0	0	0	0	0	0	0	0
AE000659.41	0	0	0	0	0	0	0	0	0	0	0	0	0	0
AE000660.21	0	0	0	0	0	0	0	0	0	0	0	0	0	0
AE000660.4	1	0	0	0	0	0	0	0	0	0	0	0	0	0
AE000661.36	0	0	0	0	0	0	0	0	0	0	0	0	0	0
AEBP1	234.001	145	158	99	312	256	173	705.999	147.001	467	243.999	1308	143.999	160
AEBP2	237.686	296.801	266.257	277.309	296.49	321.816	277.895	398.126	228.954	362.391	258.675	375.03	269.643	235.251
AEN	158	96	88	81	93	114	46	129	99	162	77	239.001	77	73
AES	10675	9990	14237	13143	17666	17876	14463	14990	13835	12466	11281	9229	11579	13092
AF003529.2	0	0	0	0	0	0	0	0	0	0	0	0	0	0
AF011889.5	107.197	133.307	215.843	264.701	240.684	206.687	76.627	93.831	100.975	107.45	134.69	200.737	150.044	172.583
AF013593.1	0	0	0	0	0	0	0	0	0	0	0	0	0	0
AF038458.4	0	0	0	0	0	0	0	0	0	0	0	0	0	0
AF111168.1	14.298	12.423	14.383	12.457	18.293	14.685	11	19.409	15.978	10.921	13.163	25.2	14.054	18.716
AF121897.4	4	7	2	3	2	1	0	1	3	4	3	2	5	5
AF131215.1	0	0	0	0	0	0	0	0	0	0	0	0	0	0
AF131216.1	1.946	0	1.008	1.007	5	0	2.083	4.044	1.017	2.033	4.039	0	1.012	3.12
AF146191.8	0	0	0	0	0	0	0	0	0	0	0	0	0	0
AF165138.7	0	0	0	0	0	0	0	0	0	0	0	0	0	0
AF186192.5	4	9	8	9	16	8	9	4	7	8	4	7.999	2	9
AF196972.10	0	0	0	0	0	0	0	0	0	0	0	0	0	0
AF196972.3	0	0	0	0	0	0	0	0	0	0	0	0	0	0
AF196972.4	0	0	0	0	0	0	0	0	0	1	0	0	0	0
AF213884.1	0	0	0	0	0	0	0	0	0	0	0	0	0	0
AF224669.3	0	0	0	0	0	0	0	0	0	0	0	0	0	0
AF228730.13	0	0	0	0	0	0	0	0	0	0	0	0	0	0
AF228730.5	0	0	0	0	0	0	0	0	0	0	0	0	0	0
AF228730.8	0	0	0	0	0	0	0	0	0	0	0	0	0	0
AF238378.7	0	0	0	0	0	0	0	0	0	1	0	0	0	0
AF238380.8	0	1	0	0	0	0	0	0	0	0	0	0	0	0
AF241726.2	0	0	0	0	1	0	0	0	0	0	0	0	0	0
AF254982.2	0	0	0	0	0	0	0	0	0	0	0	0	0	0
AF277315.13	1	0	0	1	0	0	0	0	0	0	0	0	0	0
AF277315.19	0	0	0	0	0	0	0	0	0	0	0	0	0	0
AFAP1	76.976	71.018	80.612	93.023	102	107.51	66.077	187.995	79.001	308.365	70	392.358	77.962	107.898
AFAP1L1	619	740	696.001	539	2018	1972	748	1166	1057	1651	1049	1473	969.999	959
AFAP1L2	112.001	76	89	78	115.999	97.999	79	119	106.001	168.999	83.999	193	91	74
AFDN	1099	1063	970	1047	1332	1221	592.001	717.999	813.999	919.001	1189	1405	973.001	924.999
AFF1	2063	2442	2341	2637	2525	2882	2852	2783	2023	2686	3120	2592	2290	2089
AFF2	0	0	0.999	0	0.999	2	0	2	0	0	0	4	0	0
AFF3	54.09	43.473	53.095	42.916	57.574	44.913	35.029	27.167	36.976	79.256	31.785	48.115	26.352	53.226
AFF4	716	1103	1088	1238	949	1069	884	1527	792	1258	1015	1396	710.999	676.999
AFG3L1P	407.999	432.852	384.956	529.447	570.76	520.223	412.005	479.228	501.828	607.818	400.54	521.767	541.203	540.716
AFG3L2	5350.88	4478.42	5634.87	5292.99	5009.78	5267.53	4848.24	4649.86	4940.28	4427.83	4805.33	3538.05	4585.07	4552.26
AFG3L2P1	0	0	0	0	0	0	0	0	0	0	0	0	0	0
AFM	0	0	0	0	0	0	0	0	0	0	0	0	0	0
AFMID	194.401	192.046	231.997	219.921	196.301	229.953	149.891	234.223	170.354	190.95	171.293	315.897	136.908	149.944
AFP	0	4	3	2	0	0	1	1	2	0	1	2	1	1
AFTPH	370	347.765	325.741	379.643	404.421	420.797	356	421.423	319.001	393.399	364.064	430.129	310.771	299.295
AGA	177.999	148	160	208	240	222	188	231	157	161	180	295	92	109
AGAP1	579.999	594.999	733	847	849	1026	576.999	1147	624.999	766	806.001	1035	904	959.999
AGAP10P	28.589	18.586	17.521	18.283	57.668	29.024	16.654	18.811	14.142	6.873	14.937	20.217	20.214	24.796
AGAP12P	146.609	90.888	133.465	153.079	105.185	63.599	39.156	43.541	25.409	28.37	20.618	38.672	80.484	63.237
AGAP13P	2.616	8.006	6.249	6.293	1.927	10.287	2.986	7.455	0	0	0	6.212	1.656	5.286
AGAP14	0	0	0	2.285	2.295	1.168	3.435	6.437	16.787	9.751	1.096	2.797	7.508	6.794
AGAP2	486	384	461	534	866	633	323	333	635	527	368.001	416	531.001	633
AGAP3	881	813.001	957	872	954.003	1117	704.001	1189	696.999	1008	747.999	1348	864	981.999
AGAP4	308.17	325.051	319.683	351.354	458.184	326.965	256.265	266.586	284.679	272.206	253.007	371.539	313.303	345.677
AGAP5	229.328	230.687	218.859	215.726	262.11	216.01	214.991	187.849	265.234	279.818	186.017	273.202	197.72	225.02
AGAP6	559.08	519.942	561.644	532.6	847.817	720.687	480.716	657.521	639.463	627.479	488.144	661.268	604.843	650.214
AGAP7P	20.492	16.201	11.448	15.021	35.205	40.499	20.136	16.377	6.597	5.178	9.232	9.459	20.831	29.185
AGAP9	40.996	51.211	32.23	49.533	663.467	516.29	284.856	340.109	402.32	340.259	287.47	464.265	364.953	365.129
AGBL1	224	118.001	163	128	104	172	116	232	61	133	179	243.001	101	110.999
AGBL2	3	1	0	0	4	1	0	1	0	5	1	8.986	1	1
AGBL3	32	49.999	50.001	71	47	39.001	64	82.993	32	76.001	53	56.999	49	48.229
AGBL4	5.01	6.236	11.065	5.287	9.254	5.998	1.999	3.767	4.999	4	6.029	6.973	5.995	3
AGBL5	209.167	198.271	271.652	222.611	265.217	273.159	219.664	299.243	214.139	248.532	216.843	352.493	207.302	211.969
AGER	28.999	41.999	35	45.999	76.999	100	42	109.999	64	91	39.001	139.999	45.001	50
AGFG1	700.999	728	695.999	763.999	739	820	621.999	895	703.999	818	782	978	463	504.999
AGFG2	310	175.001	250.001	204	220.999	260	177	252	220.999	224	197	283	155	179
AGGF1	625	659	607	714	605	815	642	783	579	625	651	920	725	749
AGGF1P1	0	0	1	0	1.273	1	0	0	0	1	3	1.187	0	0
AGGF1P10	3	1	0	0	0	0	0	0	1	0	1	0	1	0
AGGF1P2	1	4	0	0	2.727	0	1	3	0	0	0	3.813	2	0
AGGF1P3	0	1	0	0	0	0	1	0	0	0	0	0	0	0
AGGF1P4	0	0	0	0	0	0	0	0	0	0	0	0	0	0
AGGF1P5	0	0	0	0	0	0	0	0	0	0	0	0	0	0
AGGF1P6	0	0	0	0	0	1	0	0	0	0	0	0	0	0
AGGF1P7	0	0	0	0	0	0	0	0	0	0	0	0	0	0
AGGF1P8	0	0	0	0	0	0	0	0	0	0	0	0	0	0
AGGF1P9	0	0	0	0	0	0	0	0	0	0	0	0	0	0
AGK	335	277	313.998	347.999	362	398	276	352	312.999	361.999	338	458.001	233.001	300.999
AGKP1	0	0	0	0	0	0	0	0	0	0	0	0	0	0
AGL	20323	16523	16769.4	18609.9	21670	20180.1	20521	12401	19191	12388	25064	14011	17841	11761.5
AGMAT	1176.66	1158.61	971.708	956.26	2256.45	1029.43	823.665	209.716	1257.19	1619.05	719.097	170.93	1034.71	668.327
AGMO	9	10	8.83	4.068	9.006	4.164	3	4.105	5	5.021	5.903	19.426	3.033	0
AGO1	642	550	655	710	650	737	633.341	820	566	685	705	845	782.001	682.001
AGO2	952.001	1298	1130	1035	999	1024	888	1184	1078	1114	1162	1436	1025	959.999
AGO3	504.835	494.698	479.605	478.27	550.034	516.519	397.72	519.725	466.5	546.929	477.987	614.621	497.05	435.926
AGO4	756.877	896.996	838.001	964.606	876.619	938.668	747.592	934.462	688	686.077	893.637	1115.01	915.311	850.594
AGPAT1	1826.95	1588.96	1452.64	1723.03	2017.99	2340.57	1341.47	1587.52	1790.9	1836.87	1373.19	1551.97	1591.68	1901.4
AGPAT2	486.999	375.999	469	464	305.999	378	343.001	1084	382	388	373.999	1080	248	357.999
AGPAT3	2608.27	2365.44	2670.86	2621.33	3090.27	3448.83	2706.69	3227.49	3557.18	3166.96	2351.22	2314.25	3428.35	3771.25
AGPAT4	59	25	33	33	66	50	32	100	34	58	38	202	37	36
AGPAT5	718	663	575.001	710	740	825	626	864	465	651	731	967	380.001	367
AGPAT5P1	0	0	0	0	0	0	0	0	0	0	0	0	0	0
AGPS	670	562	527	648.001	764	730	615	770	551	712	632	843	550	503
AGR2	0	0	0	0	0	0	0	0	0	0	0	0	1	0
AGR3	0	0	0	0	0	0	0	0	0	0	0	0	0	0
AGRN	297	229	235	264	395.003	403.932	188.056	590.011	248.483	407.973	285.001	1081	241.593	258.999
AGRP	2	2	2	1	3	0	0	1	3	1	0	0	1	3
AGT	340	425	563	538	721	1070	497	1268	947	895	678	1157	431	537
AGTPBP1	755	991	691	751	823.001	932.999	778	1181	680.999	677.999	1020	1060	857.001	820
AGTR1	118	78	115	160	214	140	80	76	180	224	116	129	73	74.001
AGTR2	0	0	1	0	4	1	0	0	0	0	1	0	0	0
AGTRAP	159	158	224	240.001	200.999	245.999	127.001	336	150.001	196	185.001	578.002	88.999	138.001
AGXT	9.79	9.606	12.239	11.962	10.545	14.27	6.913	11.293	14.608	12.57	6.856	25.708	13.965	15.398
AGXT2	0	1	0	1	1	0	0	0	0	0	0	0	0	0
AHCTF1	616	814	719.937	762.999	651.034	737.459	700.257	678.934	728.999	688	795.908	799.778	814.152	734.378
AHCY	1540	1505	1687	1513	1435	1659	1327	1971	1346	2055	1355	1825	811	981
AHCYL1	2356	3138	3095	2792	4201	4022	3113	3849	2937	3074	3806	4042	3220	2870
AHCYL2	1300	1539	1823	2071	1336	1659	1556	1397	1294	1543	1622	1261	1573	1407
AHCYP2	0	0	1	0	0	0	1	0	0	0	0	0	2	2
AHCYP3	0	0	0	0	0	0	0	0	0	0	0	0	0	0
AHCYP4	0	0	0	0	0	0	0	0	0	0	0	0	0	0
AHCYP5	0	0	0	0	0	0	0	0	0	0	0	0	0	0
AHCYP7	0	0	0	0	0	0	0	0	0	0	0	0	0	0
AHCYP8	0	0	0	0	0	0	0	0	0	0	0	0	0	0
AHDC1	906	1814	2061	1578	2205	2292	1538	1478	1972	3441	1463	1605	2562	2423
AHI1	109	139	166.999	237.002	182	182.005	143.001	255	158.999	197.127	136.001	261.001	171.999	188.99
AHNAK	17684	19120	18563	20153	16374	21372	16648	30517	11313	19539	22110	39620	25911	24958
AHNAK2	44.999	27	62	32.654	30.999	19.999	45.882	553.806	32.919	126.999	35	1311.91	52	31.983
AHR	109.155	104.763	71.237	58.356	104.435	85.933	53.445	195.095	50.026	155.824	79.328	387.25	88.622	77.934
AHRR	6	2	2	2	7	6	2	33.999	2	12	3	59	1	4
AHSA1	2302	1812	2003	1976	1827	2233	1661	1689	1895	2165	1995	1847	1337	1484
AHSA2	1100.02	1130.25	1315.96	1357.39	1623.74	1353.46	1049.06	1561.14	1090.24	1710.28	1028.31	2326.61	1218.09	1213.09
AHSG	0	0	0	0	0	0	0	0	0	0	0	0	0	0
AHSP	1	1	1	1	5	0	0	0	0	0	0	0	0	0
AICDA	3.958	3.25	0.7	3.05	9.184	4.596	5.028	5.891	6.374	9.176	3.073	5.419	0.694	2.645
AIDA	973.002	984.969	839.965	925.861	1177.95	1076.92	824.962	1116.97	907.975	1113.73	713.951	1302.93	588.954	642.064
AIF1	11	19	23	13	43	30	14	133	22	56	27.001	630	4.999	12
AIF1L	675.999	413.001	484	412.001	535	398	141	542	417.001	448.001	419	771.001	503	431
AIFM1	2270.88	1642.42	1944.22	1911.07	1855.91	2206.09	2343.26	1855	2421.54	1980.07	2121.16	1793.71	1644.22	1631.83
AIFM1P1	0	0	0	0	0	0	0	0	0	0	0	0	0	0
AIFM2	168.999	216.755	233	182	147.955	257	144.95	732.996	188.438	373	166	772.203	156.716	252
AIFM3	4	3	3	2	7	1	4	15	2	11	1	42	3	3
AIG1	569.528	462.325	423.293	449.562	434.763	505.143	458.955	685.704	519.896	489.665	341.605	643.779	432.164	394.228
AIG1P1	0	0	0	0	0	1	0	0	0	0	0	0	0	0
AIM1	39	34	45.841	36	59.522	64.31	38.996	105.203	35	57	51	285.31	42	36.972
AIM1L	0	2	0	0	0	0	0	0	1	0	0	1	0	0
AIM2	0	0	0	1	1	1	1	3	1	0	0	11	0	0
AIMP1	1404	1427.92	1359.71	1499.43	1581.66	1560	1593.59	1274	1392	1207.66	1004.39	933	941.282	971.37
AIMP1P1	0	0	0	1	2	1	0	0	0	3	1	0	0	0
AIMP1P2	0	0	0	0	0	0	0	0	0	0	0	0	0	0
AIMP2	2056.99	1626.08	2242.91	1987.46	2539.42	2235.02	2030.67	1525.29	2184.34	2125.96	2341.45	1190.3	1016.42	1017.17
AIP	465	402.001	456	367	448	484	315	455.999	377	422.999	304	559	238	233
AIPL1	42.12	23.524	40.021	22.836	39.377	39.945	33.331	26.109	29.056	38.534	21.409	35.404	63.108	64.058
AIRE	1	0	1	0	4	2.123	0	35.08	2	2	3	9	0	0
AJ239318.1	0	0	0	0	0	0	0	0	0	0	0	0	0	0
AJ239321.3	0	0	0	0	0	0	0	0	0	0	0	0	0	0
AJAP1	10	28	19	17	26	5	16	7	35	23	9	7	16	18
AJUBA	30.001	35	31	33	52	37	27	90	38	69	27.001	144.999	31	26
AK1	13554.5	11902.9	16923.6	13689.4	22815.9	25261.7	20282	18123.4	15715.9	20854.5	18268	19573.2	11233.2	11312.1
AK2	2577	1786	1923	1968	2070	1819	2038	1868	1996	1949	1887	2023	1089	1061
AK2P2	0	0	0	0	0	0	0	0	0	0	0	0	0	0
AK3	9734.01	8588.39	11617.8	12424.5	7505.88	7075.41	10315.4	7578.08	5038.93	4434.03	12173.4	6183.34	6676.53	6035.08
AK3P2	0	0	0	0	1	0	0	0	0	0	0	1	0	1
AK3P3	3	8	14	6	14	15	12	7	13	16	10	11	3	8
AK3P4	0	0	0	0	0	0	0	0	0	0	0	0	0	0
AK3P5	0	0	0	0	0	0	0	0	0	0	0	1	0	0
AK4	46.816	66	33	28	41.797	57	38	91	26	91	50.768	150.144	29	29.714
AK4P1	1.184	0	0	0	1.203	0	0	0	0	0	2.232	6.856	0	1.286
AK4P2	0	0	0	0	0	0	0	0	0	0	0	0	0	0
AK4P3	0	2	2	0	1	0	0	0	0	3	0	0	0	0
AK4P4	2	0	0	0	0	0	0	0	0	0	1	0	0	0
AK4P5	0	0	0	0	0	0	0	0	0	0	0	0	0	0
AK4P6	0	0	0	0	0	0	0	0	0	0	0	0	0	0
AK5	9.014	4	10.169	11	7	7	5	5	5	8.032	12	18	7	4.066
AK6	602.042	496.772	443.895	501.707	515.236	541.943	543.957	534.892	606.7	456.439	411.815	474.826	282.995	313.421
AK6P1	0	0	0	0	0	0	0	0	0	0	0	0	0	1
AK6P2	0	0	0	0	0	0	0	0	0	0	0	0	0	0
AK7	7.846	11.284	11.801	6.214	14.977	13.348	9.505	17.413	2.702	11.849	15.345	13.253	14.322	13.101
AK8	1	0	2	0	0	1	0	2	2	3	1	3	0	1
AK9	131.897	142.83	118.98	100.711	155.491	114.786	112.8	105.265	89.136	95.062	87.887	98.273	106.353	101.789
AKAIN1	0	1	0	2	0	0	0	0	0	0	1	0	0	0
AKAP1	8059	4479	6131	6121	5077	6916	6174	6327	6947	5533	5857	4615	8369	7259
AKAP10	271.172	228.999	206.13	245.078	250.024	258	237.001	296.066	236	293	247.063	424.12	200.001	214.1
AKAP11	389	390	395	433	355	415	268	533	251	429	391	590	221	217
AKAP12	201.731	205.695	203.972	151.045	277.825	106.004	143.199	208.693	205	378.894	142.008	629.11	216.664	203.161
AKAP13	2355.99	2260.87	2649.22	3334.28	1891.22	2434.7	2631.56	3358.98	1913.13	2103.88	3494.46	4136.85	3482.72	3649.79
AKAP14	0	0	0	2	2	2	0	0	0	0	0	3	0	2
AKAP17A	636	546	650	705.999	880	781	556.001	733	686.999	947	481	1178	762	856.001
AKAP17BP	0	0	0	0	0	0	0	0	0	0	0	2	0	0
AKAP2	702.675	568.262	500.117	579.332	755.436	823.419	483.98	725.104	538	784.927	552.183	1112.17	676.98	540.091
AKAP3	21	36	39	35	21	40	18	26	18	38	16	28	20	19
AKAP4	0	0	0	0	0	1	0	0	0	0	0	0	1	0
AKAP5	39.133	25.732	26.925	31.081	39.451	42.172	33.15	40.235	30.743	52.099	25.615	27.044	18.503	31.201
AKAP6	1889.76	2997.41	2617.21	2767.31	2457.48	4378.31	3472.44	6298.74	2648.35	2544.31	3263.46	5360.75	3589.88	3532.96
AKAP7	559.135	641.198	377.028	387.132	566.016	525.081	650.126	489.172	626.197	476.025	525.32	269.001	482.234	479.977
AKAP8	538	545	660	714	660.532	673.999	577	738.001	744.999	718.025	580.999	822.913	702	719.999
AKAP8L	871.998	920.999	1085	1078	1219	1130	943.999	1011	985	1152	908.999	1445	1035	1042
AKAP8P1	0	0	0	0	0	0	0	0	0	0	0	0	0	0
AKAP9	2499.03	2462.01	2527.18	2823.35	2284.26	2485.29	2119	2677.25	2012.91	2161.57	2596.05	2833.96	3343.96	2847.08
AKIP1	268.778	283.738	334.59	304.331	352.02	401.602	312.781	385.631	336.748	371.387	309.86	463.746	233.6	262.652
AKIRIN1	642.105	673.832	652.055	740.679	674.171	882.535	640.003	948.964	827.604	836.014	552.992	867.804	508.605	622.736
AKIRIN1P1	0	0	0	1	0	0	0	0	2	0	0	2	1	0
AKIRIN1P2	0	0	0	0	0	0	0	0	0	0	0	0	0	0
AKIRIN2	730	964	863	932	1041	1174	833	1258	821	1187	753	1007	654	806
AKIRIN2P1	0	0	0	0	0	0	0	0	0	0	0	0	0	0
AKNA	79.734	64.455	91.124	63.19	123.534	102.254	56.822	137.803	80.038	107.742	64.042	408.499	87.561	58.005
AKNAD1	8.89	6.143	11.064	5.028	17.414	10.14	4.069	14.056	12.847	16.926	10.073	20.16	11.593	8.568
AKR1A1	473.493	383.024	486.749	468.255	462.462	558.16	379.503	767.842	400.153	835.747	422.885	1146.26	222.731	257.886
AKR1B1	4913.36	4400.6	6412.78	5640.51	5896.9	6170.09	5551.36	4473.09	5420.8	5989.92	5885.47	5326.72	2598.58	2889.4
AKR1B10	28.957	34.018	114.543	98.001	86.098	152.49	82.087	122.001	55	63.828	64.549	109.261	43.93	55.721
AKR1B10P1	0	0	0	0	0	0	0	0	0	0	0	0	0	0
AKR1B10P2	0	0	0	0	0	0	0	0	0	0	0	0	0	0
AKR1B15	221.599	322.68	476.685	390.112	427.176	626.017	570.301	1414.36	263.008	410.908	368.441	732.707	423.317	450.567
AKR1B1P1	0	0	0	0	0	0	0	0	0	0	0	0	0	1
AKR1B1P2	0	0	0	0	0	0	0	0	0	0	0	0	0	0
AKR1B1P4	0	0	0	0	0	0	0	0	0	0	0	0	0	0
AKR1B1P6	0	0	0	0	0	0	0	0	0	0	0	0	0	0
AKR1B1P7	0	0	0	0	0	0	0	0	0	0	0	0	0	0
AKR1B1P8	0	0	0	0	0	0	0	0	0	0	0	0	0	0
AKR1C1	298.583	231.099	284.467	222.816	147.93	265.422	211.352	482.576	212.507	447.605	246.208	518.228	165.191	136.593
AKR1C2	894.148	1312.67	921.418	845.544	1110.95	1257.23	663.239	786.962	402.391	1024.15	1081.8	1126.28	370.666	388.16
AKR1C3	375.156	550.697	332.162	302.854	393.492	563.389	226.915	619.255	153.903	484.881	309.326	1047.02	120.806	151.154
AKR1C4	0	0	0	0	0	0	0	0	0	0	0	0	0	0
AKR1C5P	0	0	0	0	0	0	0	0	0	0	0	0	0	0
AKR1C6P	0	0	0	0	0	0	0	0	0	0	0	0	0	0
AKR1C7P	0	0	0	0	0	0	0	0	0	1	0	1	0	1
AKR1C8P	0	0	0	0	1	0	0	0	0	0	0	0	0	0
AKR1D1	2	2.014	0	0	2.223	0	1.267	1.943	1	3	0	0	0	2
AKR1D1P1	0	0	0	0	0	0	0	1	0	0	0	0	0	0
AKR1E2	11	12	10.001	12.999	16.999	11	5	10	10	20.001	7	30	8	5
AKR7A2	793	755.001	819	849	792	738	664	585	697	785	747	702	293	348
AKR7A2P1	2	2	1	1	0	1	0	0	1	1	2	1	0	1
AKR7A3	7	8	7	5	4.112	10	4	8	12	10	5	24.713	10	7.513
AKR7L	7	9	6	10	30.889	19.047	10	10	10.039	15	7	13.287	4	7.515
AKT1	1987	1406.02	1733.18	1709	1689	2063	1107	1943.01	1459	1943.02	1377	2741.08	1318	1545
AKT1S1	1756.7	1627.9	2295.7	2191.83	2496.2	2223.72	1718.28	2229.28	2139.35	2224.52	1889.66	1835.07	2053.27	2439.25
AKT2	4646.43	4156.41	4686.92	4665.48	4744.92	5542.02	4167.16	4473.43	5046.19	7414.91	4835.95	4957.42	3782.46	4111.7
AKT3	280.175	360.093	212.712	232.934	360.214	333.808	256.96	516.103	188.129	324.56	250.615	616.672	232.508	208.928
AKTIP	2518.82	2566.83	2796	2911.38	3949.74	3378.55	3250.17	2267.49	2908.8	2799.65	2959.8	1899.12	2075.49	2072.07
AL008723.1	1	0	0	0	1	0	0	0	0	0	0	0	0	0
AL021546.6	1.803	1.655	0	0	0	1.981	0	0	2.659	0	1.454	0	1.321	0
AL022237.3	0	0	0	0	0	0	0	0	0	0	0	0	0	0
AL022344.2	0	0	0	0	0	0	0	0	0	0	0	0	0	0
AL022345.10	1	0	0	0	1	0	0	0	0	0	0	0	0	0
AL022345.11	0	1	0	0	0	0	0	0	0	0	0	0	0	1
AL022345.7	0	0	0	0	0	1	0	0	0	0	2	0	1	0
AL022397.1	1	0	0	1	0	0	0	0	0	0	0	0	0	0
AL022578.1	0	0	0	0	0	0	0	0	0	0	0	0	0	0
AL023806.1	32.552	29.849	29.911	21.621	47.255	34.721	33.061	39.934	33.951	39.561	29.624	50.675	32.657	26.474
AL023875.1	9.564	3.893	11.233	18.23	24.819	15.997	7.244	10.569	11.257	24.41	11.726	12.347	11.667	15.632
AL031601.4	0	0	0	0	0	0	0	0	0	0	0	0	0	0
AL031601.5	0	0	0	0	0	0	0	0	0	0	0	0	0	0
AL031664.1	0	0	0	0	0	0	0	0	0	0	0	0	0	6
AL034550.1	0	0	0	4.848	14.44	0	0	0	0	0	5.733	0	0	0
AL049758.2	0	0	0	0	0	0	0	0	0	0	0	0	0	0
AL049794.1	2.939	3.397	7.071	5.002	6.31	1.227	1.939	1.096	5.305	3.005	7.055	3.582	2.397	2.252
AL049872.1	0	0	0	0	0	0	0	0	0	0	0	0	0	0
AL050303.11	0	0	0	0	0	0	0	0	0	0	0	0	0	0
AL050303.12	0	0	0	0	0	0	0	0	0	0	0	0	0	0
AL078584.1	199.483	163.048	169.011	199.218	159.496	184.949	136.583	119.945	76.689	151.419	131.952	212.04	74.966	103.491
AL109923.1	0	0	0	236.02	499.525	302.311	190.96	0	463.393	467.237	0	0	100.734	0
AL109927.1	0	0	0	0	0	0	0	5.761	1.297	4.274	0	1.36	1.32	3.056
AL121578.5	0	0	0	0	0	0	0	0	0	0	0	0	0	0
AL121578.7	0	0	0	0	0	0	0	0	0	0	0	0	0	0
AL121657.4	0	0	0	0	0	0	0	0	0	0	0	0	0	0
AL132640.1	0	0	0.935	1.823	1.001	0	0	3.203	0	1	0	2	2.089	1.014
AL133244.1	0	0	0	0	0	0	0	0	0	0	0	0	0	0
AL133247.3	0	0	0	0	0	0	0	0	0	0	0	0	0	0
AL133475.1	0	0	0	0	0	0	0	0	0	0	0	0	0	0
AL135787.1	0	15.696	26.538	0	0	0	0	0	6.678	37.46	15.455	0	0	4.105
AL135791.1	0	0	0	0	0	0	0	6.116	0	0	0	13.351	7.8	0
AL135842.1	0	0	0	0	0	0	0	0	0	0	0	0	0	0
AL136097.1	86.379	66.622	86.674	91.677	115.497	89.295	70.252	87.66	89.852	108.27	55.285	94.204	88.398	101.476
AL137164.1	0	0	0	0	0	0	0	0	0	0	0	0	0	0
AL137860.1	0	0	0	0	0	3.371	0	0	0	1.593	0	0	0	0
AL138479.3	0	0	0	0	0	0	0	0	0	0	0	0	0	0
AL138706.1	0	0	0	0	0	0	0	0	0	0	0	0	0	0
AL138751.1	0	0	0	0	0	0	0	0	0	0	0	0	0	0
AL139333.1	0	0	0	0	0	0	0	0	0	0	0	0	0	0
AL158839.1	0	0	0	0	0	0	0	0	0	0	0	0	0	0
AL162151.3	0	0	0	0	0	1.777	0	0	1.567	0	0	8.169	0	1.512
AL162426.1	0	0	0	0	0	0	0	0	0	0	0	0	0	0
AL353662.1	0	1	0	0	0	0	0.98	0	0	0	0	0	0	0
AL353898.1	0	2.364	5.9	0	2.108	4.796	5.022	2.67	1.756	0	1.24	0	0	4.679
AL353997.11	0	0	0	0	0	0	0	0	0	0	0	0	0	0
AL354822.1	39.014	24.041	119.773	97	91.942	99.593	121	119.01	30	46.021	109.615	137.499	84.029	93.426
AL354828.1	8.275	4.934	8.491	4.385	7.335	1.967	3.742	0	2.363	4.097	4.601	7.897	0	4.459
AL354828.2	2.267	6.974	9.06	1.049	4.937	8.935	4.365	10.879	2.03	8.274	3.242	4.35	9.053	10.868
AL355480.1	0	0	0	0	0	0	0	0	0	0	0	0	0	0
AL355480.2	0	0	0	0	0	0	0	0	0	0	0	0	0	0
AL355480.3	0	0	0	0	0	0	0	0	0	0	0	0	0	0
AL355480.4	0	0	0	0	0	0	0	0	0	0	0	0	0	0
AL356053.1	1.395	6.439	0	9	0	0	6	10.789	3	6.289	7	12.644	3.787	0
AL356135.1	0	0	0	0	0	0	0	0	0	0	0	0	0	0
AL356289.1	0	1	0	0	1	0	0	0	0	1	0	1	0	0
AL356585.1	0	0	0	0	0	0	0	0	0	0	0	0	0	0
AL356806.3	0	0	0	0	0	0	0	0	0	0	0	0	0	0
AL357140.1	0	0	0	0	0	0	0	1	2	0	0	0	0	0
AL358113.1	7.81	17.71	25.241	11.4	0	7.913	0	1.962	1.985	6.531	20.864	25.798	0	7.004
AL358852.1	15.865	14.128	12.192	11.603	7.314	17.865	9.16	9	17.229	17.214	7.62	7.293	14.263	13.745
AL360294.1	0	0	0	0	0	0	0	0	0	1	0	1.006	0	0
AL365181.1	77.356	39.19	68.842	53.596	50.581	65.961	51.796	33.593	63.87	64.975	61.593	32.051	52.743	52.467
AL365202.1	1	0	0	0	0.786	0.944	0.927	0	2.586	1	0	0	0	0
AL365273.1	0	0	0	0	0	0	0	0	0	0	0	0	0	0
AL445183.1	0	0	0	0	0	0	0	0	0	0	0	0	0	0
AL450992.6	0	0	0	0	0	0	0	0	0	0	0	1	0	0
AL513122.1	34.553	33.448	31.003	0	56.76	53.355	18.067	102.661	0	41.168	19.411	119.889	29.583	7.285
AL513122.2	3834.45	2030.55	2792.34	2036.58	4431.51	2121.64	2515.76	1210.33	3280.98	5599.82	2029.95	1025.9	848.509	962.726
AL513412.1	0	0	0	0	0	0	0	0	0	0	0	0	4.872	0
AL513523.2	58.723	94.443	126.836	87.761	168.969	176.88	124.19	152.469	110.35	155.247	68.257	100.17	85.958	122.501
AL589743.1	30	22	20	10	17	11	14	75	34	79	27	158.848	58	65
AL590235.1	2.145	4.079	0.927	7.002	2.876	2.094	2.205	3.012	4.001	2	3.391	2.902	3.24	2.001
AL590762.10	1	0	0	0	0	0	0	0	0	0	0	3	0	1
AL590762.11	2	3	5	2	6	4	1	7	0	2	3	3	3	5
AL590762.6	0	0	0	0	0	0	2	2	1	2	1	0	0	0
AL590762.7	0	0	0	0	1	0	0	0	1	0	0	0	0	0
AL590763.5	0	1	0	0	0	0	0	1	0	0	0	1.96	1	0
AL591704.7	0	0	0	0	0	0	0	0	0	0	0	0	0	0
AL591704.9	0	0	0	0	0	0	0	0	0	0	0	0	0	0
AL591806.1	10.589	0	6.811	3.834	6.241	4.55	1.835	4.129	2.383	5.098	2.25	2.001	4.997	7.105
AL592183.1	15.869	24.271	18.211	5.813	88.572	74.188	25.868	44.142	60.309	62.923	35.796	41.327	73.365	42.853
AL596220.1	0	0	0	0	0	0	0	0	0	0	0	0	0	0
AL645728.1	0	0	4.464	1.509	0	2.47	1.036	1.191	3.778	2.999	0	1.187	0	1.863
AL672296.1	0	0	0	0	0	0	0	0	0	0	0	0	0	0
AL691477.1	11.498	8.952	9.526	4.186	6.217	8.265	7.667	8.397	13.627	15.269	8.053	7.371	15.7	19.455
AL772307.1	0	0	0	6.621	0	5.514	0	0	0	0	0	0	8.218	0
AL928654.7	1	1.037	0	0	0	2.44	0	0	1.385	1.229	0	9.864	0	2.775
ALAD	758	706	827	872	729	938	800	1037	859	1023	909.999	1358	996	909.999
ALAS1	3679	1853	2785	2113	2148	2343	2252	1039	2346	2829	2274	1152	1968	1508
ALAS2	6	5	9	6	35	1	0	1	3	3	1	1	1	0
ALB	0	1	2	3	0	3	1	4	1	3	4	3	1	1
ALCAM	14	8	18	16	19	10	13	31	15	48	15	190	24	10
ALDH16A1	234.982	176.897	186.578	160.13	316.178	283.975	136.569	316.489	191.087	272.347	211.895	616.43	134.418	196.163
ALDH18A1	164	111	109	116	149	149.999	98	264	111	179	141.999	564	102	99
ALDH1A1	1818	2035	1910	1827	1411	1724	2458	1387	1926	1212	1976	1723	2338	2013
ALDH1A2	217	221	248.001	241	439	108	143	68	305	440	244	258	280	237.001
ALDH1A3	164	102	215	58	133	87	171	368	100	273	106	480	136	139
ALDH1B1	3140.29	1975.83	1228.37	1205.15	1487.52	1947.21	1448.09	2227.78	1839	2571.83	2416.64	4200.35	856.754	781.219
ALDH1L1	4238.8	3510.39	5860.97	5922.79	3151.53	3263.73	2901.88	2341.17	3053.06	2211.44	4077.72	2031.23	2644.3	3033.41
ALDH1L2	56.634	63.376	47.024	45.18	62.249	48.016	33.487	106.088	52.773	79.997	59.988	229.486	63.961	59.484
ALDH2	2997.08	3600.2	5108.92	5195.94	3339.22	3451.14	4284.3	2703.84	4858.39	8603.57	2805	2254.13	3415.92	3645.9
ALDH3A1	3	15	7	1	3	2	5	4	5	102	3	4	2	3
ALDH3A2	2025.4	1816	1607.3	1618.99	1721.84	2327.02	1825.02	2597	1594.04	2327.79	1696	2477	1570.65	1787
ALDH3B1	49.001	45.412	48.184	39.064	38.804	45.129	41.503	103.559	52.188	65.854	58.344	270.328	39.858	50.988
ALDH3B2	1	0	0	0	0	0	0	0	1	1	0	0	0	0
ALDH4A1	2430	1834	2179.79	1993	2172.8	2141	1893	1114	2153	3859	2240	1293	1681	1983
ALDH5A1	2457.07	2321.08	2524.69	2885.61	2222.12	2295.47	1984.93	1180.39	2444.87	1969.48	2375.24	1299.95	2221.3	1828.85
ALDH6A1	1602.97	1200.29	1470.96	1365.72	1010	1312.09	1128.09	838.323	1455.78	1182.14	1161	780.736	1593	1628.41
ALDH7A1	447.001	473	496.01	565.001	396	543.999	340.999	478.001	506.997	685	516.999	800.001	406.999	429.001
ALDH7A1P1	0	0	0	0	0	0	0	0	0	0	0	0	0	0
ALDH7A1P2	0	0	0	0	0	0	0	0	0	0	0	0	0	0
ALDH7A1P3	0	0	0	0	0	0	0	0	0	0	0	0	0	0
ALDH7A1P4	0	0	0	0	0	0	0	0	0	0	0	0	0	0
[truncated: 32,754 more rows]

## Sheet: SR+EX - Raw RNAseq Counts
Group	Sleep Restriction and Exercise (SR+EX)
Time Point	Pre	Post	Pre	Post	Pre	Post	Pre	Post	Pre	Post	Pre	Post	Pre	Post
Participant ID	P02NIJA	P02NIJA	P06MABR	P06MABR	P07JABA	P07JABA	P13JAHI	P13JAHI	P15HABU	P15HABU	P22MALE	P22MALE	P23NAPI	P23NAPI
Gene Name
A1BG	60.9	18.719	47.059	33.331	65.729	60.326	42.003	29.612	57.218	46.713	35.219	43.019	43.721	33.822
A1CF	4	0	0	2	5	0	0	4	0	4	0	0	2	0
A2M	16375	5639	4690	5667	3680	5409	8874	9335	2670	3889	5272	5294	3875	5100
A2ML1	2.641	1	2	1	4.269	1.997	1	5	1.98	5.882	3.093	6.518	3.91	3
A2MP1	17	6	6	8	8	8	8	8	7	5	4	3	3	12
A3GALT2	3	0	0	0	1	0	0	2	0	0	0	0	0	0
A4GALT	283	119	117.999	110	121.999	129	304.001	242	75	201	182	122	91	100.001
A4GNT	3	1	0	0	1	2	3	1	0	2	0	0	1	2
AAAS	920	814.001	713.001	644	836.001	882	1115	893.999	765	876.999	646.001	671.001	672.999	729
AACS	311.776	250.328	247.691	243.721	252.109	304.855	283.86	194.825	198.232	294.048	256.752	338.325	257.309	290.878
AACSP1	0	0	0	0	1	0	0	1	0	0	0	0	0	1
AADAC	0	0	0	0	0	0	0	0	0	0	0	0	0	0
AADACL2	0	0	0	0	0	0	1	0	0	3	0	0	0	0
AADACL3	0	0	0	0	0	0	0	0	0	0	0	0	1	0
AADACL4	0	0	0	1	0	0	1	2	0	0	0	0	0	1
AADACP1	0	0	0	0	1	2	1	0	0	0	0	0	0	0
AADAT	124	113	85	78	79	85	140	90	75	87	81	89	54	53
AAED1	408.872	184.939	131.161	173.13	288.058	193.043	433.32	539.61	199.16	349.157	112.173	123.888	140.392	153.248
AAGAB	1100	860	659.999	749	682.999	716	1165	1080	781.999	993	540.999	417.999	497.001	623.001
AAK1	1222.59	549.192	440.799	467.088	571.778	525.627	1269.3	1919.44	444.295	851.903	525.943	461.411	540.459	540.471
AAMDC	2215.11	3459.73	3504.53	3094.22	3449.01	3328.62	1443.94	946.782	3399.95	2349.8	1227.95	1176.65	1559.38	1701.53
AAMP	1748	1356	1317	1245	1592	1479	1793	1956	1481	1675	958.001	908.999	1071	962
AANAT	1	2	0	1	0	0	1	3	0	2	1	0	1	0
AAR2	570	443	420.999	414	433	416	524.999	573	412	521	260	227	260.999	231
AARD	18.104	13.077	31.143	17.081	17.336	11.923	22.808	22.206	20.829	15.075	8.814	12.084	10.909	14.364
AARS	1768	1465	1473	1651	1628	1762	1907	2219	1486	1663	1655	1549	1623	1595
AARS2	255.084	288.671	263.087	275.035	214.188	221.946	307.604	312.579	171.948	262.108	281.695	259.428	240.486	254.356
AARSD1	975.602	1101.7	994.57	965.419	1171.42	1251.56	964.497	909.787	1044.59	1129.11	732.642	859.147	889.05	755.235
AARSP1	0	0	0	0	0	0	0	0	0	0	0	0	0	0
AASDH	216	156	150	151.001	155	169.001	171	174.001	121.999	166.999	94.999	133.001	130	129
AASDHPPT	1222	1228	1237.95	1092	1420	1219.77	1225	1168.95	1221	1126.83	738.964	655.946	822	722.778
AASS	367.182	314.276	182.484	225.801	169.205	193.518	206.967	188.938	131.998	196.169	150.707	138.99	193.619	221.478
AATF	476	264	289	288.999	396	341	603	623.999	257	430.001	260	334	347	312
AATK	28	14	11	15	10	19	26	18	12.999	10	12	19	19	24
AB019438.66	0	0	0	0	0	0	0	0	0	0	0	0	0	0
AB019441.29	1	1	0	0	1	0	0	0.876	1	0	1	0	0	0
ABAT	109.958	60.999	56	63	66.827	54	60.001	60	41.241	57	56	62.998	49	54
ABC12-47043100G14.2	0	0	0	0	0	0	0	0	0	0	0	0	0	0
ABC12-47964100C23.1	0	0	1.584	1.548	0	0	0	0	0	0	0	0	0	0
ABC13-48559800H2.1	1.656	3.336	0	0	1.644	0	3.602	0	0	1.626	1.608	3.108	3.184	0
ABC13-48559800H2.2	0	0	0	0	0	0	0	0	0	0	0	0	0	0
ABC14-864958H18.2	25.792	25.09	7.59	18.53	6.039	14.25	21.424	21.637	5	15.893	0	12.695	3.048	7.426
ABC7-42391500H16.4	3.109	0	0	2.16	0	0	0	0	2	0	0	0	3.367	0
ABC7-42404400C24.1	36.57	29.746	13.633	2.71	14.646	7.247	0	0	15.116	3.731	15.13	18.885	20.123	20.748
ABC7-42418200C9.1	0.848	0	0	1.83	1.002	0	1.999	0	0	0	1	0	3	1.067
ABC7-481722F1.1	0	0	0	0	0	0	0	0	0	0	0	0	0	0
ABC9-43961700F1.1	0	0	0	0	0	0	0	0	0	0	0	0	0	0
ABCA1	1163	750	699	572	340	359	737	696	364	744	452.001	400	472	593
ABCA10	387	345.031	245.29	262.975	479.863	452.017	221.994	278.002	197.293	295.322	231.151	240.307	301.14	215.502
ABCA11P	162.091	183.163	138.42	194.87	213.752	163.71	157.229	125.893	129.086	158.296	118.863	96.537	103.438	100.437
ABCA12	1	0	0	0	0	0	0	1	0	1	0	0	0	0
ABCA13	5.819	5.629	4.812	3.166	11.986	7.179	7.138	9.475	6.424	1.482	5.428	19.508	4.883	11.52
ABCA17P	34.001	24.001	16	22	25	18.999	38	35.236	10	17	7	15	25.999	17.999
ABCA2	1234	663	695	718	891.999	907	1399	1824	622.999	903	1049	1128	978	979.998
ABCA3	485	279.001	281	285	340	336	458	486	171	372	326	406	478	520.999
ABCA4	20	1	5	4	1	0	5	4	0	2	2	4	3	3
ABCA5	2469	1828.97	2028.71	1686	4254.58	3122.95	2736	2888	1824	2387	1347.85	1618.69	1868.86	1240.57
ABCA6	275.16	224.023	146.009	139.077	143.364	182.038	178.077	156.049	97.901	170.067	158.191	142.467	174.002	86.992
ABCA7	611	260.998	402.997	281	475	547.999	1156	682	227	671.001	267	717.999	850	638
ABCA8	493.973	644.187	576.293	670.478	464.007	412.626	392.927	338.721	269.083	451.604	624.135	442.77	418.727	197.005
ABCA9	623.022	457.195	340.82	331.139	585.353	583.93	363.272	331.046	280.151	482.726	358.153	359.723	496.384	314.34
ABCB1	21.202	11	7	8	4	4	19	9	4	3	3	9.125	3	7
ABCB10	810	602.001	595	526	712	536	745	640.001	538	606	435	386	478	518
ABCB10P1	0	0	0	0	0	0	0	0	0	0	0	0	0	0
ABCB10P3	0	0	0	0	0	0	0	0	0	0	0	0	0	0
ABCB10P4	1	0	0	0	0	0	0	0	0	0	0	0	0	0
ABCB11	1	0	0	0	0	0	0	0	0	0	0	0	0	0
ABCB4	353.799	279	208	197.001	194.999	186.999	206.001	201	226	228	231.999	267.875	298	300
ABCB5	14.772	6.112	6.781	7.016	2.168	7.092	12.059	9.05	1.93	11.411	2.589	7.059	6.087	4.99
ABCB6	1005.49	630.713	545.413	556.411	1333.42	1270.87	1667.21	1946.23	855.178	1268.16	575.995	651.728	798.455	816.719
ABCB7	1015	971	944	1011	1049	1041	880	937.999	809	966.001	721.001	789	827.999	694
ABCB8	676.973	548.999	545.085	418	479	622	821.001	639.002	394.014	694.834	615.17	768.999	437	569.978
ABCB9	68.108	40.69	65.987	49.974	66.217	68.462	111.518	57.688	41.181	76.128	58.922	79.233	81.183	75.343
ABCC1	1407.65	1105.62	997.11	1273.98	1344.03	1634.38	1764.97	2058.12	874.34	1818.66	1119.49	1768.66	2699	2037.79
ABCC10	598.272	363.784	408.855	352.861	392.826	441.793	664.956	539.174	353.771	525.99	345.336	405.375	450.072	423.238
ABCC11	6.114	7.05	7.067	5.105	4.338	4.106	2.098	7.046	3	4.965	2	4.032	0	6.797
ABCC12	195	68	40	20	32.001	28	84.999	46.001	38	36	44	16	6	16
ABCC13	0	1	0	0	1	1	0	2	0	0	0	0	0	0
ABCC2	26	22	28	18	23	18	72	48	20	50	32	26	48	40
ABCC3	127.144	9.407	3.524	8.167	10.437	3.026	139.245	15.751	4.768	87.266	8.491	12.481	6.79	15.648
ABCC4	406	235	169	120	365	241	301	422	255	332	120	76	248	127.001
ABCC5	4637	5035	3930	4135	3819	3818	4918	3668	2924	3478	4131	4110	5204	4572
ABCC6	141.049	284.806	575.785	450.813	610.15	532.067	104.097	70.027	184.092	168.034	170.22	179.846	204.121	296.845
ABCC6P1	12.778	4.964	1.135	0	10.834	1.254	1.026	0	2.024	14.825	11.774	3.594	6.172	4.817
ABCC6P2	22.294	35.429	7.489	2.214	29.785	12.53	6.793	14.202	5.886	2.485	3.298	1	8.727	9.798
ABCC8	82	72.001	28	42.999	165	164	213.001	182	30.001	54.999	26	30.999	105	73.999
ABCC9	3263.46	2751.27	2501.93	2487.61	2615.04	2289.14	3173.75	2865.27	2326.76	2207.62	1801.04	1547.35	2037.99	1872.51
ABCD1	686	455	496	600	706	768	820	1113	522	764	795	1024	819	1072
ABCD1P2	0	0	0	0	0	0	0	0	0	0	0	0	0	0
ABCD1P3	0	0	0	0	0	0	0	0	0	0	0	0	0	0
ABCD1P4	0	0	0	0	0	0	0	0	0	0	0	0	0	0
ABCD1P5	0	0	0	0	0	0	0	0	0	0	0	0	0	0
ABCD2	7	6	3	2	4	8	9	2	1	5	3	6	2	6
ABCD3	1238	1189	876	874	1026	1085.91	1165	1192	775.001	911	704	704.999	663.999	659
ABCD4	944.755	704.261	703.074	592.062	768.101	740.008	811.847	652.786	571.01	766.459	677.712	780.515	784.822	664.052
ABCE1	1141.91	795.999	662.86	726	806.988	773	1181.85	1235.99	625.001	1068.99	498.999	533	611.043	517.999
ABCF1	2307.12	2071.09	2316.39	2311.94	2569.03	2543.11	2838.51	3920.93	2249.05	2738.61	2639.03	2913.72	2873.19	2996.83
ABCF2	1648	1426.04	1259.68	1381.02	1591	1598.96	2038	2476.86	1388	1814.77	1313.46	1223.91	1432.73	1407.94
ABCF2P1	0	0	0	0	0	0	0	0	0	0	0	0	0	0
ABCF2P2	0	0	0	0	0	0	0	0	0	0	0	0	0	0
ABCF3	1319	1535	1512	1499	1702	1684	1482	1591	1399	1545	1345	1567	1415	1499
ABCG1	1068.8	886.558	612.093	633.509	362.041	506.14	445.283	501.049	444.188	704.3	581.224	629.543	451.332	689.431
ABCG2	24.001	10	1	4	4	4	12	8	7	14	1	5	7	5
ABCG4	11	7	2	1	7	2	10	10	5	0	10	6.999	4	5
ABCG5	1	1	2	0	0	0	1	0	1	1	1	0	0	0
ABCG8	0	0	0	2	0	0	0	0	1	0	0	0	0	0
ABHD1	144.146	201.652	209.331	169.202	138.59	220.397	95.129	145.87	200.108	227.848	147.113	185.558	381.492	273.129
ABHD10	737	742	541	664	682	641	511	535	569	565	350	322	339	312.001
ABHD11	275.808	315.685	196.75	239.258	256.729	306.416	196.907	272.939	197.538	260.64	230.722	244.201	145.385	183.431
ABHD12	397	183	124.999	137.999	203	223	363	314	166	337.001	135.001	167.001	125	144
ABHD12B	21.558	10.798	4.674	9.083	7	5.051	20.135	15.125	9.715	21.478	19.215	18.828	22.18	20.471
ABHD13	373	276	223	240	322	238	346	361	253	324	133	153	158	141
ABHD14A	333.972	376.913	310.774	284.327	422.253	388.152	283.715	217.117	402.267	371.243	195.538	248.886	213.93	240.675
ABHD14A-ACY1	21.622	7.251	13.202	9.298	13.436	8.236	6.625	12.294	23.882	14.336	22.195	10.226	5.198	4.958
ABHD14B	541.959	473	360.999	421.999	458.001	513.839	464	433.001	370.999	504.503	466.999	557.11	438	550.87
ABHD15	198.318	77.198	73.506	85.31	116.327	111.438	178.184	107.818	50.225	152.506	93.306	121.607	118.576	113.393
ABHD16A	1008.89	908.603	532	598.999	1232	1159	910.999	809.999	869.001	1081	533	691	1033	688.998
ABHD16B	41	58	46	62	44	53	42	40	30	48	55	44	31	35
ABHD17A	1407.62	1252.77	1174	1102.68	1398.93	1378.63	1395.69	1231.58	1357.96	1307	1188.99	1077.95	1094.87	1068.85
ABHD17AP1	4.38	2.179	0	3.319	1.067	1.053	2.315	3.384	0	0	0	1.052	2.133	2.154
ABHD17AP3	0	0	0	0	0	0	0	0	0	0	1.006	0	0	0
ABHD17AP4	0	1.049	0	0	0	2.318	0	1.035	1.035	0	0	0	0	0
ABHD17AP5	0	0	0	0	0	0	0	0	0	0	0	0	0	0
ABHD17AP6	0	0	0	0	0	0	0	0	0	0	0	0	0	0
ABHD17AP7	0	0	0	0	0	0	0	0	0	0	0	0	0	0
ABHD17AP8	0	0	0	0	0	0	0	0	0	0	0	0	0	0
ABHD17AP9	0	0	0	0	0	0	0	0	0	0	0	0	0	0
ABHD17B	379.006	264.748	327	288.337	366.563	314.7	411.175	474.032	308.212	411.985	171.562	164.001	233.013	175.414
ABHD17C	62	22	26	11	19	25	71	55	8	37	16	20	23	24
ABHD18	608.503	867.223	840.786	921.81	755.912	695.764	491.511	426.719	714.835	569.159	801.098	850.314	707.951	714.678
ABHD2	1496.39	785.717	334.751	461.742	131.304	982.848	1857.43	3079.7	389.907	1531.01	616.006	765.272	410.035	939.131
ABHD3	444.001	371	415.001	278.001	470	376.999	389	297.001	319	353	299	335	325.001	325.999
ABHD4	675.001	448.999	340	357.001	576.001	432.999	1080	1099	374.999	627.999	333	485	646.999	541
ABHD5	258.999	210	193	190	220	206	277.001	255	174	215.001	135.001	126	109	107.001
ABHD6	126	105	79.001	78	89.999	98	75	88	93	184	74	66	152	113
ABHD8	275.136	239	235	236	259	212.23	232.449	223.314	235.494	248.036	293.828	301	237.213	196.354
ABI1	1073.42	618.452	552.999	572.582	688.103	592.085	1015	964.522	473.624	698.306	444	403	464.674	406.637
ABI2	1187.92	700.086	552.716	636.836	647.211	646.371	1064.79	1103.71	556.968	745.091	608.88	528.23	563.322	556.134
ABI3	96.001	48	41	47	39	50	160	82.999	22	64	49	45	27	30
ABI3BP	958	250	126	172.001	254.999	222.004	495.962	150.072	88	677	196.006	129	156	180.025
ABL1	1426	778	780.999	894	914	874	1178	1112	763	1223	1117	1202	1118	946
ABL2	590.372	239.721	212.325	236.512	285.943	254.292	495.61	345.916	222.27	335.515	186.583	156.053	157.653	164.997
ABLIM1	3008	2097	1106	1322	1450	1711	1508	1455	872.001	1697	1133	1272	1382	1494
ABLIM2	2791.94	2103.48	2781.96	2305.08	2332.24	2072.79	3198.32	3260.25	2025.78	2450.44	2040.68	1694.15	2518.23	2722.71
ABLIM3	2394	1588	1297	1554	1334	1948	2003	2145	947	1025	1642	1922	1481	1782
ABO	53.018	55.587	42.996	52.001	51.134	59.004	47.001	46.001	20.967	26	98.628	96	82.513	72.027
ABR	1055.99	668.475	789.513	871.002	498	602.501	851.148	414.664	398.39	538.953	802.632	600.988	463.992	619.211
ABRA	1889	2489	2876	1705	2395	3381	2180	2405	2761	3502	2318	2924	3668	2972
ABRACL	143	15	12	5	11	8	136	35	4	72	7	6	6	3
ABT1	418	387	344	376	433	394	537	462	441	486	180	183	210	210
ABT1P1	0	0	0	0	0	0	0	0	0	0	0	0	0	0
ABTB1	1125	730.001	850.001	667	990	949	1240	1115	818.001	981.001	755	936.001	1059	868
ABTB2	490	412	773	431	575	511	609	818	416	437	618	558	1062	621
AC000041.10	3	0	0	0	0	0	0	0	0	0	0	0	1	0
AC000041.8	0	0	0	3.473	4.153	0	0	0	0	0	2.361	0	0	0
AC000077.2	0	0	0	0	0	0	0	0	0	0	0	0	0	0
AC000078.5	45	32	39	37	47	53	27	16	33	62	40	57	25	14
AC000081.2	1	1	2	0	1	1	0	2	0	1	1	1	0	1
AC000089.3	1	1	1	0	0	0	0	1	1.018	0	0	0	2	0
AC000095.9	4	0	4	4	2	1	2	0	2	6	3	4	3	5
AC000111.4	0	0	0	0	0	0	0	0	0	0	0	0	0	0
AC000111.5	0	0	0	0	0	0	0	0	0	0	0	0	0	0
AC000362.1	0	0	0	0	0	0	0	0	0	0	0	0	0	0
AC000367.1	3	3	0	0	0	1	1	0	0	0	0	0	0	1
AC000374.1	0	0	0	0	0	0	0	0	0	0	0	0	0	0
AC002056.3	0	0	0	0	0	0	0	0	0	0	0	0	0.783	0
AC002069.5	0	0	0	0	0	0	0	0	0	0	0	0	0	0
AC002069.6	0	0	0	0	0	0	0	0	0	0	0	0	0	0
AC002075.3	0	0	0	0	0	0	0	0	0	0	0	0	0	0
AC002075.4	0	1	1	0	0	1	0	0	0	1	0	0	0	0
AC002127.2	0	0	0	0	0	0	0	0	0	0	0	0	0	0
AC002310.10	0	0	1	0	0	0	0	0	1	0	0	0	1	1
AC002310.11	16.371	14.796	0	0	17.586	0	39.502	0	0	0	14.361	21.508	13.485	25.963
AC002310.13	0	0	0	0	0	0	0	0	0	0	0	0	0	0
AC002310.17	0	0	0	1	1	0	1	0	0	0	0	0	0	1
AC002314.4	0	0	0	0	0	0	0	0	0	0	0	0	0	0
AC002366.3	0	0	0	0	0	0	0	0	0	0	0	0	0	0
AC002398.9	29.031	0	21.653	49.82	52.934	65.389	64.295	84.411	52.853	47.299	20.3	67.577	22.279	17.661
AC002400.1	4	4	0	1	0	2	1	2	1	2	3	4	1	3
AC002429.4	0	0	0	0	0	0	0	0	0	0	0	0	0	0
AC002486.2	0	0	0	0	0	0	0	0	0	0	0	0	0	0
AC002486.3	0	0	0	0	0	0	0	0	0	0	0	0	0	0
AC002519.6	0	0	1	0	1	0	1	0	0	0	0	1	0	0
AC002523.1	0	0	0	0	0	0	0	0	0	0	0	0	0	0
AC002542.2	0	0	0	0	0	0	0	0	1	0	0	0	0	0
AC002543.2	0	0	1	1	0	0	0	0	0	0	0	0	0	1
AC002553.4	0	0	0	0	0	0	0	0	0	0	0	0	0	1
AC002984.2	0	0	0	1	1	1	0	1	2	0	4	1	0	0
AC002985.3	4.661	1.339	0	1.226	0	4.259	0	2.979	3.343	0	0	1.188	1.227	1.214
AC003002.4	0	0	0	0	0	0	0	0	0	0	0	0	0	0
AC003002.6	6.693	1.297	4.43	1.095	1.572	1.351	1.352	3.582	1.192	5.86	0	1.221	0	3.499
AC003005.4	0	2.854	0	4.561	0	0	6.19	0	0	3.041	0	1.285	0	0
AC003006.7	0	0	2.819	4.608	0	0	1.194	0	0	0	0	0	0	0
AC003045.1	0	0	1	0	0	1	0	0	0	0	0	0	0	0
AC003080.4	0	0	0	0	0	0	0	0	0	0	0	1	0	0
AC003682.17	1	1	0	0	0	1	1	0	2	0	3	1	1	0
AC003958.6	0	0	0	0	0	0	0	0	0	0	0	0	0	0
AC003973.1	0	1	0	1	1	0	0	0	0	0	0	0	0	0
AC003989.3	0	0	0	0	0	0	0	0	0	0	0	0	0	0
AC003989.4	0	0	0	0	0	0	0	0	0	0	0	1	1	0
AC004004.2	0	0	0	0	0	0	0	0	0	0	0	0	0	0
AC004006.2	0	0	0	0	0	0	0	0	0	0	0	0	0	0
AC004019.10	10	5	3	2	8	5	7	11	4	8	4	7	2	1
AC004022.7	0	0	0	0	0	0	0	0	0	0	0	0	0	0
AC004022.8	0	0	0	0	0	0	0	0	0	0	0	0	0	0
AC004057.1	2110.06	1785.2	1673.35	1679.67	1400.4	1502.03	2026.95	1714.12	2016.52	2280.41	726.069	676.655	422.696	474.214
AC004062.2	0	0	0	0	0	0	0	0	0	0	0	0	0	0
AC004066.2	0	0	0	0	0	0	0	0	0	0	0	0	0	0
AC004069.1	0	0	0	0	0	0	0	0	0	0	0	0	0	1
AC004074.4	0	0	0	0	0	0	0	0	0	0	0	0	0	0
AC004076.7	2.893	7.918	4.165	4.36	0	4.943	3.786	2.04	4.038	1.817	1.691	6.294	1.896	4.591
AC004076.9	6.762	5.969	1.169	10.425	4.11	5.87	15.546	4.159	4.387	6.352	1.947	0	2.707	5.437
AC004129.7	0	0	0	0	0	0	0	0	0	0	0	0	0	0
AC004129.9	0	0	0	0	0	0	0	0	0	0	0	0	0	0
AC004158.1	0	0	0	0	0	0	1.458	0	0	0	0	0	0	1.416
AC004231.7	0	0	0	0	0	0	0	0	0	0	0	0	0	0
AC004381.6	67.001	41	21	22.999	35	37	69	45	25.001	27	26	16	33	24
AC004383.3	4	1	0	0	0	1	4	1	0	1	0	1	2	2
AC004386.3	0	0	0	0	0	0	0	0	0	0	0	0	0	0
AC004386.4	0	0	0	0	0	0	0	0	0	1	0	0	1	0
AC004453.8	1	1	2	0	2	1.978	0	3	1	2	0	0	0	0
AC004461.4	0	0	0	0	0	0	0	0	0	0	0	0	0	0
AC004556.1	371.587	405.847	0	0	336.984	389.842	355.959	318.34	400.565	418.947	2.003	0	0	0
AC004692.5	0	0	0	0	0	0	0	0	0	0	0	0	0	0
AC004754.3	24.941	32.888	40.465	61.113	73.771	43.233	21.138	40.811	44.101	39.162	14.926	23.463	37.621	34.236
AC004813.1	162.471	143.066	188.973	179.767	260.72	237.417	190.051	228.125	178.156	188.436	222.792	236.072	276.67	261.794
AC004824.1	40.617	41.237	41.3	49.375	61.958	57.901	36.965	35.218	45.991	38.182	42.356	50.173	36.945	37.35
AC004837.3	0	0	0	2	0	2	2	0	0	5.233	0	0	0	0
AC004854.5	0	1	0	1	2	3	3	1	1	3	0	3	0	0
AC004866.1	0	0	0	0	0	0	0	0	0	0	0	0	0	0
AC004866.3	0	0	0	0	0	0	0	0	0	0	0	0	0	0
AC004870.5	0	0	2	1	0	0	1	0	2	0	0	0	0	0
AC004893.10	2	3	0	0	3	3	2	1	5	3	1	3	1	1
AC004899.3	0	0	0	0	0	0	0	0	0	0	0	0	0	0
AC004911.2	0	0	0	0	0	0	0	0	0	0	0	0	0	0
AC004920.2	0	0	0	0	0	0	0	0	0	0	0	0	0	0
AC004938.5	0	0	0	0	0	0	0	0	0	0	0	0	0	0
AC004941.5	0	0	0	0	0	0	0	0	0	0	0	0	0	0
AC004945.1	0	0	0	0	0	0	0	0	0	1	0	0	0	0
AC004951.5	37.032	26.689	7.928	18.943	38.993	34.378	17.747	21.119	37.116	32.88	23.065	15.963	19.891	13.413
AC004953.1	0	0	0	0	0	1.121	0	0	0	0	0	0	0	0
AC004967.7	15	19	14	14	21	11	26	17	18	24	10	7	11	16
AC004980.10	1.021	2.031	1.02	0	2.713	0	4.165	1.216	0	3.924	1.131	3.075	2.07	4.028
AC004980.7	65.003	56.931	53.745	51.552	70.547	73.315	87.748	69.608	63.092	70.949	51.807	62.577	58.086	73.511
AC004980.8	0	0	0	0	0	0	0	0	0	0	0	1	0	0
AC004980.9	6.187	1.743	1.842	3.55	0	0	2.069	3.84	3.072	2.764	1.773	0	3.548	1.888
AC004985.12	37.53	33.844	36.549	46.347	58.919	73.78	43.731	54.346	53.687	58.555	25.23	34.334	46.45	52.696
AC004987.10	0	0	0	0	0	0	0	0	0	0	0	0	0	0
AC004987.9	0	0	0	0	0	0	0	0	0	0	0	0	0	0
AC005008.3	0	0	0	0	0	0	0	0	0	0	0	0	0	0
AC005014.5	2	1	0	0	0	1	0	0	0	0	0	0	1	0
AC005017.2	0	0	0	0	0	0	0	0	0	0	0	0	0	0
AC005019.2	0	0	0	0	0	0	0	0	0	0	0	0	0	0
AC005033.6	0	0	0	0	0	0	0	0	0	0	0	0	0	0
AC005034.2	0	0	0	0	0	0	0	0	0	0	0	0	0	0
AC005040.3	0	0	0	0	0	0	0	0	0	0	0	0	0	0
AC005041.11	0	0	0	0	0	0	0	0	0	0	0	0	0	0
AC005042.1	0	0	0	0	0	0	0	0	0	0	0	0	0	0
AC005042.2	0	0	0	0	1	0	0	0	0	0	0	0	0	0
AC005042.3	0	0	0	0	0	0	0	0	0	0	0	0	0	0
AC005077.14	18	11	7	10	13	17	37	27	11	24	13	19	18	21
AC005077.5	0	0	2	0	0	0	1	0	1	0	0	0	0	1
AC005077.7	2	0	0	0	0	0	0	1	0	0	1	0	0	1
AC005077.8	0	0	0	1	1	0	0	0	3	3	0	1	3	1
AC005086.1	0	0	2	0	0	0	0	0	0	0	0	0	0	0
AC005086.2	22.715	20.533	24.378	20.855	19.284	11.889	15.435	23.014	13.51	17.664	17.761	19.73	18.089	22.343
AC005086.3	1	0	0	0	0	1	0	0	0	0	0	0	0	1.003
AC005094.2	0	0	0	0	0	0	0	0	0	0	0	0	0	0
AC005102.1	0	0	0	0	0	0	0	0	0	0	0	0	0	0
AC005105.2	0	1	1	0	0	1	0	0	0	2	1	0	0	0
AC005154.7	63.434	50.994	45.133	44.828	42.118	36.24	63.473	38.252	42.583	55.346	43.36	49.683	66.429	69.047
AC005154.8	0	0	0	0	0	0	1	0	0	1	0	1	0	2
AC005176.1	0	0	0	0	0	0	0	0	0	0	0	0	0	0
AC005176.2	4.703	1.995	6.248	6.596	3.574	3.607	3.041	8.19	2.021	2.546	2.56	6.833	3.001	5.091
AC005176.3	0	0	0	0	0	0	0	0	0	0	0	0	0	0
AC005178.1	0	0	0	0	0	0	0	0	0	0	0	0	0	0
AC005189.6	0	0	0	0	0	0	0	0	0	0	1	0	0	0
AC005229.5	0	0	0	0	0	0	0	0	0	0	0	0	0	0
AC005229.7	0	0	0	0	0	0	0	0	0	0	0	0	0	0
AC005237.2	0	0	0	0	0	0	0	0	0	0	0	0	0	0
AC005251.3	0	0	0	0	0	0	0	0	0	0	0	0	0	0
AC005255.3	1.097	2	0	0	1.451	1	0	0	1	0	1.152	0	0	0
AC005262.4	0	0	0	0	0	0	0	0	0	0	0	1	1	0
AC005300.5	0	1	0	0	0	0	0	0	0	2	0	0	0	0
AC005336.4	0	0	0	0	0	0	1	1	0	0	0	0	0	0
AC005336.5	0	0	0	0	0	0	0	0	0	0	0	0	0	0
AC005338.1	376.802	169.1	159.894	193.911	347.886	331.713	266.172	239.798	169.717	361.688	51.408	90.111	116.001	159.756
AC005351.1	0	0	0	0	0	0	0	0	1	0	0	0	0	0
AC005357.1	0	0	0	0	0	0	0	0	0	0	0	0	0	0
AC005363.9	2.249	0	0	0	0	0	0	0	0	0	7.487	0	0	0
AC005477.1	0	0	0	0	0	0	0	0	0	0	0	0	0	0
AC005480.1	0	1	1	0	0	0	0	0	0	0	0	0	1	0
AC005488.11	0.5	0.5	1	1.5	0.5	1	0.988	0	1	0	0	0	0	0
AC005517.3	14	2	2	1	3	6	8	3	1	5	2	4	3	4
AC005522.6	0	0	0	0	0	0	0	1	0	0	0	0	1	0
AC005534.6	0	0	0	0	2	1	0	0	0	1	0	1	1	0
AC005539.2	0	0	0	0	0	0	0	0	0	0	0	0	0	0
AC005559.3	0	0	0	0	0	0	0	0	0	0	0	0	0	0
AC005588.2	0	0	0	0	0	0	0	0	0	0	0	0	0	0
AC005609.2	0	0	0	0	0	0	0	0	0	0	0	0	0	0
AC005626.3	0	0	0	0	0	0	0	0	0	0	0	0	0	0
AC005682.6	14	16	24	16	26	15	18	17	21	21	9	6	13	10
AC005722.4	0	0	0	0	0	0	0	0	0	0	0	0	0	0
AC005730.2	0	0	0	0	0	0	0	0	0	0	0	0	0	0
AC005740.3	0	0	0	0	0	0	1	0	0	0	1	0	1	0
AC005740.4	0	0	0	0	0	0	0	0	0	0	0	0	0	1
AC005741.2	0	0	0	0	0	0	0	0	0	0	0	0	0	0
AC005752.10	1	2	2	1	0	1	1	0	0	1	2	1	0	0
AC005758.1	0	0	0	0	0	0	0	0	1	2	0	0	0	0
AC005776.1	0	0	0	0	1	0	0	1	0	0	2	0	1	0
AC005777.3	0	0	0	0	0	0	0	0	0	0	0	0	0	0
AC005779.2	0	0	0	0	0	0	0	0	0	0	0	0	0	0
AC005786.3	0	0	0	0	1	0	0	0	0	0	0	0	0	0
AC005794.1	0	0	0	0	0	0	0	0	0	0	0	0	0	0
AC005795.1	2.015	3.024	1.002	4.006	1.001	1.004	1.001	0	1.003	1.906	5.025	1	0	0
AC005822.1	0	0	0	0	0	0	1.013	1.023	0	0	1.021	0	0	0
AC005838.2	0	0	1.134	0	2.419	1.265	0	1.167	0	0	0	0	0.984	0
AC005943.2	107.296	87.152	148.966	109.528	108.048	93.979	57.279	140.683	79.378	89.205	41.676	76.721	0	0
AC006011.4	16.242	0	11.908	14.629	24.324	0	20.301	19.231	17.836	36.9	28.451	0	18.196	15.189
AC006014.7	1.438	0	2.777	0	1.308	0	1.448	4.07	0	1.161	6.054	0	0	3.15
AC006014.8	4.5	6.5	7.243	3.745	2.5	5.185	8.241	4	8	7.996	5.757	4.26	1.046	4.471
AC006022.4	0	0	0	0	0	0	0	0	0	0	0	0	0	0
AC006026.1	0	0	0	0	0.912	0	1.007	0	0	0	1.005	0	3.016	1.006
AC006026.12	0	0	0	0	0	0	0	0	0	0	0	0	0	0
AC006026.9	0	0	0	0	0	0	0	0	0	0	0	1	0	0
AC006028.11	0	0	0	1	0	0	0	0	0	0	0	0	0	0
AC006033.22	0	0	0	0	1	2	0	0	0	1	0	0	0	0
AC006042.8	0	0	0	3	1	0	0	0	0	1	1	1	0	0
AC006070.12	0	0	0	0	0	0	0	0	0	0	0	0	0	0
AC006077.4	0	0	0	0	0	0	0	0	0	0	0	0	0	0
AC006115.6	0	0	0	0	0	0	0	0	0	0	0	0	0	0
AC006116.13	1	2	1	0	1	0	0	0	1	1	2	1	0	3
AC006116.14	0	0	0	0	0	0	0	1	0	0	0	0	0	0
AC006116.22	2	6	3	1	3	0	0	1	1	6	2	4	4	3
AC006116.27	11.961	21.408	35.26	5.598	0	7.885	11.804	15.151	0	0	0	12.011	16.511	0
AC006130.4	1	2	0	1	0	1	1	1	1	0	0	0	0	0
AC006133.3	0	0	0	0	0	0	0	0	0	0	0	0	0	0
AC006133.7	0	0	0	0	0	0	0	0	0	0	0	0	0	0
AC006153.3	0	0	0	0	0	0	1	0	0	0	0	0	0	0
AC006195.2	0	0	0	0	0	0	0	0	0	1	0	0	0	0
AC006262.11	0	0	0	0	0	0	0	0	0	0	0	0	0	0
AC006326.3	0	0	0	0	0	0	0	0	0	0	0	0	0	0
AC006328.9	0	0	0	0	0	0	0	0	0	0	0	0	0	0
AC006335.10	0	0	0	0	0	0	0	0	0	0	0	0	0	0
AC006335.11	0	0	0	0	0	0	0	0	0	0	0	0	0	0
AC006335.2	0	0	0	0	0	0	0	0	0	0	0	0	0	0
AC006335.6	0	0	0	0	0	0	0	0	0	0	0	0	0	0
AC006355.3	0	0	0	0	0	0	0	0	0	0	0	0	0	0
AC006366.3	0	0	0	0	0	0	0	0	0	0	0	0	0	0
AC006386.1	0	0	1	0	1	2	1	0	1	0	0	0	0	0
AC006390.4	0	0	0	0	0	0	0	0	0	0	0	0	0	0
AC006427.2	0	0	0	0	0	0	0	0	0	0	0	0	0	0
AC006445.1	0	0	0	0	0	0	0	0	0	0	0	0	0	0
AC006445.6	0	0	0	0	0	0	0	0	0	1	0	0	0	0
AC006445.7	1	0	1	1	0	0	1	1	0	0	0	0	0	0
AC006449.1	82.326	53.737	41.76	52.791	54.549	83.504	61.91	124.302	67.309	43.724	86.41	76.242	28.819	25.475
AC006461.2	0	0	0	0	0	0	0	0	0	0	0	0	0	0
AC006466.5	0	0	0	0	0	0	0	0	0	0	0	0	0	0
AC006483.5	0	0	0	0	0	0	0	0	0	0	0	0	0	0
AC006486.9	0	0	0	4.924	0	0	0	3.356	0	0	0	0	0	0
AC006499.1	0	0	0	0	0	0	0	0	0	0	0	0	0	0
AC006499.2	0	0	0	0	0	0	0	0	0	0	0	0	0	0
AC006499.3	0	0	0	0	0	0	0	0	0	0	0	0	0	0
AC006499.4	0	0	0	0	0	0	0	0	0	0	0	0	0	0
AC006499.5	0	0	0	0	0	0	0	0	0	0	0	0	0	0
AC006499.6	0	0	0	0	0	0	0	0	0	0	0	0	0	0
AC006499.7	0	0	0	0	0	0	0	0	0	0	0	0	0	0
AC006499.9	0	0	0	0	0	0	0	0	0	0	0	0	0	0
AC006509.4	0	0	0	0	0	0	0	0	0	0	0	0	0	0
AC006509.7	0	3.135	4.255	2.716	2.063	4.314	0.995	3.324	3	3.215	0.986	5.999	1.027	1.066
AC006538.4	42.119	34.673	0	0	47.377	18.006	22.727	16.241	0	0	0	0	10.056	10.45
AC006539.2	0	0	0	0	1	0	1	0	0	0	0	0	0	0
AC006539.3	0	0	0	0	0	0	0	0	0	0	0	0	0	1
AC006539.6	0	0	0	0	0	0	0	0	0	0	0	0	0	0
AC006548.19	7	0.999	1	3	0.939	0.931	2	3	0	1	3	1.967	2.985	1
AC006548.26	0	0	0	0	0	0	0	0	0	0	0	0	0	0
AC006946.12	0	1	0	0	1	0	0	0	0	0	0	0	1	1
AC006960.5	0	0	0	0	0	0	0	0	0	0	1	1	0	0
AC006978.6	98	69	81	114	107	104	83	226	78	149	78	53	60	80
AC006987.4	1	0	0	0	1	1	1	0	3	0	3	0	0	1
AC006987.5	0	0	1	0	0	0	0	0	0	0	0	0	0	0
AC006987.6	1	0	0	0	0	0	0	0	0	0	0	0	0	2
AC006989.2	0	0	0	0	0	0	0	0	0	0	0	0	0	0
AC006994.1	2	0	1	2	0	0	0	0	0	0	1	0	0	0
AC006994.3	3	3	0	1	1	0	0	2	5	0	0	0	1	1
AC007000.10	9	4	6	2	6	8	7	3	4	2	3	5	10	4
AC007016.3	0	0	0	0	0	0	0	0	0	0	0	0	0	0
AC007040.11	4.294	1.056	0	3.055	3.251	0	6.456	3.229	1.863	3.96	3.15	1.055	4.015	1.065
AC007041.2	0	0	0	0	0	0	0	0	0	0	0	0	0	0
AC007064.22	0	0	0	0	0	0	0	0	0	0	0	0	0	0
AC007064.25	0	0	0	0	0	0	0	0	0	0	0	0	0	0
AC007115.3	0	0	0	0	0	0	0	0	0	0	0	0	0	0
AC007136.1	0	0	0	0	0	0	0	0	0	0	0	0	0	0
AC007163.1	0	0	0	0	0	1.288	0	0	0	0	1.386	0	0	4.522
AC007192.4	0	0	88.27	0	34.632	0	0	0	0	0	27.126	15.062	26.395	62.81
AC007204.3	0	0	0	0	0	1	0	0	0	0	0	0	1	0
AC007228.8	0	0	0	0	0	0	0	0	0	1	0	0	0	0
AC007229.3	0	1.032	1.023	0	1.018	3.067	1.016	1.019	0	0	2	2	1	0
AC007237.2	0	0	0	0	0	0	0	0	0	0	0	0	0	0
AC007238.1	0	2.069	0	0	1.03	0	0	0	0	1.17	0	1.031	0	0
AC007253.1	0	0	0	0	0	0	0	0	0	0	0	0	0	0
AC007256.5	0	0	0	0	0	0	0	0	1	0	1	1	0	0
AC007272.3	0	1	0	1	1	2	0	4	0	1	2	1	0	1
AC007274.2	0	0	0	0	0	0	0	0	0	0	0	0	0	0
AC007274.5	0	0	0	0	0	0	0	0	0	0	0	0	0	0
AC007279.2	1	0	0	0	0	0	0	0	0	0	1	1	0	0
AC007283.4	1	1	0	0	0	2	1	1	1	0	2	1	1	0
AC007312.3	0	0	0	0	0	0	0	0	1	0	0	1	0	0
AC007318.5	18.243	31.498	29.613	26.953	31.862	27.467	31.118	33.217	19.782	2.58	4.122	15.154	4.074	6.282
AC007322.1	0	0	0	0	0	0	0	0	0	0	0	1	0	0
AC007322.3	0	0	0	0	0	0	0	0	0	0	0	0	0	0
AC007322.5	0	0	0	0	0	0	0	0	0	0	0	0	0	0
AC007322.7	0	0	0	0	0	0	0	0	0	0	0	0	0	0
AC007325.1	4.756	2.714	2.799	3.794	2.638	3.239	5.873	2.483	0	2.744	1.019	2.442	5.867	4.3
AC007325.2	477.32	381.763	105.375	142.735	123.396	380.68	106.014	210.551	85.53	277.654	141.453	224.413	79.071	162.622
AC007325.4	2223.96	2456.36	338.25	301.71	2875.13	3117.45	868.992	1052.15	4407.73	4079.98	2191.54	1822.91	1079.98	1104.22
AC007326.1	26.059	18	13.886	21.067	31.096	28.988	31.161	21.029	24.05	29	27.129	22	32.996	20
AC007326.9	0	1	0	0	0	0	0	0	0	0	0	0	0	0
AC007327.6	0	0	0	0	0	0	0	0	0	0	0	0	0	0
AC007347.1	1	0	0	0	0	0	0	0	0	0	1.888	0	1.633	0
AC007365.4	1	0	0	0	0	0	0	0	0	0	0	0	0	0
AC007383.6	0	0	0	0	0	0	0	0	0	0	0	0	0	0
AC007386.3	1	3	1	2	1	0	6	0	1	0	0	0	5	2
AC007387.2	3	0	1	1	0	1	0	1	0	0	1	0	1	0
AC007389.1	0	0	0	1	0	0	1	0	0	0	0	0	1	0
AC007389.2	0	0	0	0	0	0	0	0	0	0	0	0	0	0
AC007390.4	0	0	0	0	0	0	0	0	0	0	0	0	0	0
AC007394.3	0	0	0	0	0	0	0	0	0	0	0	0	0	0
AC007395.4	1	0	0	0	0	1	0	1	0	1	0	0	0	0
AC007551.2	0	0	1	0	0	1	0	0	0	0	0	0	0	0
AC007557.5	0	0	0	0	0	0	0	0	0	0	0	0	0	0
AC007559.1	0	0	0	0	0	0	0	0	0	0	0	0	0	0
AC007560.1	0	0	0	0	0	0	0	0	0	1	0	0	0	0
AC007562.1	0	0	0	0	0	0	0	0	0	0	0	0	0	0
AC007563.4	0	0	0	0	0	0	0	0	1	0	0	0	0	0
AC007568.1	0	0	0	0	0	0	0	0	0	0	0	0	0	0
AC007618.3	0	0	0	0	0	0	0	0	0	1	0	0	0	0
AC007677.2	0	0	0	0	0	0	0	0	0	0	0	0	0	0
AC007679.1	0	0	0	0	0	0	0	1	0	0	0	0	0	0
AC007679.4	0	0	0	0	0	0	0	0	0	0	0	0	0	0
AC007742.3	0	0	0	0	0	0	0	0	0	0	0	0	0	0
AC007790.4	5	2	1	2	1	0	2	1	2	4	0	0	1	1
AC007875.2	4	3	1	2	0	2	1	3	1	0	1	3	9	3
AC007881.4	0	0	0	0	0	0	0	0	0	0	0	1	0	0
AC007899.3	1	0	0	0	0	0	0	0	0	0	0	0	0	2
AC007906.1	4.344	0	1.302	3.455	2.496	1.508	1.566	9.151	12.385	15.885	1.872	4.353	2.771	1.758
AC007908.1	0	0	0	0	0	0	0	0	0	0	0	0	0	0
AC007919.18	0	0	0	0	0	0	0	0	0	0	0	0	0	0
AC007919.19	0	0	0	0	0	0	0	1	0	0	0	0	0	0
AC007967.2	0	0	0	0	0	0	0	0	0	0	0	0	0	0
AC007967.3	0	0	0	0	0	0	0	0	0	0	0	0	0	0
AC007967.4	0	0	0	0	2	0	0	0	0	0	0	0	0	0
AC007969.4	0	0	0	0	1	0	0	0	0	0	0	0	0	0
AC007969.5	4.369	2.225	5.816	1.116	4.525	0	4.625	8.095	5.698	5.474	1.043	3.174	3.267	1.049
AC008065.1	0	0	0	0	0	0	0	0	0	0	0	0	0	0
AC008069.2	0	0	0	0	0	0	0	0	0	0	0	0	0	0
AC008072.1	6.886	9.968	5.246	1.967	6.999	4.63	4.239	8.883	4.306	4.01	1.711	3.224	4.016	6.967
AC008074.1	19.984	2.436	6.372	9.807	21.174	20.206	10.864	13.72	12.162	4.023	0	2.388	5.82	17.888
AC008074.5	0	1	1	0	0	1	0	1	0	0	0	1	0	0
AC008132.13	11.065	2.02	1.005	6.142	7.244	7.451	9.071	7.26	4.009	12.424	8.388	2.065	4.157	5.196
AC008132.14	0	0	0	0	0	0	0	0	0	0	0	0	0	0
AC008155.1	0	0	0	0	0	0	0	0	0	0	0	0	0	0
AC008155.2	0	0	0	0	0	0	0	0	0	0	0	0	0	0
AC008171.1	2	0	0	0	0	0	0	2	1	0	2	0	0	0
AC008173.1	0	0	0	0	0	0	0	0	0	0	0	0	0	0
AC008264.4	0	0	0	0	0	1	1	0	0	0	0	0	0	0
AC008265.2	0	0	0	0	0	0	0	0	1	0	0	0	0	0
AC008280.1	0	0	0	0	0	0	0	0	0	0	0	0	0	0
AC008280.3	0	0	0	0	0	1.79	0	0	0	0	4	0	0	0
AC008427.2	3	4	1	4	4	2	1	1	0	5	1	2	1	1
AC008522.1	122.253	0	116.631	96.983	63.236	70.724	58.712	71.637	49.505	48.799	55.688	57.378	123.144	153.681
AC008565.1	0	0	0	0	0	0	0	0	0	0	0	0	0	0
AC008592.3	2.016	4	1.785	3	10	2.025	7	14	1	8	2	1.005	2	0
AC008622.1	0	0	0	0	0	0	0	0	0	0	0	0	0	0
AC008641.1	0	0	0	0	0	0	0	0	0	0	0	0	0	0
AC008686.1	2.459	1.039	1	2.03	0	1.002	3.849	1.985	0	3.262	1	3.117	2.949	1.329
AC008694.2	0	0	0	0	0	0	0	0	0	0	0	0	0	0
AC008746.10	0	0	0	0	0	0	1	0	0	1	0	0	0	0
AC008746.5	2	5	3	6	4	3	8	9	3	5	5	5	2	7
AC008746.9	0	0	0	0	0	0	0	0	0	0	0	0	0	0
AC008753.3	0	0	0	0	0	0	0	0	0	0	0	0	0	0
AC008759.1	0	0	0	0	0	0	0	0	0	0	0	0	0	0
AC008810.1	96.935	88.193	91.5	93.496	124.644	45.807	111.22	110.969	49.737	98.329	105.14	127.627	167.969	133.168
AC008834.2	0	0	0	0	0	0	0	0	0	0	0	0	0	0
AC008850.3	1	0	1	2	9	2	3	0	2	3	2	4	2	0
AC008914.1	0	0	0	0	0	0	0	0	0	0	0	0	0	0
AC008984.5	0	0	0	0	0	0	0	0	0	0	0	0	0	0
AC008984.6	0	0	0	0	0	0	0	0	0	0	0	0	0	0
AC008984.7	0	0	0	0	0	0	0	0	0	0	0	0	0	0
AC009022.1	33.575	9.523	20.1	0	0	58.643	9.26	0	55.009	17.511	0	0	0	0
AC009060.1	183.894	143.386	91.684	89.073	164.699	151.706	172.329	249.054	131.167	160.563	122.048	151.628	201.842	175.353
AC009060.2	13.299	8.802	7.967	10.6	8.634	12.786	8.167	13.363	2.126	12.541	6.612	7.603	13.519	9.388
AC009065.1	18.865	19.317	50.719	13.93	29.924	25.507	32.853	37.816	11.701	29.612	25.744	26.935	32.086	13.224
AC009091.1	0	0	0	0	0	0	0	1	0	0	0	1	0	0
AC009120.3	18	4	8	11	5	15	18	16	9	11	17	18	6	15
AC009120.8	0	0	0	0	0	0	0	0	0	0	0	0	0	0
AC009121.1	0	0	0	0	0	0	0	0	0	0	0	0	0	0
AC009133.22	0	0	0	0	0	3.146	0	0	0	0	0	0	0	0
AC009133.23	0	0	0	0	0	0	0	0	0	0	0	0	0	0
AC009161.1	0	0	0	0	0	0	0	0	0	0	0	0	0	0
AC009237.10	0	0	0	0	0	0	0	0	0	0	0	0	0	0
AC009237.11	0	1	0	0	0	0	2	1	0	0	0	0	0	0
AC009237.13	0	0	0	0	0	0	0	0	0	0	0	0	0	0
AC009237.14	0	0	0	0	0	0	0	0	0	0	0	0	0	0
AC009237.16	0	0	0	0	0	0	0	0	0	0	0	0	0	0
AC009237.2	0	0	0	0	0	0	0	0	0	0	0	0	0	0
AC009237.4	0	0	0	0	0	0	0	0	0	0	0	0	0	0
AC009237.5	0	0	0	0	0	0	0	0	0	1	0	0	0	0
AC009237.6	0	0	0	0	0	0	0	0	0	0	0	0	0	0
AC009237.8	14	9	10	6	3	11	20	9	9	22	7.999	9	5	7
AC009238.6	0	0	0	0	0	0	0	0	0	0	0	0	0	0
AC009238.7	0	0	0	0	0	0	0	0	0	0	0	0	0	0
AC009238.8	0	0	0	0	0	0	0	0	0	0	0	0	0	0
AC009245.3	2.159	1.06	1.015	2.054	2.053	1.055	3.341	2.226	0	1.055	1.01	1.01	0	1.072
AC009263.2	0	0	0	0	0	0	0	0	0	0	0	0	0	0
AC009274.6	0	0	0	0	0	0	0	0	0	0	0	0	0	0
AC009286.1	0	0	0	0	0	0	0	0	0	0	0	0	0	0
AC009299.4	6	3	9	9	11	14	10	6	2	5	23	14	5	5
AC009299.5	0	0	0	0	0	0	0	0	0	0	0	0	0	1.177
AC009302.2	0	0	0	0	0	0	0	0	0	0	0	0	0	0
AC009303.3	0	0	0	0	0	0	0	0	0	0	0	0	0	0
AC009310.1	0	0	0	0	0	0	0	0	0	0	0	0	0	0
AC009313.2	0	0	0	0	0	0	0	0	0	0	0	0	0	0
AC009336.19	26.606	20.667	18.051	14.439	11.604	13.361	15.139	8.42	0	5.392	44.583	42.815	30.639	39.146
AC009362.2	0	0	0	0	1	0	0	0	0	1	1	0	0	0
AC009413.2	0	0	0	0	0	0	0	0	0	0	0	0	0	0
AC009414.1	0	0	0	0	0	0	0	0	0	0	0	0	0	0
AC009474.1	0	0	0	0	0	0	0	0	0	0	0	0	0	0
AC009474.2	0	0	0	0	0	0	0	0	0	0	0	0	0	0
AC009477.7	0	0	0	0	0	0	0	0	0	0	0	0	0	0
AC009480.4	0	0	0	0	0	0	0	0	0	0	0	0	0	0
AC009487.6	4.286	11.159	1.057	0	0	0	8.407	6.652	2.117	0	7.671	16.934	1.062	0
AC009491.1	0	0	0	0	0	0	0	0	0	0	0	0	0	0
AC009491.2	0	0	0	0	0	0	0	0	0	0	0	0	0	0
AC009494.3	0	0	0	0	0	0	0	0	0	0	0	0	0	0
AC009500.2	0	0	0	0	0	0	0	0	0	0	0	0	0	0
AC009502.1	0	0	0	0	0	0	0	0	0	0	1	0	0	0
AC009506.2	0	0	0	0	0	0	0	0	0	0	0	0	0	0
AC009517.2	0	0	0	0	0	1	0	1	0	0	0	0	0	0
AC009518.2	0	0	0	0	0	0	0	0	0	0	0	0	0	0
AC009518.3	0	0	0	0	0	0	0	0	0	0	0	0	0	0
AC009541.1	0	0	0	0	0	0	0	0	0	0	0	0	0	0
AC009784.4	0	0	0	0	0	0	0	0	0	0	0	0	0	0
AC009892.2	0	0	0	0	0	0	0	0	0	0	0	0	0	0
AC009892.5	0	0	0	0	0	0	0	0	0	0	0	0	0	0
AC009892.9	0	0	0	0	0	0	0	0	0	0	0	0	0	0
AC009945.4	0	0	0	0	0	0	0	0	0	0	0	0	0	0
AC009947.2	0	0	0	0	0	0	0	0	0	0	0	0	0	0
AC009947.5	0	0	0	0	0	0	0	0	0	0	0	0	0	0
AC009948.7	4	2	4	2	3	3	3	6	1	3	4	2	0	1
AC009950.1	0	0	18.164	0	21.993	0	0	0	0	31.381	0	0	0	0
AC009961.2	2	1	0	1	0	1	1	1	1	0	0	0	0	2
AC009961.5	0	0	0	0	0	1	0	0	0	0	0	0	0	0
AC009963.3	10	4	0	3	4	3	3	3	1	0	4	4	2	3
AC009963.4	0	0	0	0	0	0	0	0	0	0	0	0	0	0
AC009963.5	0	0	0	0	0	0	0	0	0	0	0	0	0	0
AC009963.6	0	0	0	0	0	1	0	0	0	0	0	0	0	0
AC009965.1	0	0	0	0	0	0	0	0	0	0	0	0	0	0
AC009967.3	4.073	7.037	9.33	12.978	7.175	3.997	11.966	3.618	3.014	5.492	10.274	6.845	9.065	5.088
AC009969.1	0	0	0	0	0	0	0	0	0	0	0	0	0	0
AC009977.1	0	0	0	0	0	0	0	0	0	0	0	0	0	0
AC010086.1	0	0	0	0	0	0	0	0	0	0	0	0	0	0
AC010086.5	0	0	0	0	0	0	0	0	0	0	0	0	0	0
AC010095.6	0	0	0	0	0	0	0	0	0	0	0	0	0	0
AC010132.11	6.929	1.534	0	0	4.184	7.248	0	2.233	0	2.526	0	0	0	0
AC010141.1	0	0	0	0	0	0	0	0	0	0	0	0	0	0
AC010141.4	0	0	0	0	0	0	0	0	0	0	0	0	0	0
AC010141.6	0	0	0	0	0	0	0	0	0	0	0	0	0	0
AC010141.8	0	0	0	0	0	0	0	0	0	0	0	0	0	0
AC010150.1	2	0	1	0	3	1	3	1	1	3	2	0	0	0
AC010153.3	0	0	0	0	0	0	0	0	0	0	0	0	0	0
AC010154.2	0	0	0	0	0	0	0	0	0	0	0	0	0	0
AC010184.1	0	0	0	0	0	0	0	0	0	0	0	0	0	0
AC010240.2	1	1	0	0	0	0	0	0	0	0	0	0	0	0
AC010240.3	0	0	0	0	0	0	0	0	0	0	0	0	1	0
AC010287.1	5.473	4.973	0	2.5	1.919	2.995	6.272	2.016	3.988	4	1	1.872	2.75	1
AC010412.1	1.184	0	0	0	1.13	2	4.928	1.002	0	1.949	0	2	1	2.016
AC010468.1	4.056	0	1.011	1.029	2.028	2.029	4.311	1.01	3.036	1.025	0	0	0	0
AC010468.3	0	0	0	0	0	0	0	0	0	0	0	0	0	0
AC010492.2	0	0	0	0	1	0	0	0	0	0	0	0	0	0
AC010492.4	0	0	0	0	0	0	0	0	0	0	0	0	0	0
AC010492.5	0	0	0	0	0	0	0	1	0	0	0	0	0	0
AC010518.2	0	0	0	0	0	0	0	0	0	0	0	0	0	0
AC010518.3	0	0	0	0	0	0	0	0	0	0	0	0	0	0
AC010522.1	0	0	0	1	0	0	0	1	0	0	0	0	0	0
AC010525.5	0	0	0	0	0	0	0	0	0	0	0	0	0	0
AC010547.9	21.865	41.255	27.752	50.581	28.575	21.563	40.187	63.168	27.222	43.11	53.757	46.95	47.179	57.913
AC010642.1	7.559	6.235	9.969	9.56	3.456	11.683	3.327	2.008	7.405	11.511	11.269	5.83	0	6.279
AC010642.2	0	2	1	3	2	1	3	3	1	3	1	1	2	1
AC010646.3	0	0	5.206	4.042	0	0	4.149	0	3.135	0	4.058	1.835	0	0
AC010655.1	0	0	0	0	0	0	0	0	0	0	0	0	0	0
AC010677.5	0	0	0	0	0	0	0	0	0	0	0	0	0	0
AC010731.6	0	0	0	0	0	0	0	0	0	0	0	0	0	0
AC010733.5	2.001	0	1	2	3.001	2	0	1	0	2	0	0	1	3
AC010740.1	0	0	0	0	0	0	0	0	0	0	0	0	0	0
AC010878.3	9	0	0	0	0	0	2	0	0	0	1	0	1	0
AC010886.2	2.458	3.194	5.037	5.931	0	3.039	2	3.655	0	9.57	2.138	4	1.174	9.468
AC010894.4	0	0	0	0	0	0	0	0	0	0	0	0	0	0
AC010900.2	0	0	0	0	0	1	1	0	0	1	1	1	0	0
AC010904.1	0	0	0	0	0	0	1	0	0	0	0	0	0	0
AC010967.1	0	0	0	0	0	0	0	0	0	0	0	0	0	0
AC010970.2	3	7	3	8	1	5	2	6	1	5	10	2	7	6
AC010975.2	0	0	0	0	0	0	0	0	0	0	0	0	0	0
AC010980.2	9.999	1	3.02	0	4.821	6.058	10	6.95	6	5.078	2.999	1.997	5.851	4
AC011043.1	233	109	538	509	184	162.076	430	296.009	117	125	264	264	27	25
AC011043.2	11	9	0	0	16	6.924	13	8.991	3	5	1	2	2	3
AC011155.1	0	0	0	0	0	0	0	0	0	0	0	0	0	0
AC011225.1	0	0	0	0	0	0	0	0	0	0	0	0	0	0
AC011233.2	0	0	0	0	0	0	0	0	0	0	0	0	1	0
AC011242.5	0	0	0	0	0	0	0	0	0	0	0	0	0	0
AC011290.5	5	4	2	4	4	6	8	5	2	7	3	6	4	6
AC011295.1	0	0	0	0	0	0	0	0	0	0	0	0	0	0
AC011330.5	18.114	35.008	3.731	12.453	0	9.013	0	7.841	0	0	34.336	0	0	8.721
AC011380.1	0	0	0	0	0	0	0	0	0	0	0	0	0	0
AC011380.8	2	2	0	0	1	2	1.002	1	0	2	2	0	1	1
AC011380.9	1.173	0	0	0	1.207	0	1.385	0	0	0	0	0	0	0
AC011406.2	0	0	0	0	0	0	0	0	0	0	0	0	0	0
AC011431.1	0	0	0	0	0	0	0	0	0	0	0	0	0	0
AC011513.3	0	0	0	0	0	0	0	0	0	0	0	0	0	0
AC011515.2	3	0	0	0	1	0	0	0	0	0	0	0	0	0
AC011530.4	2.447	6.821	2.385	2.339	4.4	3.328	0	1.253	0	5.068	3.733	5.244	0	1.053
AC011742.3	1	1	1	2	0	0	1	0	0	1	0	0	0	0
AC011742.5	0	0	0	0	0	0	0	0	0	0	0	0	0	0
AC011753.6	0	0	0	0	0	0	0	0	0	0	0	0	0	0
AC011816.1	0	0	0	0	0	0	0	0	0	0	0	0	0	0
AC011933.2	0	0	0	0	0	0	1.005	0	1.009	0	1.006	1.005	0	0
AC011998.2	0	0	0	0	0	0	0	0	0	0	0	0	0	0
AC011998.4	0	0	0	0	0	0	0	0	0	0	0	0	0	0
AC011999.1	0	0	0	0	0	0	0	0	0	0	0	1	0	0
AC012005.2	0	0	0	0	0	0	0	0	0	0	0	0	0	0
AC012065.5	1	0	0	1	0	0	0	1	0	0	0	0	0	0
AC012066.1	0	1	0	0	2	0	2	2	0	2	1	1	0	0
AC012075.1	0	0	0	0	0	0	0	0	0	0	0	0	0	0
AC012078.2	0	0	0	0	0	0	0	0	0	0	0	0	0	0
AC012306.2	0	0	0	0	0	0	0	0	0	0	0	0	0	0
AC012314.19	0	0	0	0	0	0	0	0	0	0	0	0	0	0
AC012314.3	1831.88	3073.38	2537.43	2254.69	2860.01	3013.5	2032.93	2153.8	2676.52	2253.36	1024.39	1070.23	1117.86	1162.65
AC012354.8	1	0	0	1	0	0	0	0	0	0	0	0	0	0
AC012358.4	13	7	6.001	14	22	24	25	33	13	22	8	12	8	17
AC012362.3	0	0	0	0	0	0	0	0	0	0	0	0	0	0
AC012363.1	0	0	0	0	0	0	0	0	0	0	0	0	0	0
AC012454.4	4.002	3.449	2.272	2.036	2.75	3.007	3.766	5.003	3.959	2.029	3.42	6.051	3.997	2.097
AC012493.1	0	0	0	0	0	0	0	0	1	0	0	0	0	0
AC012497.2	0	0	0	0	0	0	0	0	0	0	0	0	0	0
AC012501.3	0	0	0	0	0	0	0	0	0	0	0	0	0	0
AC012512.1	0	0	0	0	0	1	0	0	0	0	0	0	0	0
AC012513.4	0	0	0	0	0	0	0	0	0	0	0	0	0	0
AC012671.2	0	0	0	0	0	0	0	0	0	0	0	0	0	0
AC013262.1	0	0	0	0	0	0	0	0	0	0	0	0	0	0
AC013264.1	235.08	151.844	114.92	118.438	198.152	132.784	180.345	119.87	108.845	178.852	82.755	115.714	239.937	150.354
AC013267.1	0	0	0	0	0	0	0	0	1	0	0	2	0	0
AC013268.3	0	0	0	0	2	0	0	1	0	0	0	0	0	0
AC013268.4	0	0	0	0	0	0	0	0	0	0	0	0	0	0
AC013269.5	0	0	0	0	0	0	0	0	0	0	0	0	0	0
AC013286.1	0	0	0	0	0	0	0	0	0	0	0	0	0	0
AC013399.3	0	0	0	0	0	0	0	0	0	0	0	0	0	0
AC013403.13	0	0	0	0	0	0	0	0	0	0	0	0	0	0
AC013404.1	0	0	0	0	0	0	0	0	0	0	0	0	0	0
AC013410.1	0	0	0	0	0	0	0	0	0	0	0	0	0	0
AC013410.2	0	0	0	0	0	0	0	0	0	0	0	0	0	0
AC013429.4	0	0	0	0	0	0	0	0	0	0	0	0	0	0
AC013429.5	0	0	0	0	0	0	0	0	0	0	0	0	0	0
AC013439.4	14	25	29	26	50	27	23	6	32	25	14	23	15	18
AC013442.1	0	0	0	0	0	0	0	0	0	0	0	0	0	0
AC013444.1	0	0	0	0	0	0	0	0	0	0	0	0	0	0
AC013461.1	14948.7	12383.6	11017.1	10671.7	12624.3	11290.9	15549.9	16426	12506.2	10375.9	9738.93	7293.18	10271.5	9556.49
AC013467.1	0	0	0	0	0	0	0	0	0	0	0	0	0	0
AC013470.6	0	0	0	0	0	0	0	0	0	0	0	0	2	0
AC013470.8	0	0	0	0	0	0	0	0	0	0	0	0	0	0
AC013474.4	2	3	0	3	1	4	6	1	3	1	5	2	2	4
AC015688.3	0	0	1.513	0	0	3.098	0	5.091	1.385	0	0	0	0	6.862
AC015818.6	0	0	0	0	0	0	0	0	0	0	0	0	0	0
AC015849.14	0	0	0	0	2	0	0	0	0	0	0	0	0	1
AC015922.5	0	0	0	0	0	0	0	0	0	0	0	0	0	0
AC015922.7	1	0	0	0	0	0	0	0	0	0	0	0	0	0
AC015977.5	0	0	0	0	0	0	0	0	0	0	0	0	0	0
AC016142.1	0	0	1.475	3.308	0	5.095	0	0	1.53	0	1.499	0	0	0
AC016292.3	1.03	3.043	1	0	1.034	0	2.051	1.022	0	1.03	0	0	0	0
AC016549.1	0	1	1	0	0	0	1	1	1	0	0	0	2	0
AC016561.1	0	0	0	0	0	0	0	0	0	0	0	0	0	0
AC016577.1	2.925	0	1.957	1.933	0.868	0.86	1.951	3.971	1.923	0	0.871	0	1.939	0
AC016629.7	0	3.615	0.999	1.032	0	1	0	0	1.902	0	0	0	0	0
AC016691.2	0	0	0	0	0	1	0	0	1	0	0	0	0	0
AC016694.2	1	0	0	0	0	0	0	0	0	0	0	0	0	0
AC016696.1	0	0	0	0	0	0	0	0	0	0	0	1	0	0
AC016700.4	0	1	0	0	0	0	0	0	0	0	0	0	0	0
AC016700.6	0	0	0	0	0	0	0	0	0	0	0	0	0	0
AC016712.1	10.157	9.022	13.967	8.353	5.151	3.293	7.479	8.377	6.015	4.143	4.248	4.19	12.311	2.967
AC016712.2	1	0	1	0	0	1	0	1	0	1	4	2	1	1
AC016716.1	0	0	0	0	0	0	0	0	0	0	0	0	0	0
AC016717.1	0	0	0	0	1	5	2	0	1	0	0	0	2	2
AC016724.6	0	0	0	0	0	0	0	0	0	0	0	0	0	0
AC016727.3	0	0	0	0	0	0	0	0	0	0	1	0	0	0
AC016734.1	0	0	0	0	0	0	0	0	0	0	0	0	0	0
AC016734.2	3.283	1.069	2.251	2.015	7.591	5.414	4.2	2.166	1.036	2.205	1.058	0	7.255	8.24
AC016739.2	3.112	1	4.235	2	1.007	4.004	3.02	8.338	3.004	1.001	0	0	0	2.001
AC016753.1	0	0	0	0	0	0	0	0	0	0	0	0	0	0
AC016772.4	0	0	0	0	0	0	0	0	0	0	0	0	0	0
AC016831.3	0	3	0	0	0	0	0	0	0	0	0	0	1	1
AC016831.5	0	1	2	0	2	0	3	0	0	1	0	0	1	0
AC016831.6	1	1	1	0	0	0	2	0	0	0	0	0	0	0
AC016894.1	0	0	3	0	2	2	1	0	1	1	0	0	0	1
AC016907.2	0	0	0	0	0	0	0	0	0	0	0	0	0	0
AC016908.1	0	0	0	0	0	0	0	0	0	0	0	0	0	0
AC016909.2	0	0	0	0	0	0	0	0	0	0	0	0	0	0
AC016991.1	0	0	0	0	0	0	0	0	0	0	0	0	0	0
AC017019.1	0	0	0	0	0	0	0	0	0	0	0	0	0	0
AC017028.1	0	1	0	0	0	0	0	0	0	0	0	1	1	0
AC017035.2	1	0	2	0	0	0	2	1	0	0	1	0	1	0
AC017078.1	0	0	0	0	0	0	0	0	0	0	0	0	0	0
AC017079.3	7	1	0	1	2	1	2	6	0	0	0	1	0	3
AC017079.4	2	0	1	0	0	0	2	1	0	0	2	2	2	1
AC017080.1	0	0	0	0	0	0	0	0	0	0	0	0	0	0
AC017081.1	80.967	50.535	51.698	40.772	71.895	76.946	61.884	56.859	56.259	67.421	49.301	62.142	58.029	62.891
AC017081.2	0	0	0	0	0	0	0	0	0	0	0	0	0	0
AC017083.2	0	1	1	1	0	0	0	0	0	1	0	1	0	1
AC017104.4	0	0	0	0	0	0	0	0	0	0	0	0	0	0
AC018442.1	3	1	1	0	2	1	5	4	1	2	2	0	1	2
AC018463.4	2.12	1.04	0	0	0	0	0	0	0	0	0	0	0	0
AC018463.5	0	0	0	0	0	0	0	1	0	0	0	1	0	0
AC018512.1	0	0	0	0	0	0	0	0	0	0	0	0	0	0
AC018634.9	0	0	0	0	0	0	0	0	0	0	0	0	1	0
AC018638.1	0	0	0	0	0	0	0	0	1.534	0	0	0	0	1.984
AC018641.7	0	0	0	0	0	0	0	0	0	0	0	0	0	0
AC018693.5	0	0	0	0	0	0	0	0	0	0	0	0	0	0
AC018696.1	0	0	0	0	0	0	0	0	0	0	0	0	0	0
AC018696.4	0	0	0	0	1	0	0	0	0	0	0	0	0	0
AC018712.2	0	0	0	0	0	0	0	0	0	0	0	0	0	0
AC018717.2	0	0	0	0	0	0	0	0	0	0	0	0	0	0
AC018735.1	0	0	0	0	0	1	0	0	0	0	0	0	0	0
AC018738.2	0	0	0	0	0	3.086	2.328	0	0	0	0	0	0	0
AC018755.16	4	1	1	2	5	6	3	1	5	2	0	3	0	5
AC018755.18	0	0	1	0	0	1.551	5.697	2	0	1.731	0	3.003	2	0
AC018804.6	0	0	0	0	0	0	0	0	0	0	0	0	0	0
AC018865.11	0	0	0	0	0	0	0	0	0	0	0	0	0	0
AC018865.5	0	0	0	0	0	0	0	0	0	0	0	0	0	0
AC018867.1	0	0	0	0	0	0	0	0	0	0	0	0	0	0
AC018880.1	0	0	0	0	0	0	0	0	0	0	0	0	0	0
AC018880.2	0	0	0	0	0	0	0	0	0	0	0	0	0	0
AC018892.3	0	2	0	0	2	0	0	0	0	0	0	1	0	0
AC018892.8	0	0	0	0	0	0	0	0	0	0	0	0	0	0
AC018902.1	0	0	0	0	0	0	0	0	0	0	0	0	0	0
AC019050.1	0	0	3	0	3.005	0	0	0	0	0	0	0	1	0
AC019070.1	0	0	0	0	0	0	0	0	0	0	0	1	0	0
AC019080.1	0	1	1	0	0	0	0	0	0	0	0	0	0	0
AC019084.7	0	0	3	0	0	0	0	0	0	0	0	0	0	0
AC019097.7	0	1.069	1.059	0	0	0	1.053	2.118	0	3.305	0	1.056	2.128	1.083
AC019109.1	4.998	2.001	0	2.006	4.859	5.758	6.686	8.416	0	2.482	2.27	4.855	1.004	5.284
AC019129.1	0	0	0	0	0	0	1	0	0	0	0	0	0	0
AC019178.2	0	0	0	0	0	0	0	0	0	0	0	0	0	0
AC019178.3	0	0	0	0	0	0	0	0	0	0	0	0	0	0
AC019181.3	1	0	0	1	2	0	0	0	0	0	0	0	0	0
AC019185.2	0	0	0	0	0	0	0	0	0	0	0	0	1	0
AC019185.3	0	0	0	0	0	0	0	0	0	0	0	0	0	0
AC019206.1	0	0	0	0	0	0	0	0	0	1	0	0	0	0
AC020550.7	0	0	0	0	0	0	0	0	0	0	0	0	0	0
AC020915.2	0	0	1	0	0	0	1	0	0	0	0	0	0	1
AC020983.5	0	0	0	0	0	0	0	0	0	0	0	0	0	0
AC021016.7	0	3	0	0	0	0	1	0	1	1	0	0	0	0
AC021021.1	0	0	0	0	0	0	0	0	0	0	0	0	0	0
AC021106.1	0	0	0	0	0	0	0	0	0	1	0	0	0	0
AC021876.4	0	0	0	0	0	0	0	0	0	0	0	0	0	0
AC022153.1	0	1	0	1	0	0	1	0	1	2	0	1	1	0
AC022182.2	0	0	0	0	0	0	0	1	0	0	0	0	0	0
AC022210.1	0	0	0	0	0	0	0	0	0	0	0	0	0	0
AC022210.2	2.942	0	1	0	2	2	0	0	0	0	0	0	0	1
AC022819.1	0	0	0	0	0	0	0	0	0	0	0	0	0	0
AC023128.2	0	0	0	0	0	0	0	0	0	0	0	0	0	0
AC023271.1	0	1	0	1	1	0	3	1	0	0	2	1	0	0
AC023274.4	0	0	0	0	0	0	0	0	0	0	0	0	0	0
AC023274.6	0	0	0	0	0	0	0	0	0	0	0	0	0	0
AC023283.1	0	0	0	0	0	0	0	0	0	0	0	0	0	1.385
AC023347.2	0	0	0	0	0	0	0	0	0	0	0	0	1	1
AC023449.2	0	0	0	0	0	0	0	0	0	0	0	0	0	0
AC023491.1	0	0	0	0	0	0	0	0	0	1.32	0	0	0	0
AC023491.2	0	0	0	0	0	0	0	0	0	0	0	0	0	0
AC023908.1	121.603	28.323	12.388	27.66	25.819	25.534	94.006	34.795	23	77.14	32.112	0	0	28.061
AC024060.1	0	0	0	0	0	0	0	0	0	0	0	0	0	0
AC024067.1	0	0	0	0	0	0	0	0	0	0	0	0	0	0
AC024082.3	0	0	0	0	0	0	0	0	0	0	0	0	0	0
AC024082.4	0	0	0	0	0	0	0	0	0	0	0	0	0	0
AC024162.2	0	0	0	0	0	0	0	0	0	0	0	0	0	0
AC024361.1	0	0	0	0	0	0	0	0	0	0	0	0	0	0
AC024560.3	449.335	509.515	498.079	523.356	582.252	590.965	484.516	381.553	334.596	429.974	526.23	681.976	532.422	595.077
AC024592.12	56.421	83.31	90.888	63.851	93.094	74.749	42.564	68.569	104.31	81.055	21.347	0	9.646	4.24
AC024937.2	0	1	0	0	0	1	1	0	1	0	0	2	0	0
AC024937.4	1.155	1.105	2.602	1.366	0.996	2.204	2.379	6.889	0	0	1.12	1.12	1.159	0
AC024937.6	15.827	3.455	25.045	32.856	9.724	13.787	28.748	16.387	4.611	10.355	7.937	16.148	23.358	8.935
AC025263.3	0	0	0	0	0	0	0	0	0	0	0	0	0	0
AC025750.5	0	0	0	0	0	0	0	0	0	0	0	0	0	0
AC025750.7	0	0	0	0	0	0	0	0	0	0	0	0	0	0
AC026150.6	5	0	0	3	13.577	7	0	2.782	2	3	1	0	2	0
AC026185.1	0	0	0	0	0	0	0	0	0	0	0	0	0	0
AC026248.1	17.669	17.492	20.335	15.895	23.352	28.102	25.279	19.686	10.751	26.514	25.205	18.163	24.663	29.999
AC026271.5	1.203	0	1.374	1.204	1.187	0	0	0	0	1.183	0	0	2.489	0
AC026348.1	37.702	25.078	4.99	0	0	0	0	0	0	18.572	0	24.374	43.043	0
AC026369.1	0	1	1	0	1	2	0	3	0	0	1	1	0	1
AC026449.1	0	0	0	0	0	0	0	0	0	0	0	0	0	0
AC026954.6	0	0	0	1	0	2	1	0	0	1	1	0	0	1
AC027124.2	0	0	0	0	0	0	1	0	0	0	0	0	0	0
AC027124.3	0	0	0	0	0	0	0	0	0	0	0	0	0	0
AC027612.1	0	0	1.015	0	1.01	0	0	0	0	0	0	0	0	0
AC027612.3	0	0	0	0	0	0	0	0	0	0	0	0	0	0
AC027612.4	0	0	0	0	0	0	3	0	0	0	0	0	0	0
AC027612.6	473.985	105	70	72	115	97	473.105	158	109	596	86	87	66	58.997
AC027682.1	0	0	0	0	0	0	0	0	0	0	0	13.984	0	0
AC034198.7	0	0	0	0	0	0	0	0	0	0	0	0	0	0
AC037459.4	3.262	1.404	9.39	0	7.992	6.467	10.012	0	1.675	8.839	0	4.572	4.24	11.279
AC037482.2	0	0	0	0	0	0	0	0	0	0	0	0	0	0
AC053503.2	0	0	0	0	0	0	0	0	0	0	0	0	0	0
AC055733.1	0	0	1.151	1.121	1.238	0	7.738	1.142	0	0	0	2.353	0	0
AC055866.1	0	0	0	0	0	0	0	0	0	0	0	0	0	0
AC055876.1	0	0	0	0	0	0	0	0	0	0	0	0	0	0
AC060834.2	1.152	0	0	0	1.143	1.03	1.115	1	0	0	2.153	5.508	1.103	0.839
AC062016.1	0	0	0	0	0	0	0	0	0	0	0	0	0	0
AC062016.3	0	0	0	0	0	0	0	0	0	0	0	0	0	0
AC062022.1	0	0	0	0	0	0	0	0	0	0	0	0	0	0
AC063956.1	0	0	0	0	0	0	0	0	0	0	0	0	0	0
AC063976.1	0	0	0	0	0	0	0	0	0	0	0	0	0	0
AC063976.2	0	0	0	0	0	0	0	0	0	0	0	0	0	0
AC063976.7	8	2.001	0	0	1	2	12	4	0	3	1	5	3	4.016
AC063979.1	0	0	0	0	0	0	0	0	0	0	0	0	0	0
AC064836.3	0	1	0	2	2	1	3	1	2	1	1	0	4	3
AC064850.4	0	0	0	1	0	0	0	0	0	0	1	0	0	0
AC064853.3	0	0	0	0	0	0	0	0	0	0	0	0	0	0
AC066615.1	0	0	0	0	0	0	0	0	0	0	0	0	0	0
AC066692.3	0	1	0	1	2	0	0	0	0	2	0	0	0	0
AC067940.1	0	0	0	0	0	0	0	0	0	0	0	0	0	0
AC067945.3	0	0	0	0	0	0	0	0	0	0	0	0	0	0
AC068042.1	0	0	0	0	0	0	0	1	0	0	0	0	0	0
AC068044.1	0	0	0	0	0	0	0	0	0	0	0	0	0	0
AC068134.10	7.304	6.412	10.562	7.469	14.6	4.348	8.018	10.963	9.512	9.653	13.203	14.302	15.244	14.068
AC068135.1	0	0	0	0	0	0	0	0	0	0	0	0	0	0
AC068137.13	0	0	0	0	0	0	0	0	0	0	0	0	0	0
AC068279.3	35	35	22	28	48	22	52	20	31	40	28	39	50	42
AC068287.1	0	0	0	0	0	0	0	0	0	0	0	0	0	0
AC068491.3	0	0	0	0	0	0	0	0	0	1	0	0	1	0
AC068522.4	1	0	0	0	0	0	0	0	0	1	0	0	0	0
AC068533.7	3.725	0	0	8.592	0	0	7.053	0	0	11.579	0	3.659	4.708	0
AC068538.2	0	0	0	0	0	0	0	0	0	0	0	0	0	0
AC068657.2	0	0	0	1	0	2	1	1	1	0	0	0	0	0
AC068724.1	0	0	0	0	0	0	0	0	0	0	0	0	0	0
AC068831.11	0	0	0	1	0	0	0	0	0	0	0	0	0	0
AC068831.12	0	0	0	0	0	0	0	0	0	0	0	0	0	0
AC068831.17	0	0	0	0	0	0	0	0	0	0	0	0	0	0
AC069063.1	0	0	0	0	0	0	0	0	0	0	0	0	0	0
AC069063.2	2	2	0	0	3	1	1	0	1	1	2	1	0	0
AC069154.4	0	0	0	1	0	0	0	0	0	0	0	0	0	1
AC069157.1	0	0	0	0	0	0	0	0	0	0	0	0	0	0
AC069213.4	0	0	0	0	0	0	0	0	0	0	0	0	0	0
AC069257.6	2	1	0	0	1	0	0	0	0	0	1	1	1	0
AC069282.6	35	33	27	41	44	35	47	44	25	38	22	36	25	19
AC069368.3	2.061	1.208	0	0	0	0	4.169	0	0	0	0	0	0	0
AC069499.1	0	0	0	0	0	0	0	0	0	0	0	0	0	0
AC069513.1	0.001	0	0	0	0	0	1.059	0	0	0	0	0	0.001	0
AC069542.1	0	0	0	0	0	0	0	1	0	0	0	0	0	0
AC072052.7	0	0	0	0	0	0	0	0	1	0	0	0	1	1
AC072061.2	1	0	0	0	0	0	0	0	0	0	0	0	0	0
AC073052.1	3	0	0	1	2	2	1	2	1	2	1	1	0	0
AC073055.2	0	0	0	0	0	0	0	0	0	0	0	0	0	0
AC073063.10	5.008	6	4	2	9	4	8	7	8.017	4	9.946	2.552	11	8
AC073065.3	12.141	6.161	11.981	11.491	10.944	9.643	8.307	4.968	9.1	15.777	5.623	8.325	10.278	11.503
AC073069.2	0	1	0	0	2	2	1	1	1	1	5	1	0	0
AC073072.1	0	0	0	0	0	0	0	0	0	0	0	0	0	0
AC073072.7	0	0	0	0	0	0	0	0	1	0	0	0	0	0
AC073091.2	0	0	0	0	0	0	0	0	0	0	0	0	0	0
AC073109.2	0	0	1	0	0	1	0	0	0	0	0	1	0	0
AC073130.2	0	0	0	0	0	0	0	0	0	0	0	0	0	0
AC073135.2	0	0	0	0	0	0	0	0	0	0	0	0	0	0
AC073135.3	1	0	0	0	0	0	0	0	0	0	0	0	0	0
AC073135.4	0	0	0	0	0	0	0	0	0	0	1	0	0	0
AC073143.1	0	0	0	0	0	0	0	0	0	0	0	0	0	0
AC073150.6	0	0	0	0	0	0	0	0	0	0	0	0	1	0
AC073264.10	0	0	0	0	0	0	0	0	0	0	0	0	0	0
AC073264.6	0	0	0	0	1	0	0	0	0	0	0	0	1	0
AC073310.4	0	0	1	0	0	0	0	0	0	0	0	0	0	0
AC073325.2	0	0	0	0	0	0	0	0	0	0	0	0	0	0
AC073333.1	86.412	62.65	70.305	52.871	65.208	84.654	86.256	74.051	64.536	76.68	67.345	78.591	94.876	80.35
AC073387.2	0	0	0	0	0	0	0	0	0	0	0	0	0	0
AC073410.1	0	2	3	3	1	1	1	2	3	1	0	0	1	1
AC073415.2	1	0	1	2	0	0	0	0	0	0	1	0	2	1
AC073464.11	0	0	0	0	0	0	0	0	0	0	0	0	1	0
AC073464.4	0	0	0	1	0	0	0	0	0	0	0	0	0	0
AC073464.6	0	0	0	0	0	0	0	0	0	0	0	0	0	0
AC073464.7	0	2	0	3	3.17	9	7	4	1	3	6	2	4	2
AC073465.1	0	0	0	0	0	0	0	0	0	0	0	0	0	0
AC073465.2	0	0	0	0	0	0	0	0	0	0	0	0	0	0
AC073465.3	0	0	0	0	0	0	0	0	0	0	0	0	0	0
AC073476.1	0	0	0	0	0	0	0	0	0	0	0	0	0	0
AC073551.1	1	0	0	0.986	0	0	1	1	0	0	0	0	0	0
AC073610.5	0	0	0	0	0	0	0	0	0	0	0	0	0	0
AC073621.2	0	1	0	0	0	1	1	0	0	0	0	0	0	0
AC073657.1	0	2.341	0.984	0	1.377	1.715	1	2.952	0	1	1	0	0	3.199
AC073850.6	3	13	7	7	3	6	1	2	3	5	7	10	6	2
AC073869.2	0	0	0	0	0	0	0	0	0	0	0	1	0	0
AC073900.4	0	0	0	0	0	0	0	0	0	0	0	0	0	0
AC073987.2	0	0	0	0	0	0	0	0	0	0	0	0	0	0
AC074019.2	8.802	9.292	11.831	5.222	4.416	3.575	10.66	8.262	2.267	7.219	8.427	10.202	5.71	10.198
AC074033.1	0	0	0	0	0	0	0	0	0	0	0	0	0	0
AC074117.13	0	0	1	0	0	1	0	0	0	1	0	2	0	0
AC074121.4	0	0	0	0	0	0	0	0	0	0	0	0	0	0
AC074141.1	11.574	31.586	20.113	14.825	4.453	0	26.827	4.099	13.917	0	0	9.468	0	0
AC074141.3	3.2	2.454	3.002	0	8.819	4.567	0	1.635	4.4	4.657	1	1.463	1.277	0
AC074290.1	0	0	0	0	0	0	0	0	0	0	0	0	0	0
AC074338.4	1	1	1	0	2	1	3	1	1	4	0	1	0	0
AC074338.5	0	0	0	0	0	0	0	0	0	0	0	0	0	0
AC074367.1	0	0	1	0	0	0	1	0	1	0	0	1	3	0
AC074375.1	0	0	0	0	0	0	0	0	0	0	0	0	0	0
AC078899.1	0	0	0	0	0	0	0	0	0	0	0	0	0	0
AC078899.3	0	0	0	0	0	0	0	0	0	0	0	0	0	0
AC078899.4	0	0	0	0	0	0	0	0	0	0	0	0	0	0
AC078974.2	0	0	0	0	0	0	0	0	0	0	0	0	0	0
AC079112.1	0	0	0	0	0	0	0	0	0	0	0	0	0	0
AC079150.2	0	0	0	0	0	0	0	0	0	0	0	0	0	0
AC079199.2	0	0	0	1	0	0	0	0	0	0	0	0	0	0
AC079248.1	0	0	0	0	0	0	0	0	0	0	0	0	0	0
AC079250.1	9.926	10.107	6.047	6.711	9.612	13.378	8.829	13.554	8.295	14.881	5.037	2.091	4.237	5.246
AC079305.5	0	0	0	0	0	0	0	0	0	0	0	0	0	0
AC079325.5	0	0	0	0	0	0	0	0	0	0	0	0	0	0
AC079325.6	0	0	0	0	2	0	0	0	1	0	0	0	0	0
AC079354.6	0	0	0	0	0	0	0	0	0	0	0	0	0	0
AC079355.1	0	0	0	0	0	0	0	0	0	0	0	0	0	0
AC079395.1	0	0	0	0	0	0	0	0	0	0	0	0	0	0
AC079448.1	0	0	0	0	0	0	0	0	0	0	0	0	0	0
AC079741.2	0	0	0	0	0	1	0	0	0	0	1	0	1	0
AC079753.4	0	0	0	0	0	0	0	0	0	1	0	0	0	0
AC079767.3	0	0	0	0	0	0	0	0	0	0	0	0	0	0
AC079776.2	9	4	5	3	5	2	18	3	1	8	3	3	0	0
AC079776.4	0	0	0	0	0	0	0	0	0	0	0	0	0	0
AC079776.6	0	0	0	0	0	0	0	0	0	0	0	0	0	0
AC079780.3	0	1	0	0	0	0	0	0	0	0	0	0	0	0
AC079781.5	0	1	0	0	0	0	0	0	0	0	0	0	0	0
AC079781.7	1	1	3	0	2	1	0	0	0	0	1	0	0	0
AC079781.8	0	0	1	0	1	0	0	2	0	0	1	2	1	1
AC079807.1	0	0	0	0	0	0	0	0	0	0	0	0	0	0
AC079809.2	0	0	0	0	0	0	0	0	0	0	0	0	0	0
AC079834.1	0	0	0	0	0	0	0	0	0	0	0	0	0	0
AC079907.1	0	0	0	0	0	0	0	0	0	0	0	0	0	0
AC079922.2	0	0	0	0	0	0	0	1	0	0	1	0	0	0
AC079987.2	0	0	0	0	0	0	0	0	0	0	0	0	0	0
AC080002.1	0	0	0	0	0	0	0	0	0	0	0	0	0	0
AC080125.1	0	0	0	0	0	0	0	0	0	0	0	0	0	0
AC083760.1	0	0	0	0	0	0	0	0	0	0	0	0	0	0
AC083822.2	1	0	0	0	0	0	0	0	1	0	0	0	0	0
AC083855.5	0	0	0	1	0	0	0	0	0	1	0	0	0	0
AC083862.6	4	1	2	0	0	1	0	1	2	2	0	0	1	0
AC083863.5	0	0	0	0	0	0	0	0	0	0	0	0	0	0
AC083873.4	0	0	0	1.006	1.005	0	0	0	0	0	0	0	0	1.006
AC083875.2	0	0	0	0	0	0	0	0	0	0	0	0	0	0
AC083899.1	2.159	3.236	2.054	0	4.972	4.856	0.902	1.997	2.551	2.069	4.614	0.845	4.743	2.317
AC083899.3	49.911	27.934	37.715	36.382	62.171	46.177	58.748	56.533	42.456	41.981	20.29	22.436	17.127	25.093
AC083939.1	0	0	0	0	0	0	0	0	0	0	0	0	0	0
AC084121.14	0	0	0	0	0	0	0	0	0	0	0	0	0	0
AC084121.17	0	0	0	0	0	0	0	0	0	0	0	0	0	0
AC084219.2	25.683	0	0	16.126	0	5.325	3.232	22.149	2.913	12.18	4.483	6.255	0	0
AC084290.2	0	0	0	0	0	0	0	0	0	0	0	0	0	0
AC087163.2	5	5	2	2	3	8	5	6	1	4	4	5	6	12
AC087163.3	0	0	0	0	0	0	0	0	1	0	0	0	0	1
AC087350.1	0	0	0	0	0	0	0	0	0	0	0	0	0	0
AC087392.1	0	0	0	0	0	0	0	0	0	0	0	0	0	0
AC087499.4	1	0	0	0	0	0	0	0	0	0	0	0	0	0
AC087499.5	0	0	0	0	0	0	0	0	0	0	0	0	0	0
AC087499.7	0	0	0	0	0	0	0	0	0	0	0	0	0	0
AC087499.8	0	0	0	0	0	0	0	0	0	0	0	0	0	0
AC087499.9	0	0	0	0	0	0	0	0	0	0	0	0	0	0
AC087650.1	0	0	0	0	0	0	0	0	0	0	0	0	0	0
AC087651.1	0	0	0	0	0	0	0	0	0	0	0	0	0	0
AC087651.2	0	0	0	0	0	0	0	0	0	0	0	0	0	0
AC087762.1	0	0	0	0	0	0	0	0	0	0	0	0	0	1
AC090018.1	0	0	0	0	0	0	0	0	0	0	0	0	0	0
AC090094.1	927.574	432.455	283.541	313.167	272.873	258.973	902.823	666.96	190.94	448.012	214.627	205.185	268.414	286.02
AC090154.1	6.32	6.479	4.039	4.007	4.682	5.399	14.937	5.297	7.734	2.003	8.257	9.251	5.263	7.337
AC090283.3	0	0	0	0	0	0	0	0	0	0	0	0	0	0
AC090286.2	0	0	0	0	0	0	0	1	0	0	0	0	0	0
AC090453.1	0	0	0	0	0	0	0	0	0	0	0	0	0	0
AC090498.1	62.014	63.033	62.937	61.947	85.399	59.527	96.717	63.318	57.349	82.193	4.562	8.778	10.075	15.736
AC090505.5	0	4	1	0	2	1	0	1	0	0	1	2	3	1
AC090602.2	0	0	0	0	0	0	0	0	0	0	0	0	0	0
AC090625.1	0	0	0	0	0	0	0	0	0	0	0	0	0	0
AC090774.2	1	1	0	0	0	0	0	0	0	0	0	0	1	0
AC090804.1	0	1.271	0	0	1.997	3.006	2.001	0	5.045	1.565	3	2.87	1.006	1.003
AC090945.1	5	3	3	3	2	5	5	8	3	3	1	2	6	11
AC090954.5	0	0	0	0	0	0	0	0	0	0	0	0	0	0
AC090955.5	0	0	0	0	1	0	0	0	0	0	0	0	0	0
AC090958.1	0	0	0	0	0	0	0	0	0	0	0	0	0	0
AC090958.5	7	1	0	5	6	7	12	6	5	2	5	5	3	3
AC090960.1	0	0	0	0	0	0	0	0	0	0	0	0	0	0
AC091069.1	0	0	0	0	0	0	0	0	0	0	0	0	0	0
AC091180.1	0	0	0	0	0	0	0	0	0	0	0	0	0	0
AC091304.1	0	1	0	0	0	0	0	0	0	0	0	0	0	0
AC091492.2	0	0	0	0	0	0	0	1.005	0	0	0	0	0	0
AC091493.1	0	0	0.974	0	1.357	0	0	1.98	0	0	0	0	0	0
AC091633.2	0	0	0	0	0	0	0	0	0	0	0	0	0	0
AC091654.7	0	0	0	0	0	0	0	0	0	0	0	0	0	0
AC091813.2	0	0	0	0	0	0	0	0	0	0	0	0	0	0
AC092013.1	0	0	0	0	0	0	0	0	0	0	0	0	2	0
AC092066.6	0	0	0	0	0	0	0	0	0	0	0	0	0	0
AC092106.1	2	1	4	1	3	1	2	1	1	1	2	0	0	1
AC092106.2	0	0	1	0	0	0	0	0	0	0	0	0	0	0
AC092155.1	1.014	0	0	0	0	0	0	0	0	0	0	0	1.011	0
AC092159.1	2	0	0	0	0	0	0	0	1	0	0	0	0	1
AC092162.2	0	0	0	0	0	0	0	0	0	0	0	0	0	0
AC092170.1	0	0	0	0	0	0	0	0	0	0	0	0	0	0
AC092384.1	0	0	0	0	0	0	0	0	0	0	0	0	0	0
AC092421.1	0	0	0	0	0	0	0	0	0	0	0	0	1	0
AC092566.1	0	0	0	0	0	0	0	0	0	0	0	0	0	1
AC092568.1	0	0	0	0	0	0	0	0	0	0	0	0	0	0
AC092569.2	0	0	0	0	0	0	0	0	0	0	0	0	0	0
AC092570.1	0	0	0	0	0	0	0	0	0	0	0	0	0	0
AC092570.3	0	0	0	0	0	0	0	0	0	0	0	0	0	0
AC092570.4	0	0	0	0	0	0	0	0	0	0	0	0	0	0
AC092573.2	0	0	0	0	0	0	0	0	0	0	0	0	0	0
AC092578.1	0	0	0	0	0	0	0	0	0	0	0	0	0	0
AC092580.1	0	0	0	0	0	0	0	0	0	0	0	0	0	0
AC092580.2	0	0	0	0	0	0	0	0	0	0	0	0	0	0
AC092601.1	0	0	0	0	0	0	0	0	0	0	0	0	0	0
AC092610.12	0	0	0	1	0	0	0	0	0	0	0	0	0	0
AC092628.3	0	0	0	0	0	0	0	0	0	0	0	0	0	0
AC092638.1	0	0	0	0	0	0	0	0	0	0	0	0	0	0
AC092638.2	0	0	0	0	0	0	0	0	0	1	0	0	0	0
AC092641.2	4	3	2	2	2	1	1	2	3	0	0	2	0	2
AC092642.1	0	0	0	0	0	0	0	0	0	0	0	0	0	0
AC092646.1	0	0	0	0	0	0	0	0	0	0	0	0	0	0
AC092646.2	0	0	0	0	0	0	0	0	0	0	0	0	0	1
AC092651.1	0	0	3.59	0	0	0	0	0	9.484	2.298	0	0	0	4.662
AC092664.1	0	0	0	0	0	0	0	0	0	0	0	0	0	0
AC092718.1	0	0	0	0	7.321	0	0	0	0	0	0	0	0	0
AC092798.2	0	1	0	0	0	1	0	0	0	1	0	0	0	0
AC092835.2	4	0	4	6	2	4	6	1	3	3	3	4	2	7
AC092881.1	1	1	0	0	0	0	0	0	0	0	0	0	0	0
AC092933.3	0	0	0	0	0	0	0	0	0	0	0	0	0	0
AC092933.4	37.096	33.546	20.14	28.795	42.188	34.715	47.866	48.055	34.164	60.678	29.286	26.74	33.469	32.183
AC093063.2	5	4	6	2	4	8	8	8	1	6	10	8	6	6
AC093084.1	0	0	0	0	0	0	0	0	0	0	0	0	0	0
AC093106.4	0	0	0	0	0	0	0	0	0	0	0	0	0	0
AC093106.6	0	0	0	0	0	0	0	0	0	0	0	0	0	0
AC093107.7	1	1	0	0	1	0	2	0	0	0	0	0	0	0
AC093142.2	0	0	0	3	1	1	0	1	1	4	1	0	0	0
AC093162.3	0	0	0	0	0	0	0	0	0	0	0	0	0	0
AC093162.5	8	3	7	6	10	4	5	3	5	5	4	5	3	2
AC093166.1	0	0	0	0	0	0	0	0	0	0	0	0	0	0
AC093166.2	0	0	0	0	0	0	0	0	0	0	0	0	0	0
AC093166.3	0	0	0.995	0	0	0	0	0	0	2.999	0	0	0	0
AC093166.4	0	0	0	0	0	0	0	0	0	0	0	0	0	0
AC093616.4	57.451	14.225	9.089	22.138	8.789	12.037	27.128	20.941	9.618	26.737	22.926	12.018	9.723	5.653
AC093642.5	32.254	17.001	37.101	50.621	29.214	36.202	20.94	22.218	9.001	19.384	29.079	27.002	21.072	23.209
AC093698.1	0	0	0	0	0	0	0	0	0	0	0	0	0	0
AC093698.4	0	0	0	0	0	0	0	0	0	0	0	0	0	0
AC093716.1	0	0	0	0	0	0	1	0	0	0	0	0	0	0
AC093724.2	11.409	1.035	0	0	0	0	7.252	4.146	3.085	3.11	3.1	5.24	4.203	1.05
AC093787.1	0	0	0	0	0	0	0	0	0	0	0	0	0	0
AC093826.1	1	1	0	2	0	0	3.712	0	0	0	0	0	1.009	0
AC093838.4	485.419	459.193	581.958	511.562	547.233	613.611	516.516	396.989	535.443	614.852	514.458	663.413	697.122	556.5
AC093850.1	0	0	0	0	0	0	0	0	0	1	0	0	0	0
AC093899.3	1	0	2	6	1	3	3	4	2	3	1	0	2	2
AC094019.4	1	0	1	1	0	0	0	0	0	1	0	1	2	0
AC096553.5	0	0	0	0	0	0	0	0	0	0	0	0	0	0
AC096582.8	0	0	0	0	0	0	0	0	0	0	0	0	0	0
AC096582.9	0	0	0	0	1	1	1.948	0	1	1	1	1	1	1
AC096649.1	0	0	0	0	0	0	0	0	0	0	1.154	0	0	0
AC096664.1	0	0	0	0	0	0	0	0	0	0	0	0	0	0
AC096664.2	0	0	0	0	0	0	0	0	0	1	0	0	0	3
AC096775.2	0	0	0	0	0	0	0	0	0	0	0	0	0	0
AC096921.2	1	0	0	0	0	0	0	0	0	0	0	0	0	0
AC096949.1	46.182	16.775	45.321	0	103.111	17.118	0	0	0	18.003	45.307	0	46.967	16.959
AC097359.2	2	4	6	3	5	2	12	4	3	3	1	1	6	4
AC097374.2	560.783	650.753	697.603	720.738	1061.7	854.214	464.562	333	582.965	729.864	672.78	673.198	363.324	361.182
AC097463.1	0	0	0	0	0	0	0	0	0	0	0	0	0	0
AC097463.2	0	0	0	0	0	0	0	0	0	0	0	0	0	0
AC097499.2	0	0	0	0	0	0	0	0	0	0	0	0	0	0
AC097523.1	1.004	0	1.004	0	0	0	0	3.29	0	0	0	1.003	0	0
AC097523.3	0	0	0	0	0	0	0	0	0	0	0	0	0	0
AC097533.1	0	0	0	0	0	0	0	0	0	0	0	0	0	0
AC097711.1	0	0	0	0	0	0	0	0	0	0	0	0	0	0
AC097713.5	0	0	0	0	0	0	0	0	0	0	0	0	0	0
AC097721.1	2	0	3	0	1	1	3	2	2	2	0	2	1	1
AC098592.6	0	0	0	0	0	0	0	0	0	0	0	0	0	0
AC098592.7	0	0	0	0	0	0	0	0	0	0	0	0	0	0
AC098614.1	0	0	0	0	0	0	0	0	0	0	0	0	0	0
AC098614.2	40.162	7	10	8.055	8.01	5.118	35.304	12.086	2.012	12.01	13.048	8.049	2.008	10.565
AC098614.3	0	0	0	0	0	0	0	0	0	0	0	0	0	0
AC098784.1	0	0	0	0	0	0	0	0	0	0	0	0	0	0
AC098817.5	0	0	0	0	0	0	0	0	0	0	0	0	0	0
AC098824.6	1	0	0	0	0	0	0	1	0	0	0	0	0	0
AC098826.4	0	0	0	0	0	0	0	0	0	0	0	0	0	0
AC098826.5	0	1	0	0	0	0	0	0	0	0	0	0	0	0
AC098828.3	0	0	0	0	0	0	0	0	0	0	0	0	0	0
AC098831.4	0	0	0	0	0	1.383	0	0	0	0	0	0	0	0
AC099535.4	0	0	0	0	0	0	0	0	0	0	0	0	0	0
AC099799.1	0	0	0	0	0	0	0	0	0	0	0	0	0	0
AC100821.1	0	0	0	0	0	0	0	0	0	0	0	0	0	0
AC103563.2	0	0	0	0	0	0	0	0	0	0	0	0	0	0
AC103563.3	0	0	0	0	0	0	0	0	0	0	0	0	0	0
AC103563.4	0	0	0	0	0	0	0	0	0	0	0	0	0	0
AC103563.5	0	0	0	0	0	0	0	0	0	0	0	0	0	0
AC103563.6	0	0	0	0	1	0	0	0	0	0	0	0	0	0
AC103563.7	0	0	0	0	0	0	0	0	0	0	0	0	0	0
AC103564.6	0	0	0	0	0	0	0	0	0	0	0	0	0	0
AC104057.1	0	0	1	2	0	0	0	2	1	1	0	0	0	3
AC104058.1	0	0	0	0	0	0	0	0	0	0	0	0	0	0
AC104073.1	1	0	1	0	0	1	0	0	0	0	0	0	0	0
AC104076.2	0	0	0	0	0	0	0	0	0	0	0	0	0	0
AC104131.1	0	0	0	0	1	0	0	0	0	0	0	0	0	0
AC104297.1	0	0	0	0	0	0	0	0	0	0	0	0	0	0
AC104304.4	0	0	0	1	0	0	0	0	0	3	0	0	0	0
AC104306.1	0	0	0	0	0	0	0	0	0	1	0	0	0	0
AC104306.4	1	0	0	0	1	0	0	0	0	0	1	0	0	0
AC104308.2	0	0	0	0	0	0	0	0	0	0	0	0	0	0
AC104389.1	0	0	0	0	0	0	0	0	0	0	1	0	0	0
AC104389.2	0	0	0	0	0	0	0	0	0	0	0	0	0	0
AC104389.31	0	0	0	0	0	0	0	0	0	0	0	0	0	0
AC104389.32	0	0	0	0	0	0	0	0	0	0	0	0	0	0
AC104451.2	0	0	0.993	0	0	1.717	0	0	1	0	0	0	0	0
AC104532.2	0	0	0	0	0	0	0	0	0	0	0	0	0	0
AC104534.3	10.333	0	2.849	5.775	0	0	6.737	0	6.659	5.834	0	0	0	3.112
AC104581.1	0	0	0	0	0	0	0	0	0	0	0	0	0	0
AC104634.3	0	0	0	0	1	0	1	0	0	0	0	1	1	0
AC104650.1	0	0	0	0	0	0	0	0	0	0	0	0	0	0
AC104651.2	0	0	0	0	0	0	0	0	0	0	0	0	0	0
AC104651.3	0	0	0	0	0	0	0	0	0	0	0	0	0	0
AC104698.2	0	0	0	0	0	0	0	0	0	0	0	0	0	0
AC104772.1	1	0	0	0	0	0	0	0	0	0	0	0	0	0
AC104843.3	0	0	0	1	0	0	0	1	0	1	0	0	0	0
AC104843.4	0	0	0	0	0	0	0	0	0	0	0	0	0	0
AC104978.1	0	0	0	0	0	0	0	0	0	0	0	0	0	0
AC105009.1	0	0	0	0	0	0	0	0	0	0	0	0	0	0
AC105052.1	0	2.174	3.475	15.162	1.519	3.255	2.49	10.218	0	3.073	2.261	0	0	0
AC105342.1	0	0	0	0	0	0	0	0	0	0	0	0	0	0
AC105399.2	0	0	0	0	0	0	0	0	0	0	0	0	0	0
AC105402.2	0	0	0	0	0	0	0	0	0	0	0	0	0	0
AC105402.3	0	0	0	0	1	0	0	0	0	0	0	0	0	0
AC105443.2	0	0	0	0	0	0	0	0	0	0	0	0	0	0
AC106883.1	0	0	0	0	0	0	0	0	0	0	0	0	0	0
AC106901.1	0	0	0	0	0	0	0	0	0	0	0	0	0	0
AC107081.1	0	0	0	0	0	0	0	0	0	0	0	0	0	0
AC107083.1	0	0	0	0	0	0	0	0	1	0	0	0	0	0
AC107399.1	0	0	0	0	0	0	0	0	0	0	0	0	0	0
AC107982.4	0	0	0	0	0	0	0	0	0	0	0	0	0	0
AC107983.4	0	0	1.018	0	0	0	0	0	0	1.019	0	0	0	0
AC108032.1	0	0	0	0	0	0	0	0	0	0	0	0	1	1
AC108039.1	0	0	0	0	0	0	0	0	0	0	0	0	1	0
AC108039.3	0	0	0	0	0	0	0	0	0	0	0	0	0	0
AC108059.1	0	0	0	0	0	0	0	0	0	0	0	0	0	0
AC108059.2	0	0	0	0	0	0	0	0	0	0	0	0	0	0
AC108059.4	0	0	0	0	0	0	0	0	0	1	0	0	0	0
AC108448.2	1	0	2	1	1	0	3	1	0	0	2	0	1	1
AC108463.2	3	1	0	0	3	0	0	1	0	1	0	0	0	0
AC108479.2	0	0	0	0	1.015	0	0	0	0	0	0	0	0	0
AC108868.3	0	0	0	0	0	0	0	0	0	0	0	0	0	0
AC108925.1	0	0	0	0	0	0	0	0	0	0	0	0	0	0
AC108938.3	0	0	0	0	0	0	0	0	0	0	0	0	0	0
AC108938.5	33.017	3.571	10.219	2.346	6.086	12.121	15.868	2.643	12.152	11.555	11.189	8.549	3.687	10.385
AC109344.1	0	0	0	0	0	1	0	0	0	0	0	0	0	0
AC109486.1	64.75	44.782	45.949	35.197	37.773	47.316	56.395	70.867	41.021	48.584	43.595	53.668	59.974	48.75
AC109631.1	0	0	0	0	0	1	1	1	0	0	0	0	1	0
AC109638.1	0	0	0	0	0	0	0	0	0	0	0	0	0	0
AC109815.2	0	0	0	0	0	0	0	0	0	0	0	0	0	0
AC109829.1	1	0	2	0	1	1	2	0	0	0	0	1	1	1
AC109829.2	0	0	0	0	0	0	0	0	0	0	0	0	0	0
AC110299.5	2	3	0	0	6	1	3	3	2	0	0	1	0	2
AC110602.1	0	0	0	0	0	0	0	0	0	0	0	0	0	0
AC110615.1	104.612	87.638	90.158	54.865	98.493	73.722	96.808	141.551	92.261	92.94	30.921	51.057	51.35	36.288
AC110620.1	0	0	0	0	0	0	0	0	0	0	0	0	0	0
AC110754.3	1	0	0	0	0	0	0	0	0	0	0	0	0	0
AC110926.4	39.432	21.369	19.929	26.954	35.817	27.91	34.24	38.045	20.983	28	24.375	30.462	21.781	28.352
AC111155.1	0	0	0	0	0	0	0	0	0	0	0	0	0	0
AC111200.2	5.036	1.481	3.134	4.985	0	1.176	4.58	1.838	10.298	2.445	6.304	1.946	0	1.493
AC111200.7	0	0	0	0	0	0	0	0	0	0	0	0	0	0
AC112198.1	1	1	0	1	0	0	0	0	0	0	0	0	0	1
AC112220.2	0	0	0	0	0	0	0	0	0	0	0	0	1	0
AC112229.1	2	0	0	0	0	1	0	0	0	2	0	0	0	0
AC112229.6	0	0	0	0	0	0	0	0	0	0	0	0	0	0
AC112497.1	27.522	32.094	29.027	23.192	40.118	23.062	25.138	25.469	39.37	33.868	31.978	30.681	28.641	41.23
AC112719.1	0	0	0	0	0	0	0	0	0	0	0	0	0	0
AC113404.1	113.168	27.278	0	2.045	0	1.997	9.619	0	0	0	0	0	0	0
AC113618.2	0	0	0	0	0	0	0	0	0	0	0	0	0	0
AC114737.3	1	0	0	0	0	0	0	0	0	0	0	0	0	0
AC114755.2	0	0	0	0	0	0	0	0	0	0	0	0	0	0
AC114755.3	0	0	0	0	0	0	0	0	0	0	0	0	0	0
AC114755.4	0	0	0	0	0	0	0	0	0	0	0	0	0	0
AC114755.5	0	0	0	0	0	0	0	0	0	0	0	0	0	0
AC114755.7	0	0	0	0	0	0	0	0	0	0	0	0	0	0
AC114760.1	0	0	0	0	0	0	0	0	0	0	0	0	0	0
AC114776.1	0	0	0	0	0	0	0	0	0	0	0	0	0	0
AC114812.10	0	0	0	0	0	0	0	0	0	0	0	0	0	0
AC114812.5	0	0	0	0	0	0	1	0	0	0	0	0	0	0
AC114812.9	0	0	0	0	0	0	0	0	0	0	0	0	0	0
AC114814.2	0	0	0	0	0	0	0	0	0	0	0	0	0	0
AC114973.1	0	0	0	0	0	0	0	0	0	0	0	0	0	0
AC115115.4	0	0	0	0	0	0	0	0	0	0	0	0	0	0
AC115283.1	0	0	0	0	0	0	0	0	0	0	0	0	0	0
AC115617.2	1	0	0	1	0	1	0	2.001	0	2	0	0	0	0
AC116050.1	11.634	2	0	0	1	2	2	1	3	6	3	5	1	2
AC117490.2	0	0	0	0	0	0	0	0	0	0	0	0	0	0
AC117947.1	0	0	0	0	0	0	1	0	0	0	0	0	0	0
AC118758.1	0	0	0	0	0	0	0	0	0	1	0	0	0	0
AC119403.1	0	0	0	0	1	0	0	0	0	0	0	0	0	0
AC121251.1	2	3	1	3	3	0	1	0	0	2	0	1	1	0
AC123900.2	0	0	0	0	0	0	0	0	0	0	0	0	0	0
AC124312.1	0	0	0	1	2	0	1	1	1	0	0	1	1	1
AC124914.3	1	0	1	0	0	0	2	0	1	0	0	0	0	0
AC124944.4	0	0	0	0	0	0	0	0	0	0	0	0	0	0
AC125232.1	165.244	101.856	93.239	109.392	111.626	96.378	127.24	164.064	42.872	76.215	120.374	95.752	52.941	50.709
AC125238.2	0	0	0	0	0	0	0	0	0	0	0	0	0	1
AC125238.3	0	0	0	0	0	0	0	0	0	0	0	0	0	0
AC125634.1	0	2	1	0	1	0	0	0	0	0	0	0	1	0
AC126365.1	0	0	0	0	0	0	1	0	0	0	0	0	0	1
AC126407.1	0	0	0	0	0	0	0	0	0	0	0	0	0	0
AC126544.4	1	1.166	5.177	0	3.968	2	4.259	4	1.094	1	0	0	2	1
AC127070.1	8.271	13.584	0	9.31	18.19	8.024	16.38	16.732	5.879	10.837	21.442	37.224	22.417	33.603
AC127383.1	0	0	0	0	0	0	0	0	0	0	0	0	0	0
AC127391.3	0	0	0	0	0	0	0	0	0	0	0	0	0	0
AC128677.3	0	0	0	1	0	0	0	0	0	0	0	0	0	0
AC129492.1	9.465	0	0	0	33.273	0	33.475	19.587	30.535	33.068	16.949	31.917	34.078	34.152
AC130360.7	0	0	0	0	0	0	0	0	0	0	0	0	0	0
AC130360.8	0	0	0	0	0	1	0	0	0	0	0	0	0	0
AC130464.1	0	0	0	0	0	0	0	0	0	0	0	0	0	0
AC130709.1	8.552	9.358	8.681	4.736	6.897	9.747	10.319	0	9.841	5.005	7.021	7.238	11.285	10.689
AC131056.6	0	0	1	1	0	0	0	0	0	0	0	0	0	1
AC131263.1	2	2	1	2	3.069	1	3.143	2	0	0	1	3.848	3	2
AC132008.1	16	26	21	13	10	5	7	1	20	19	13	15	15	21
AC132479.4	0	0	0	0	0	0	0	0	0	0	0	0	0	0
AC133104.2	0	0	0	0	0	0	0	0	0	0	0	0	0	0
AC133141.1	0	0	0	0	0	0	0	0	0	0	0	0	0	0
AC133644.3	0	0	1	0	0	0	0	0	0	0	0	0	0	0
AC133965.1	0	0	0	0	1	0	0	1	0	0	0	0	0	0
AC134915.1	0	0	0	0	0	0	0	0	0	0	0	0	0	0
AC135999.2	0	0	0	0	0	0	0	0	0	0	0	0	0	0
AC136289.1	13.24	24.582	11.131	12.126	20.002	25.744	19.034	11.001	14	8.313	10.007	7.001	9.044	15.046
AC136352.1	0	0	0	0	0	0	0	0	0	0	0	0	0	0
AC136352.2	0	0	0	0	0	0	0	0	0	1	0	0	0	0
AC136352.3	8.843	0	2.941	0	0	2	6	0	0	1.478	0	0	9.061	0
AC136612.1	0	0	0	1.725	0	0	0	0	2	0	0	0	0	0
AC136616.1	7.444	8.577	30.432	48.826	2.005	0	7.34	12.758	4.211	5.458	26.551	22.453	80.807	83.984
AC136616.2	0	0	0	0	0	0	0	0	0	0	0	0	0	0
AC136616.3	0	0	0	0	0	0	0	0	0	0	0	0	0	0
AC136896.2	0	0	0	0	0	0	0	0	0	0	0	0	0	0
AC137527.2	0	0	0	0	0	0	0	0	0	0	0	0	0	0
AC137675.1	0	0	0	0	0	0	0	0	0	0	0	0	0	0
AC138028.1	0	0	0	0	0	0	0	0	0	0	0	0	0	0
AC138035.3	17.807	2.157	7.784	0	4.596	14.25	1.574	0	0	5.781	14.425	6.096	13.396	8.278
AC138472.4	0	0	0	0	0	0	0	0	0	0	0	0	0	0
AC138517.4	0	0	0	0	0	0	0	0	0	0	0	0	0	0
AC138517.5	0	0	0	0	0	0	0	0	0	0	0	0	0	0
AC138623.1	0	0	0	0	0	0	0	0	0	0	0	0	0	0
AC138645.1	32.715	45.396	0	0	116.349	81.657	74.205	57.609	0	0	10.51	12.463	0	0
AC138649.1	0	1.138	0	0	0	0	0	3.634	0	0	0	0	0	0
AC138744.2	3	0	0	0	0	0	2	0	0	0	0	0	0	0
AC138969.4	2762.94	1698.17	1797.72	1962.81	2897.12	2747.05	3143.76	2763.43	2082.45	2479.78	1974.04	2493.49	2686.48	2452.11
AC139085.2	0	0	0	0	0	0	0	0	0	0	0	0	0	0
AC139103.1	0	0	0	1	0	0	0	0	0	0	3	2	0	0
AC139143.2	0	0	0	0	0	0	0	0	0	0	0	0	0	0
AC139712.1	0	0	0	0	0	0	0	0	0	0	0	0	0	0
AC139712.2	0	0	0	0	0	0	0	0	0	0	0	0	0	0
AC140076.1	2	1	0	1	1	0	3	0	1	0	0	1	0	0
AC140725.7	0	0	0	0	0	0	0	0	0	0	0	0	0	0
AC140725.8	0	0	0	0	0	0	0	0	0	0	0	0	0	0
AC141272.1	0	0	0	0	0	0	0	0	0	0	0	0	0	0
AC141586.5	113.396	72	53	37.698	65.006	71.063	86.457	95.674	75.054	82.037	85.516	70	64.296	84.103
AC142525.1	0	0	0	0	0	0	0	0	0	0	0	0	0	0
AC144530.1	1	1	2.991	1	0	0	0	2	1	1	0	0	0	1
AC144568.4	0	0	1	0	0	0	0	2	0	0	0	0	1	0
AC144838.2	2	0	0	0	0	0	0	0	0	0	0	0	0	0
AC144838.3	0	0	0	0	0	0	0	0	0	0	0	0	0	0
AC145141.1	0	0	0	0	0	0	0	0	1.002	5.311	3.187	0	0	1.67
AC145212.1	67.844	72.295	80.323	55.834	84.081	98.922	58.236	35.753	56.419	71.5	71.493	68.137	23.447	29.52
AC145212.2	129.985	77.083	86.365	102.656	82.865	116.828	53.424	33.486	54.513	61.102	120.753	119.895	120.031	148.777
AC151960.1	0	0	0	0	0	0	0	0	0	0	0	0	0	0
AC152010.1	0	0	0	0	0	0	0	0	1	0	0	0	0	0
AC156455.2	10.266	12.101	8.131	6.425	10.35	12.446	22.522	11.136	10.226	10.991	6.608	10.91	10.012	7.501
AC159540.14	0	0	1	0	0	1	1	0	0	0	2	2	0	2
AC171558.1	0	0	0	0	0	0	0	0	0	0	0	0	0	0
AC171558.3	0	0	0	0	0	2	0	0	0	0	0	1	0	0
AC208162.1	0	0	0	0	0	0	0	0	0	0	0	0	0	0
AC213203.1	2	5	2	3	4	7	7	5	2	5	3	2	5	5
AC226119.4	0	0	0	0	0	0	0	0	0	0	0	0	0	0
AC226150.3	0	0	0	0	0	0	0	0	0	0	0	0	0	0
AC231657.1	0	0	0	0	0	0	0	0	0	0	0	0	0	0
AC233755.1	0	0	0	0	0	0	1	0	0	0	0	0	0	0
AC233755.2	0	0	0	0	0	0	0	0	0	0	0	0	0	0
AC234582.1	6.325	0	0	0	0	1	3.999	2	1	4	2.042	0	1	0
AC234582.2	12.56	2	0	0	0	0	2.483	2	1	6.272	1	0	0	1
AC236040.1	0	0	0	0	0	0	0	0	0	0	0	0	0	0
AC240274.1	497.845	179.931	199.135	234.797	162.633	165.188	426.846	315.075	174.443	330.438	259.284	232.102	361.458	286.761
AC241377.1	19.344	12.572	5.485	7.562	14.823	9.239	9.038	0	4.454	16.132	9.356	19.901	13.014	14.016
AC241585.1	105.833	38.714	16.112	36.922	48.316	45.032	101.685	98.965	31.896	44.926	38.846	32.796	32.849	51.345
AC242988.1	0	0	0	0	0	0	0	0	0	0	0	0	0	0
AC243587.1	0	0	0	2.975	1.401	1.243	1.338	0	0	0	0	1.475	0	0
AC243734.1	0	0	0	0	0	0	0	5.19	0	11.332	0	0	0	0
AC243756.1	0	0	2.766	0	0	0	0	0	0	0	0	0	2.289	0.5
AC243790.1	0	0	0	0	0	0	0	0	0	1	0	0	0	0
AC243945.1	0	0	0	0	0	0	0	0	0	0	0	0.915	0	0
AC245015.1	0	0	0	0	0	0	0	0	0	0	0	0	0	0
AC245100.1	22.718	11.713	13.403	17.515	11.863	17.727	35.091	54.025	10.649	22.94	17.23	17.346	22.137	35.623
AC254560.1	6.459	0	0	0	0	1.007	0	0	0	5.496	0	0	0	0
AC254788.1	0	0	0	0	0	0	0	0	0	0	0	0	0	0
AC254952.1	0	0	0	0	0	5.314	0	0	0	0	0	0	0	0
AC254995.1	0	0	0	1.535	3.521	1.007	0	0	0	0	0	2.228	0	0
ACAA1	1252.75	1508.57	1147.85	1251.05	1095.17	1295.64	1033.92	850.273	1139.81	1228.3	786.942	750.802	754.932	782.435
ACAA2	3666.5	3747.78	3394.18	3247.9	2947.91	3340.65	2434.76	3057.54	3308.01	2794.53	2334.05	1951.31	1852.29	1901.9
ACACA	611	465.001	347.002	377	318	353.999	670	546.834	268.999	380.016	417	406	407	469.001
ACACB	3757.37	4208.84	3337.33	3453.36	4542.16	5093.09	3638.01	6769.1	3188.16	4760.78	6074.7	7795.73	5871.29	6753.34
ACAD10	612	536.999	482.999	591.999	531.001	595.999	532.001	469.999	468.001	508.999	689	719.002	602.001	641.998
ACAD11	725.178	506.306	395.027	449.104	429.722	530.067	530.861	412.557	292.064	541.48	445.499	455.345	477.889	371.572
ACAD8	1344.35	1334.04	1297.24	1354.01	1329.01	1460.26	1303.72	1257.58	1228.16	1320.42	1121	1283.19	1238.56	1258.02
ACAD9	844.001	846.968	694.801	704.64	775.23	915.996	908.345	979.427	779.958	852.775	770.835	758.901	585.878	707.825
ACADL	369	282	330	236	260.001	239.001	251	174	250	271	223	320	301	282
ACADM	6466	11572	12499	10562	9897	9566	5609	4577	9411	7036	9355	9350	9134	9433
ACADS	2079	2813	2564	2310	2202	2342	1644	1921	2957	2005	2528	1658	1648	1614
ACADSB	2303.97	3169.97	2521.23	2801.88	2595.29	2565.61	1705.23	1630.75	2103.2	1976.33	2650.96	2593.56	2923.63	2596.71
ACADVL	24079	27528	28350	27421	22754	27981	20296	26597	24708	25145	27982	28770	28771	27808
ACAN	26.066	6.035	2	1	6.869	6	48.001	13	0	5.277	6	3.769	4	4.032
ACAP1	207.512	212.03	201.159	258.505	251.122	217.996	205.202	191.524	179.631	189.621	145.583	195.111	179.11	209.909
ACAP2	549.918	292.98	233.013	274.964	281.947	308.414	437.373	407.2	224.13	349.052	180.681	202.677	188.653	193.263
ACAP3	1591	1059	1322	1010.4	1616	1457	1798.69	1369	1142	1676	1374.5	1501.56	1487	1472
ACAT1	6290	11492	7827.83	7677	7978	8617	6479	4953	12279	9151	8442	8314.01	7703.05	7548.7
ACAT2	134.792	91.177	78.833	64.495	76.027	78.549	138.331	56.549	79.543	77.213	38.15	60.992	51.186	48.431
ACBD3	1010	696	669	677	793	723	1000	992	607	770	619	591	642	633
ACBD4	226.766	189.614	170.568	208.329	165.701	235.696	229.618	212.557	127.273	210.092	185.158	206.224	170.255	207.864
ACBD5	1269.47	1043.53	985.447	918.226	1175.2	1149.75	1104.82	1373.02	806.995	870.135	868.613	807.128	1154.08	1142.25
ACBD6	479.528	376.986	418.109	447.986	486.135	452.151	565.792	478.778	374.806	465.921	268.579	280.731	388.019	283.439
ACBD7	17.058	12.406	18.315	4.423	17.399	10.469	19.42	13.491	6.506	11.179	14.409	9.109	14.41	19.51
ACCS	565.001	292.001	182	174	156	188	564	444.001	116	209.001	292.999	380	265	333.001
ACCSL	0	0	0	0	0	0	0	0	0	0	0	0	0	0
ACD	176.002	123	127	123	140.999	155.001	161	179	119	136.999	104.999	111.999	125.001	102
ACE	902.664	581.532	422.06	503.089	380.161	591.826	808.169	670.454	338.483	655.745	894.295	1065.36	759.783	1099.62
ACE2	3	4	1	4	1	4	2	0	2	3	0	2	2	2
ACE3P	0	0	0	0	0	0	0	0	0	0	0	0	0	0
ACER1	15.803	13.142	9.688	20.071	20.044	24.422	16.558	22.318	10.889	13.968	13.757	19.562	23.644	36.677
ACER2	23	13	10	7	6	9	9	3	4	4	3	13	10	17
ACER3	390.496	166.772	112.464	120.004	125	132.131	281.744	254.169	88.55	191.561	108.581	113.491	144.174	97.443
ACHE	6242	6060	3710	3411	2800	3795	3062	1612	3617	1952	3834	2703	1346	2847
ACIN1	2411.54	1745.23	2013.38	1808.72	2212.63	2071.54	2753.05	2803.95	1656.51	2381.3	2231.6	2600.03	2695.45	2527.03
ACKR1	219	63	64	108	41	62	146	291	27	156	45	16	68	35
ACKR2	9	8.992	12	8	7	8.312	5.439	19.778	6.188	45.011	6	5.001	5.003	5
ACKR3	362	357	341	284	374	350	278	139	325	994	252	225	153	148
ACKR4	6	8	7	5	4	5	8	2	2	27	1	3	5	4
ACLY	981	401	318.001	335	347	398	1007	496	258.001	683.001	378	430.001	318	403
ACMSD	3	6	3	3	4	4	0	2	1	1	3	3	1	3
ACO1	1470.07	1415.47	1178.98	1379.02	1119.54	1164.73	1278.08	1511.09	1150.49	1241.15	1040.32	927.375	1036.83	1160.52
ACO2	11225.7	17873.9	16100.7	17839.9	15663.1	19155.7	10005.2	11467.1	15986.2	13055.3	20311.7	22318.3	17312.4	20929.4
ACOD1	1	0	0	0	0	0	1	0	0	0	0	0	0	2
ACOT1	652.356	820.394	536.119	541.92	482.642	523.768	277.42	394.521	597.147	457.668	148.889	121.183	99.565	70.69
ACOT11	948.844	725.322	479.219	548.753	503.661	556.894	587.74	533.617	405.205	429.22	401.012	578.673	356.887	696.881
ACOT12	0	0	1	0	0	0	0	1	0	0	0	0	0	0
ACOT13	925.109	972.339	852.128	853.164	1046.08	949.707	1136.79	1069.74	775.328	878.097	356.47	321.49	424.981	415.072
ACOT2	1692.64	2453.61	1713.88	1848.08	1448.36	1647.23	1335.58	2244.48	2124.85	1703.33	1329.11	1274.82	1252.43	1438.31
ACOT4	57	25	10	21	42	17	31	25	19	19	20	21	5	12
ACOT6	14	33	22	34	29	21	18	21	36	24	27	27	12	22
ACOT7	182	35	22	22	37	39	170	58	18	84	16	20	26	23
ACOT8	909.789	950.633	577.713	674.102	775.96	710.185	960.499	741.311	647	633.9	610.436	571.55	554.528	706.047
ACOT9	941.136	760.267	645.897	730.067	692.105	696.531	902.529	853.047	690.207	885.233	721.697	739.945	621.295	667.939
ACOX1	1790.67	1833.44	1657.38	1902.83	1813.54	1668.77	1922.24	1814.54	1521.11	1616.86	1537.74	1354.38	1298.24	1449.94
ACOX2	317	445.001	271	341	297.999	315	189	168	185	136.001	196.999	152.001	143	184
ACOX3	199	132	72.001	89.999	78	113.999	192	177	83	137.999	80	73	87	97
ACOXL	1	1	0	2	1	4	1	3	1	3	0	2	3	3
ACP1	1483.11	1572	1462	1396	1553	1583.71	1708	1618	1672	1652	860.999	794	857	781
ACP2	509.995	316.992	271	309.993	401	358	463	371.956	273	422.001	288	381	308	340
ACP5	407	17	2	14	7	7	368.001	22	9	148	7	7	7	10
ACP6	337.284	244.065	251.204	267.306	241.335	241.309	164.136	207.954	181.44	243.799	249.23	254.693	344.761	268.611
ACP7	5.005	5.999	5.003	10.468	6.108	3.355	9	5	3.997	5.005	3.542	8.782	2.996	4.007
ACPP	5	0	0	1	2	0	6	0	0	2	0	0	1	0
ACPT	0	0	0	0	1	1	0	0	0	0	0	1	0	0
ACR	13.651	10	5.721	19	6.765	19.875	11.194	4	4	8.591	18.695	7	9.77	13.891
ACRBP	30.999	1	5	7	7	5	23.999	8	5	17.999	5	7	5	3
ACRC	79.732	51.08	47.05	67.174	67.959	52.306	123.646	84.9	39.099	75.375	70.966	88.435	102.112	76.818
ACRV1	1	1	2	1	0	0	1	0	0	2	0	0	0	2
ACSBG1	71.969	46.789	50.314	35.326	36.035	30.864	57.531	39.012	47.442	48.923	30.943	42.612	20.126	29.645
ACSBG2	1	1	1	0	3	0	1	2	2	0	1	2	1	3
ACSF2	727.002	1103.48	920	744.589	1000	930.553	602.979	723.999	944.002	730	939.753	963.633	714.999	741.002
ACSF3	513.17	457.8	365.061	363.354	487.395	542.475	538.326	453.114	440.96	523.108	473.609	590.273	501.408	481.05
ACSL1	14270	16121	10645	15367	7186	10992	10594	23703	10848	12534	12071	10385	11127	11092
ACSL3	1655	1216	1050	1148	1289	1150	1234	1339	1098	1585	965	905	921.999	1012
ACSL4	1104	679.001	533	535	464	488	758	516	391	649	374	396	361	288
ACSL5	149.719	105	83	96	61	94	160.999	103	36.525	93	78	82.895	80	56
ACSL6	201.785	396.621	368.09	425.027	157.069	223.503	155.455	88.724	152.098	151.194	227.18	174.771	198.545	222.352
ACSM1	7	4	2	4	4	1	1	3	6	6	3	3	7	4
ACSM2A	29.139	43.355	34.641	27.847	50.652	38.633	29.92	20.457	38.448	41.455	32.372	30.517	19.785	27.99
ACSM2B	13.647	20.153	4.106	8.707	4.696	6.26	6.559	5.174	9.131	1.902	1.501	4	17.414	15.835
ACSM3	40.104	33.472	27.756	14.435	30.304	23.062	44.132	33.816	13.985	35.07	20.772	16.609	23.856	18.95
ACSM4	1	0	0	0	1	0	1	0	0	0	0	0	0	2
ACSM5	922	665	643.997	703.001	718.993	624	691	563.001	590.994	648.996	461	539	872.001	666.035
ACSM5P1	0	0	1.004	0	1.007	0	0	0	1.006	1.004	0	0	0.999	1.964
ACSM6	0	0	0	0	0	0	2	4	0	0	0	0	2	0
ACSS1	1849	1713.99	1104.02	1504	1061.28	1306	688	498	755.026	815	1178	1072	865.001	1190.01
ACSS2	4511	4455	3788	4040	4076	4115.01	4002	4905	3862	3244	2700	2703	2529	2740
ACSS3	302.351	323.268	263.739	356.656	306.165	290.458	259.191	232.914	316.903	334.895	374.523	334.051	240.774	336.78
ACTA1	760281	1042611	1413109	1315294	1680921	1206575	900947	956490	1441057	974717	1023305	947072	1160661	963562
ACTA2	978.475	274.587	496.628	607.779	607.521	443.108	1166.37	638.619	400.919	475.182	574.058	242.333	454.875	400.544
ACTB	18097	7086	6955	8857	8247	8448	23386	12145	8504	20655	7077	7781	5955.91	8459
ACTBL2	0	0	0	0	0	0	0	0	0	0	0	0	0	0
ACTBP1	0	0	0	0	0	0	0	0	0	0	0	0	2	0
ACTBP11	0	0	0	0	0	0	1	0	1	1	0	0	0	0
ACTBP12	0	0	0	0	0	0	0	0	0	0	0	0	0	0
ACTBP13	21.082	21.268	16.453	23.083	15.764	26.683	36.904	18.294	19.904	23.298	25.444	19.417	20.697	18.122
ACTBP14	0	0	0	0	0	0	1	0	0	0	0	0	0	0
ACTBP2	0	0	0	0	0	0	0	0	0	0	0	0	0	0
ACTBP6	0	0	0	0	0	0	0	0	0	1	1	0	0	0
ACTBP7	0	0	0	0	0	0	0	0	0	0	0	0	0	0
ACTBP8	0	0	0	0	0	0	0	0	0	0	0	0	0	0
ACTBP9	0	0	0	0	0	0	0	0	0	0	0	0	0	1
ACTC1	35493	558	498.001	532	1060	731	11315	1802	605	2263	599	353	789	950.999
ACTG1	16163	5771	5019	6375	4646	5556	14656	10746	4905	13469	3479	3323	3121.01	3281
ACTG1P1	3	1	1	1	2	0	2	1	0	0	1	1	0	1
ACTG1P10	5	2	4	6	7	4	0	4	6	5	2	2	3	4
ACTG1P11	1	0	0	1	0	0	0	0	0	0	0	0	0	0
ACTG1P12	2	1	0	0	1	0	0	1	0	1	0	2	0	0
ACTG1P13	0	0	0	0	0	0	0	0	0	0	0	0	0	0
ACTG1P14	1	0	0	0	0	0	0	2	0	0	0	3	2	0
ACTG1P15	0	0	2	0	1	1	1	1	0	0	1	1	2	0
ACTG1P16	0	0	0	0	0	0	0	0	0	0	0	0	0	0
ACTG1P17	22.187	10.753	9.198	17.237	18.912	26.721	32.351	18.441	13.037	16.077	10.917	23.423	13.292	24.163
ACTG1P18	0	0	0	0	0	0	0	0	0	0	0	0	0	0
ACTG1P19	0	0	0	0	0	0	0	0	0	0	0	0	0	0
ACTG1P20	1	0	0	0	0	0	3	2	1	2	2	1	2	3
ACTG1P21	0	0	0	0	0	0	0	0	0	0	0	1	0	0
ACTG1P22	0	0	0	0	0	0	0	0	0	0	0	0	0	0
ACTG1P23	0	0	0	0	0	0	0	0	0	1	0	0	0	0
ACTG1P24	0	0	1	0	1	0	1	0	0	1	0	1	1	0
ACTG1P3	3	2	3	2	1	0	2	3	0	2	3	1	2	3
ACTG1P4	0	0	14.801	0	0	0	0	0	0	0	0	0	0	0
ACTG1P9	0	0	2	2	2.04	0	0	0	1	1	1	1	0	1
ACTG2	4	3	1	8	3	2	18	27	11	11	16	1	7	3
ACTL10	11	6	1	1	2	9	12	4	2	6	3	5	7	4
ACTL6A	392.781	256.001	257	213	310.999	267	429.001	288.001	230.999	322.499	120.999	120.999	133.001	119
ACTL6B	0	0	0	0	0	0	0	0	0	0	0	0	1	0
ACTL7A	0	0	0	0	0	0	0	0	0	0	0	0	0	0
ACTL7B	0	0	0	0	0	0	0	0	0	0	0	0	0	0
ACTL8	1	0	0	1	0	0	1	0	0	0	0	0	0	0
ACTL9	0	0	1	0	0	0	0	0	0	0	0	0	0	0
ACTN1	987.468	213.842	159.797	223.76	223.024	170.21	1033.56	371.054	145.996	321.465	272.448	286.84	212.145	257.238
ACTN2	119579	116850	113896	139154	99602	118851	71976	88944	109747	105819	162791	146573	157409	166132
ACTN3	2244	4790	1423	477	12311	3458	8859	2524	21294	9825	27391	14561	30548	17937
ACTN4	2608.76	1119.12	930	1272.79	1306.74	1396.21	2575.91	1602.55	912.134	1689.97	1757.44	1925.01	1497.3	1597.89
ACTN4P1	0	0	1	0	0	0	0	0	0	0	0	0	0	0
ACTN4P2	0	0	0	0	0	0	0	0	0	0	0	0	0	0
ACTP1	0	0	0	0	0	0	0	0	0	0	0	0	0	0
ACTR10	1588	1575	1277	1276	1470	1567.03	1267.09	1040	1247	1224.05	518.934	509.847	524.999	577.979
ACTR1A	4611	3345	2713	2889	4229	4183.89	6346	5738	3811	4618	2574	2900.01	2806	3258
ACTR1B	2013	1911	1740	1744	1811	2053	1819	2020	1782	1962	1480	1556	1744	1805
ACTR2	3768	2257	1881	2113	2249	2205	4019	3292	1790	2557	1704	1614	1870	1792
ACTR3	2492.12	1239.19	1140	1189	951	1101	2556	1637	838.001	1528	680	709.987	684	815
ACTR3B	272.64	210.434	204.034	253.535	234.475	281.214	281.867	350.122	191.806	236.883	163.229	175.716	177.55	200.588
ACTR3BP1	0	0	0	0	0	0	0	0	0	0	0	0	0	0
ACTR3BP2	0	0	0	0	0	0	0	0	1	0	0	0	0	0
ACTR3BP3	0	0	0	0	0	0	0	0	0	0	0	0	0	0
ACTR3BP4	0	1	0	0	0	0	0	0	0	0	0	0	0	0
ACTR3BP5	0	0	0	0	0	0	0	0	0	0	0	0	0	0
ACTR3BP6	0	0	0	0	0	0	0	0	0	0	1	0	0	0
ACTR3C	21.244	27.627	10.847	18.552	28.992	19.884	19.791	12.702	23.53	30.977	12.132	17.741	17.555	26.021
ACTR3P2	0	0	0	0	0	0	0	0	0	0	0	0	0	0
ACTR3P3	0	0	0	0	0	0	0	0	0	0	0	0	0	0
ACTR5	158	126	128	105	130	126	207	192	99	146	93	85	90	95
ACTR6	426.541	409.034	341	325	446.999	402.001	433.196	349.001	329.802	391	206	180	192.001	204
ACTR6P1	0	0	0	0	0	0	0	0	0	0	0	0	0	0
ACTR8	364	262	198	227	214	192.001	323.999	261.001	159	256	201	204	156	178
ACTRT1	0	0	0	0	0	1	1	1	0	0	0	0	0	0
ACTRT2	0	0	0	0	0	0	0	0	0	0	0	0	0	0
ACTRT3	35	18	11	14	18	20	37	27	12	15	4	3	8	7
ACVR1	931	348	221	212	532	353	1015	1034	415.001	499	270	309	408	273
ACVR1B	634	478.001	448	483	638.999	560	749.001	762	534	527	598	565	497	508
ACVR1C	58	13	8	3	17	17	61	47	18	30	17	10	19	21
ACVR2A	355.903	263.636	303.849	279.683	317.249	266.636	296.784	345.47	214.36	294.709	195.653	146.245	236.381	240.608
ACVR2B	634.425	607.402	922.532	540.313	618.254	522.221	379.426	207.902	446.461	323.11	344.551	302.539	550.71	366.812
ACVRL1	618.949	423.001	284.999	319	383	379.999	544	387	213	533	350.999	415	299.157	307
ACY1	688.451	700.393	540.186	649.676	567.728	799.328	526.66	617.827	495.85	742.921	400.287	466.335	379.887	479.498
ACY3	1	0	0	0	0	0	0	1	1	0	0	0	0	0
ACYP1	216.35	197.815	197.96	153.845	252.37	189.735	292.751	255.842	182.871	196.458	142.764	116.669	157.676	114.905
ACYP2	2320	2714.51	1746	1785	2899	2541.21	3015.17	2602	2422	2208	1011	973	1184	1160.47
AD000091.3	8.749	1.11	7.001	4.032	7.203	9.144	15.595	11.055	3.147	7.566	4.811	2.039	5.035	5.018
AD000671.6	35.104	12.266	6.915	12.104	21.941	24.914	35.116	42.968	2.216	0	10.28	26.982	17.322	31.021
ADA	306.001	145	98	126.999	173	165	292	149.999	117	164.999	200	136	119.001	125
ADAD1	0	0	0	0	0	0	0	0	0	0	0	0	0	0
ADAD1P2	0	0	0	0	0	0	0	0	0	0	0	0	0	0
ADAD2	11.999	5	9.999	8.999	3	4	3	6	3	3	2	0	4	2
ADAL	798	843.278	711.001	668.001	901.035	737.444	743.005	665.027	595	474.268	809.146	681.001	554	589.998
ADAM10	1170.56	398.851	338.78	441.05	426.155	407.762	987.19	714.018	313.473	531.952	287.485	340.329	329.045	314.777
ADAM11	9	8	22	5	5	13	11	6	8	15	10	10	13	16
ADAM12	2341	9	3	1	3	1	1554	92	0	284.999	1	2	2	38
ADAM15	1392.36	800.999	604.806	677.003	832.998	977.001	1311.54	1474	604.999	1162	866.78	798.999	738	772.001
ADAM17	625.522	257.811	201.029	233.336	269.425	255.652	622.122	551.142	194.953	286.592	267.362	217.991	247.704	243.837
ADAM18	0	0	0	0	0	0	0	0	0	0	0	0	0	0
ADAM19	670	339	330	295	230	311	602	200	230	303	365	339	285	370
ADAM1A	0	0	0	0	0	0	0	0	0	0	0	0	0	0
ADAM1B	6.064	7.008	6.003	9.001	7.028	6.001	8.165	3.095	9.171	3.008	5.003	5.959	11.005	6.004
ADAM2	0	0	0	0	0	0	0	0	0	0	0	0	1	0
ADAM20	3	2	2	0	1	2	2	4	0	2	0	2	0	0
ADAM20P2	0	0	0	0	0	0	0	0	0	0	0	0	0	0
ADAM20P3	0	0	0	0	0	0	0	0	0	0	0	0	0	0
ADAM21	5	2	1	2	6	3	7	1	1	3	2	1	4	4.62
ADAM21P1	5	1	1	3	0	1	1	5	3	0	0	2	0	2.38
ADAM22	174	202	174	229	109	87	98	109	162.999	159	140	124	69	82
ADAM23	682	286	369	378	557	473	742	696	366	418	358	306	500	429
ADAM24P	0	0	0	0	0	0	0	0	0	0	0	0	0	0
ADAM28	47	10	3.938	2	8	11	29.001	5	8	15	14	4.999	2	2
ADAM29	2.471	1.987	0	0	0	1.001	0	0	0.942	3.256	0	1	1	2
ADAM30	0	0	0	0	0	0	0	0	0	0	0	0	0	0
ADAM32	260.307	197.751	147.414	147.287	196.75	181.423	212.39	186.955	143.721	232.607	167.652	205.838	214.775	186.383
ADAM33	353	274	247.001	241	373	316	331	173	212	376	369.999	396.999	399	368.001
ADAM3A	0	0	0	0	0	0	0	0	0	0	0	0	0	0
ADAM3B	0	1	0	0	0	0	0	0	0	0	0	0	0	0
ADAM5	0	0	0	1	0	0	0	0	0	0.5	0	0	0	0
ADAM5P	0	0	0	0	0	0	0	0	0	0.5	0	0	0	0
ADAM6	0	0	0	0	0	0	0	0	0	0	0	0	0	0
ADAM7	0	0	0	0	0	0	0	0	0	0	0	0	0	0
ADAM8	60.001	26	21	29	27	16	59	22	14.999	41	31	37	23	18
ADAM9	1512	823.001	623.999	601	735.001	827.001	1885	1699	745	1103	808	845.001	1188	1076
ADAMDEC1	4	0	0	0	0	0	4	0	0	0	1	0	0	0
ADAMTS1	1007.88	439.394	414.004	326.191	488.605	404.2	983.379	1043.04	260.737	897.761	462.87	361.776	465.596	477.01
ADAMTS10	353.999	124.999	131.001	142	225.999	151.002	315	138.001	140	302	204.999	259.001	212	210.001
ADAMTS12	480	86	61	65	47	45	311	81	23	75	49	29	27	45
ADAMTS13	296	184	231	234	297	274.001	206.001	179	196	286.001	247	281	306.999	252
ADAMTS14	881	11	7	12	12	4	539	59	2	177	11	5	5	40
ADAMTS15	234	111	55	115	157	127	196	123	75	293	123	116	62	131
ADAMTS16	41	6	4	4	3	3	45	30	11	46	4	1	4	9
ADAMTS17	103.761	60.155	43.063	34.07	77.964	60.171	131.491	108.155	34.064	80.05	52.001	63.571	73.316	66.456
ADAMTS18	10	0	0	1	0	0	13	12	0	1	1	1	1	3
ADAMTS19	40	47	26	25	81	67	21	22	37	36	61	74	90	89
ADAMTS2	1095	76	36	33	39.001	58	815.001	139.999	25	802	49	37	32.01	85
ADAMTS20	0	0	0	0	0	0	1	0	1	0	0	0	0	0
ADAMTS3	11	1	1	2	1	0	19	5	2	9	4	1	2	2
ADAMTS4	146.166	57.903	32.838	39.534	49.302	47.48	200.418	87.422	34.285	67.55	50.944	55.216	33.853	49.363
ADAMTS5	482	94	85	104	82	58	240	71	36	959	41	49	72	48
ADAMTS6	182.999	9	3	3	5	4	116	11	4	124.999	13	5	6	13
ADAMTS7	278.538	50	40	38.999	52.959	72.917	281.468	67.001	56.984	129.553	89.952	99.989	57.79	90.942
ADAMTS7P1	22.261	30.834	23.894	35.733	9.671	6.342	22.998	22.028	26.604	17	16.836	13.454	31.553	17.517
ADAMTS7P3	26.949	0	0	2	1.041	1.081	8.932	0	1.017	6.447	1.048	1.011	0	1.058
ADAMTS7P4	29.251	25.166	7.106	10.267	24.329	18.659	30.602	28.972	14.396	16	8.164	6.546	19.658	19.483
ADAMTS8	7	8	7	12	29	12	15	12	26	31	31	29	21	19
ADAMTS9	365.999	285.001	208.999	338	121	350	284	276.999	173	198	327	230	128.001	280
ADAMTSL1	240.999	8	4	9	6	15	184	42	4	86	13	11	7	11
ADAMTSL2	365.825	204.307	58.403	84.899	226.106	187.39	360.972	101.282	216.615	136.475	283.448	247.029	71.272	250.215
ADAMTSL3	277.059	232.834	201.62	232.197	229.102	206.968	216.189	168.409	156.571	180.472	245.533	291.406	230.96	204.599
ADAMTSL4	2697	2962	1849.89	1668	1475	1764	1441	659.999	1537	1359	1871	1291	1179	1684
ADAMTSL5	361.999	483	317.999	410	551.999	503	272	326	447	431.999	607.001	634	445	641.999
ADAP1	50	17.001	4	4.757	3	7	35	10	4	53	3	0	2	2.822
ADAP2	216.999	27	16	35	26	19	184	47	16	85	42	27	24	20
ADAR	1778.07	1159	1089.27	1036.83	1007.85	987.588	1910.3	1175.07	667.357	1219.85	1231.18	1243.85	1136.72	1262.67
ADARB1	723	739	471.947	784.999	607	778.001	670.999	772	436.999	538.001	686.001	714	516	761.999
ADARB2	1.047	2.002	12	14.003	3	3.999	3	1.001	0	10.007	1	29.999	159.001	39.004
ADAT1	230.531	134.339	161.099	157.767	69.439	103.008	161.196	149.03	43.933	101.292	101.699	129.772	132.676	169.931
ADAT2	244	127	96	137	111	126	163	169	86	196	80	66	93	91
ADAT3	32.032	6	11	14.736	18	17	26.76	15	10	22	13	17	17	10
ADCK1	254.01	306.016	269.517	152.97	343.015	324.117	326.059	327.502	228.734	273.238	378.972	462.287	334.049	305.87
ADCK2	385	243	246	254	289	291	401	498	220.001	338	190	239.001	245	231.001
ADCK5	241.001	95	83	82	99	109	187	122.999	87	130	72.999	87	76	76
ADCY1	408.476	530.682	838.884	716.64	424.68	368.505	338.099	173.125	314.194	432.718	1587.44	1346.61	629.314	626.835
ADCY10	12	2	6	1	0	1	8	17	5	4	2	3	4	6
ADCY10P1	152	99.001	68.001	51.999	111	93	106.001	92	59	66	146	102	97.999	102
ADCY2	767.573	626.985	720.229	707.919	592.767	509.563	811.796	649.94	475.83	509.272	553.561	581.833	753.08	763.404
ADCY3	327.362	241.931	223.124	272.542	213.473	267.735	285.131	292.244	150.319	284.062	266.084	318.341	191.365	218.633
ADCY4	553.658	375	456.344	436.931	385.032	499.001	566.175	622.999	274	341.59	545.053	556.284	561.008	533.782
ADCY5	100	132.999	129.999	151	142.001	123	97	97	137	80	231.001	211	158	137.999
ADCY6	1013.37	722.626	723.696	792.586	886.207	972.586	1152.51	1074.26	639.527	856.962	872.678	927.801	888.889	945.386
ADCY7	300.552	133.327	84.527	92.113	110.093	126.587	314.654	64.066	37.756	171.365	148.675	183.402	131.27	109.526
ADCY8	8	0	0	0	0	0	1	2	0	8	0	1	1	2
ADCY9	2271	2239	2329	2254.06	2592.01	2472	2436	2982.02	2253	2309	3670.43	3189	2999	3338
ADCYAP1	4	3	3	1	5	0	5	3	0	0	3	6	2	3
ADCYAP1R1	53.001	60	46	52	44	44	47	45	42	38	50	59	11	19
ADD1	6133	4821.59	4637.01	4958.15	5177.01	5309.95	6320.95	7243.13	4614	5029.91	5693.72	5480.35	5946.98	5617
ADD2	110.866	29.923	23.651	27.578	37.85	28.329	103.784	37.725	26.095	25.004	37.133	41.67	50.031	36.129
ADD3	897.001	362.031	320.999	325	354	298.001	559.757	238	169	678.076	282	247.001	228	185.999
ADGB	2	1	3.037	0	0	1	0	2	0	0	2	1	0	0
ADGRA1	21	1	0	0	2	0	29	2	0	1	1	1	0	1
ADGRA2	636.96	253.123	287.724	216.142	214.75	274.885	531.974	240.206	151.025	323.326	463.391	407.717	231.626	270.241
ADGRA3	1654.28	1261.77	1248.36	1306.65	1181.62	1215.22	1363.96	1314.48	1348.44	1224.02	1252.3	991.856	1565.4	1052.18
ADGRB1	43	5	2	0	4	5	30.999	2	1	8	4	8	4	2
ADGRB2	69.999	6	8	8	15	16	30	52	5	15	11	5	7	10
ADGRB3	13	11	9	13	12	7	9	3	9	8	6	39	33	37
ADGRD1	166	116.98	137	152.985	122.892	186	137	88.997	135.961	626	158.001	213.963	143	193
ADGRD2	6.966	4.904	5.277	6.16	6.035	9.202	11.815	1.027	4.645	6.644	4.073	12.448	8.116	11.267
ADGRE1	13	1	0	0	0	0	22	1	0	1	1	0	1	1
ADGRE2	125.005	23.615	5.875	18.411	20.311	18.452	142.805	15.288	13.336	30.586	18.031	25.717	13.657	14.516
ADGRE3	0	0	0	0	1	0	0	1	0	0	0	0	1	0
ADGRE4P	18.924	5.006	0	1	4	5.004	19.004	2.002	1.271	9.005	2.001	1	0	3
ADGRE5	1182.48	549.423	474.871	488.48	740.653	700.539	1573.42	1131.5	525.533	1079.89	583.67	680.901	560.83	659.541
ADGRF1	19.565	12.485	14.696	12.845	21.45	18.297	25.074	20.295	11.713	13.557	13.406	14.143	21.557	24.104
ADGRF2	0	1	16.994	51	8	13	11.224	20	11	22	16	6	16	16
ADGRF3	8	6	1	1	6	5	8.002	3	0	3	7	5	2	5
ADGRF4	1	0	50	38	6	13	20	15	23	47	18	17	12	15
ADGRF5	1393.98	1477.99	1189	1520.99	1020	1465	968.994	1004	795	642	1380	1305	1197.98	1137.85
ADGRF5P1	3.011	4.006	1	0	0	0	0	1	11	17	3	0	8.758	3.851
ADGRF5P2	2.004	0	0	1.009	0	0	2.006	0	0	0	0	1	1.263	2.298
ADGRG1	660.07	271.002	355	463.031	293.005	418.002	883.952	388.026	202	242.017	328.291	430	396.034	397.872
ADGRG2	56.95	25.831	16.245	23.047	34.375	30.656	53.497	27.504	24.582	303.537	18.875	37.638	22.021	21.705
ADGRG3	0	3	2	3	7	1	6	1	2	0	1	4	3	2
ADGRG4	7.029	1	0	0	2	2	3	4	1	1	2	2	5	1
ADGRG5	126	7	1	3	4	3	71	2	2	8	4	8	6	3
ADGRG6	55	18	6	13	9	12	34	38	6	23	8	6	11	6
ADGRG7	0	0	0	0	0	0	0	0	0	0	0	0	0	0
ADGRL1	160.999	47.999	77	85.001	83	88.999	153	134.999	43	87	110	101.999	74	122
ADGRL2	324	127	141	163.999	95	91	208	157	64	95.001	158	121.999	103.001	88
ADGRL3	16	10	4	9	5	7	13	8	6	6	20	2	5	2
ADGRL4	569	274	283	302	209	268	502	433	138	206	190	230	189	177
ADGRV1	1	4.969	3.845	1.033	6.529	1	1	1	2	0	1	0	1.89	1.941
ADH1A	1	1	1	1	4.655	1	0	1	2.006	2.007	2.018	0	1.002	0
ADH1B	571.002	1416	1047.72	742.869	1129.68	871.971	155.009	158.69	608.215	499.371	526.247	392.584	554.161	333.424
ADH1C	92	126.072	86.357	79.787	175.457	100.489	83	65.933	79.78	117.623	106.762	93.849	100.229	45.188
ADH4	1	5.4	3.096	5.298	0	4	4	6	3.98	3.993	9	1.998	5.094	3
ADH5	1995	1583	1181	1342	1872	1719	1953	1710	1561	1699	878.999	803.001	730.999	728
ADH5P2	0	0	0	0	0	0	0	0	0	0	0	0	0	0
ADH5P3	0	0	0	0	0	0	0	0	0	0	0	0	0	0
ADH5P4	0	0	0	0	0	0	0	0	0	0	0	0	0	0
ADH6	1	0	0	1	0	0	3	3	1	2	0	0	1	0
ADH7	0	2.001	0	0	1	1.013	1	1	0.706	0.998	0	1.188	0	0
ADHFE1	2246.84	2836.29	1992.85	2277.15	2894.71	3153.21	2158.72	1923.54	3024.2	1977.22	1978.58	1825.88	1559.4	1963.78
ADI1	4633.23	3598.35	3600.25	4174.7	5020.77	4382.93	3523.46	4005.53	4829.04	4191.25	1973.05	1650.23	2119.34	1992.83
ADI1P1	0	0	0	0	0	0	0	0	0	0	0	0	1	0
ADI1P2	0	0	0	0	0	0	0	0	0	0	0	0	0	0
ADI1P3	0	0	0	0	0	0	0	0	0	0	0	0	0	0
ADIG	0	0	0	0	1	1	0	0	0	0	0	0	0	0
ADIPOQ	24.83	16.112	31.204	22.631	15.189	16.021	55.728	16.336	4.614	12.134	26.329	4.002	7	2.377
ADIPOR1	3816	2827	2447	2880	2757	2687	2835	3173	2695	2634	1381	1176	1600	1489
ADIPOR1P1	0	0	0	0	1	0	0	0	0	0	0	0	1	0
ADIPOR1P2	0	0	0	0	0	0	0	0	0	0	0	0	0	0
ADIPOR2	2502	2424	2011	1768	2267	2008	1613	1769	1971	1768	1923	1456	1678	1449
ADIRF	584	370	275	368	305	359	275	339	158.001	306	144.001	131	175	174
ADK	787.999	731	469	492	687.447	735.001	685	581	552.999	777.001	249	357	323	408
ADM	83	71.001	72.001	118.999	72	56	85	80.999	62	86	59	66	90	40
ADM2	14.954	6.419	5.439	0.874	4.327	3.22	4.352	6.49	0.866	1.888	2.977	0	6.12	3.73
ADM5	35.158	6	10	14.247	9.156	17.187	34.773	30.67	10	29.246	14.218	18.965	9.217	16.926
ADNP	1684	1284	1304	1248	1410	1252	1599	1614	1068	1336	1156	1125	1504	1323
ADNP2	183	107	101	159	121	96	135	107	58	110	95	75	51	77
ADO	615	609	426	477	795	587	647	806	704	686	449	404	410	400
ADORA1	73.001	33	19	19	33	54	126	74	40	54	62	29	30	46.001
ADORA2A	45	31.651	39.661	30	34.215	45.123	62.154	40	32	33	24	29.207	41.492	33.361
ADORA2B	24	15	23	25	28	37	64	28	17	47	8	12	28	32
ADORA2BP1	0	0	0	0	0	0	0	0	0	0	0	0	0	0
ADORA3	33	0	0	0	1	0	18	0	3	13.431	1	1	1	0
ADPGK	609.26	271.167	195.91	185.564	265.802	243.972	543.298	343.285	182.636	450.956	143.258	171.039	231.629	174.558
ADPRH	456.001	251	105.999	133	224	251.999	440.001	403	152	335	131.999	143.001	162.001	230.001
ADPRHL1	6946.27	5346.44	5974.85	8780.86	6506.45	8992.62	6195.09	11212.8	5512.14	6540.97	8493.4	9392.06	5816.25	8767.31
ADPRHL2	512	354	395	382	488	492	565	667	485	609	259	207	329	274
ADPRM	149	105.999	105.999	91	247	203	182.001	189	133	153	64	60	122.999	81
ADRA1A	4.388	10.094	6.278	12.211	11.093	13.317	6.504	8.991	9.173	4.846	6.061	6.115	3.069	1.429
ADRA1B	25	9	4	7	9	6	16	14	5	25	13	8	9	7
ADRA1D	7	9	10	16	8	11	11	10	9	7	12	17	16	13
ADRA2A	51	13	5	7	2	5	37	35	2	22	14	9	9	7
ADRA2B	108	116	265	267	133	181	128	174	149	147	229	187	197	213
ADRA2C	40	34	35	31	22	18	24	32	28	35	30	20	30	35
ADRB1	7	7	5	5	3	3	4	2	2	11	4	3	5	3
ADRB2	256.318	206	236	113	217.005	189	219.71	129.006	169	222.233	131	83.019	105.007	100.012
ADRB3	0	0	0	0	0	0	0	0	0	0	0	0	0	0
ADRM1	3303.09	2414.84	2787.38	2741.03	3172.11	3248.94	4102.52	5336.18	2958.92	3876.54	1650.84	1714.01	2057.86	1931.11
ADSL	4598.71	6048.49	6967.88	6384.02	8917.12	7842.35	5820.26	4392.11	7392.74	6826.82	3368.44	4203.31	4452.73	3917.35
ADSS	347	201	205	200	265	248	378.001	298	204	324.999	156	180	181	169
ADSSL1	10886.9	21663.4	24517.1	23844.9	20555.3	20226.6	10889.8	7269.05	21478.8	15877.7	13833.2	16331.3	17828.8	18412.3
ADTRP	13.926	1.141	1.029	1	2	0	7.045	2.023	2	13	2	5.852	1	2
AE000658.25	0	0	0	0	0	0	0	0	0	0	0	0	0	0
AE000658.30	0	0	0	0	0	0	0	0	0	0	0	0	0	0
AE000659.41	0	0	0	0	0	0	0	0	0	0	0	0	0	0
AE000660.21	0	0	0	0	0	0	0	0	0	0	0	0	0	0
AE000660.4	0	0	0	0	0	0	0	0	0	0	0	0	0	0
AE000661.36	0	0	0	0	0	0	0	0	0	0	0	0	0	0
AEBP1	1507	157	168	198	178	222	1051	331.001	107	554	303	256	171	213
AEBP2	432.822	278.39	220.575	264.049	335.047	329.035	392.294	462.593	259.268	383.806	207.386	216.05	314.431	260.209
AEN	227.999	112	68	74	108	129	185	246	90	224	70	78	95.001	72
AES	10055	12641	9056	8938	12428	12082	10661	9565	11962	10289	10471	10994	11681	11532
AF003529.2	0	0	0	0	0	0	0	0	0	0	0	0	0	0
AF011889.5	235.194	152.353	102.748	142.648	131.129	141.134	224.602	155.752	133.556	223.694	99.188	120.041	140.918	173.414
AF013593.1	0	0	0	0	0	0	0	0	0	0	0	0	0	0
AF038458.4	0	0	0	0	0	0	0	0	0	0	0	0	0	0
AF111168.1	11.166	20.124	7.234	4.272	13.796	9.307	15.58	20.443	12.72	23.142	28.401	13.18	21.569	20.167
AF121897.4	2	3	8	7	0	3	6	1	2	3	3	3	1	6
AF131215.1	0	0	0	0	0	0	0	0	0	0	0	0	0	0
AF131216.1	6.163	2.039	4.183	0	0	1.014	5.004	6.143	1.478	6.434	2.053	0	0	2.066
AF146191.8	0	0	0	0	0	0	0	0	0	0	0	0	0	0
AF165138.7	0	0	0	0	0	0	0	0	0	1	0	0	0	1
AF186192.5	6	7.001	9	15.001	24	24	8	5	6	4	19	11	3	3
AF196972.10	0	0	0	0	0	0	0	0	0	0	0	0	0	0
AF196972.3	0	0	0	0	0	0	0	0	0	0	0	0	0	0
AF196972.4	0	0	0	0	0	0	0	0	0	1	0	0	0	0
AF213884.1	0	0	0	0	0	0	0	0	0	0	0	0	0	0
AF224669.3	0	0	0	0	0	0	0	0	0	0	0	0	1	0
AF228730.13	0	0	0	0	0	0	0	0	0	0	0	0	0	0
AF228730.5	0	0	0	0	0	0	0	0	0	0	0	0	0	0
AF228730.8	0	0	0	0	0	0	0	0	0	0	0	0	0	0
AF238378.7	0	0	0	0	0	0	0	0	0	0	0	0	0	0
AF238380.8	0	0	0	0	0	0	0	0	0	0	0	0	0	0
AF241726.2	1	0	0	0	0	0	0	0	0	0	0	0	0	0
AF254982.2	0	0	0	0	0	0	0	0	0	0	0	0	0	0
AF277315.13	0	0	1	0	0	0	0	0	0	0	0	0	0	0
AF277315.19	0	0	0	0	0	0	0	0	0	0	0	0	0	0
AFAP1	373	70.995	75	100	63.975	70	282.996	161.77	54	267.987	82.02	108.995	100.999	84
AFAP1L1	1276	1015	810	602.999	558	578	1382	1482	875.001	847	859	737	645	506
AFAP1L2	221.999	96	76	97	76	106	142	107	48	136.999	101.001	113.999	99	112.001
AFDN	1235	1122	995	1327	1008	1193	979	1143	780	810	1045	904.999	993	1026
AFF1	2957	2157	2748	2521	2691	2636	2601	2784	2054	2244	1587	1608	2491	2016
AFF2	4	0	0	1	0	0	0.999	0	0	0	0	0	1	0
AFF3	49.342	54.833	21.393	27.251	36.39	26.867	60.681	16.012	25.852	35.852	57.105	32.236	24.963	26.1
AFF4	1965	1080	917	1123	1355	1085	1667	2056	906.001	1303	585	499.999	634.001	596
AFG3L1P	427.028	431.621	345.2	405.176	616.006	613.998	540.055	542.288	391.542	605.455	490.481	502.901	467.23	490.206
AFG3L2	4336.43	5102.73	4768.12	4711.27	5386.53	5062.71	4751.85	5991.94	4441.4	4556.45	5259.17	5170.23	4943.9	4972.43
AFG3L2P1	0	0	0	0	0	0	0	0	0	0	0	0	0	0
AFM	0	0	0	0	0	0	0	0	0	0	0	0	0	0
AFMID	357.475	226.901	193.218	236.303	257.577	204.469	271.801	223.437	234.785	273.158	161.526	164.801	124.255	168.795
AFP	2	1	0	1	0	1	3	1	2	2	0	0	0	0
AFTPH	477.015	386.564	416.627	426.193	444.826	310.793	473.135	498.28	393.838	488.977	305	282.612	420.18	322.113
AGA	312	253	225	218	236	204	289.002	226.001	213	285.001	141	122	147.001	161.001
AGAP1	846	543.999	655.001	653.999	711.001	761	1042	1402	510.001	773.999	893	975	1027	896
AGAP10P	48.384	22.41	23.795	39.445	43.731	30.364	25.424	13.773	35.393	29.695	60.977	38.773	35.435	48.767
AGAP12P	63.008	42.765	72.663	82.534	111.218	112.613	62.344	33.105	38.431	57.583	66.709	74.101	88.352	129.373
AGAP13P	6.042	1.906	2.618	0	4.564	5.426	1.458	0	0	3.718	3.23	3.541	11.193	9.541
AGAP14	0	0	7.2	10.922	6.307	2.423	17.768	13.841	5.276	2.257	22.257	18.822	19.262	17.102
AGAP2	384.001	547	571	620.001	574.001	796.001	544	575	481.999	409	770	1011	515.999	845.001
AGAP3	1206	687.002	651.999	680.999	897.001	865.002	1185	1193	723.001	933	870.999	1039	990	991.002
AGAP4	406.038	365.946	288.862	278.475	312.985	315.164	314.914	228.447	251.004	332.429	245.089	320.991	379.233	417.284
AGAP5	235.411	242.629	231.474	238.042	221.365	250.487	333.28	211.472	191.707	308.097	255.486	313.587	293.647	301.203
AGAP6	600.626	631.687	725.644	642.611	720.998	775.037	774.09	594.474	587.3	890.749	645.861	808.907	750.019	770.3
AGAP7P	23.561	17.051	13.4	12.123	16.064	17.244	10.266	22.98	20.482	28.618	21	32.758	51.743	40.08
AGAP9	537.525	403.948	344.534	332.957	277.664	263.387	437.251	308.469	317.088	495.289	202.758	238.995	278.29	296.663
AGBL1	312	194	100	145	124	106	130	168	97	185	125	163	161	233
AGBL2	6	3	2	0	0	1	7	7	1	6.003	2	2	3	3
AGBL3	91.01	47	56	42	55	59.947	70.002	67.999	34	45	48.001	28	49	52
AGBL4	11.996	7.9	4.915	6.376	6.078	9.907	3.892	4.092	11.947	1.179	5.993	7.047	3.793	10.012
AGBL5	307.485	198.55	229.944	237.433	245.874	284.065	391.655	380.328	164.273	232.534	214.217	203.233	252.551	244.982
AGER	143	49	37.001	41	43	54	111.001	94	36	91.001	39.001	60	37.001	54.999
AGFG1	1212	823.999	665	712	946.001	828	1203	1153	766	961	494	418	482	473
AGFG2	289.999	229	210	233	261.999	232	255	311	171	212	172.999	165	149	197
AGGF1	951	698	570	698	766	691	985	915	619	655	548	543	721	633
AGGF1P1	1.513	0	0	0	2.024	0	0	0	0	0	1	0	0	0
AGGF1P10	0	0	0	0	1	0	1	0	1	0	0	1	6	4
AGGF1P2	1.487	1	0	0	1.976	0	0	0	0	1	0	0	2	0
AGGF1P3	0	0	0	0	0	0	0	0	0	0	0	0	0	0
AGGF1P4	0	0	0	0	0	0	0	0	0	0	0	0	0	0
AGGF1P5	0	0	0	0	0	0	0	0	0	0	0	0	0	0
AGGF1P6	0	0	0	0	0	0	0	0	0	0	0	0	0	0
AGGF1P7	0	0	0	0	0	0	0	0	0	0	0	0	0	0
AGGF1P8	0	0	0	0	0	0	0	0	0	0	0	0	0	0
AGGF1P9	0	0	0	0	0	0	0	0	0	0	0	0	0	0
AGK	533	406.001	368.001	335	371.999	372	492.001	482	308.001	380.001	284	272	299	282
AGKP1	0	0	0	0	0	0	0	0	0	0	0	0	0	0
AGL	16242.8	20748.2	17619.7	17553	17714.9	19917.9	14234	9616	15976	16596	13169.7	14525	16105	17346
AGMAT	453.128	1002.01	1075.59	598.246	1265.39	858.783	250.077	169.258	800.627	499.664	975.534	745.944	839.992	687.566
AGMO	5.752	5.757	0	5	5.98	6.002	12	5	3	6.375	4	6.339	2.057	2.045
AGO1	867	701	670	653	648	662	816	947	448	695	656	665	718	832
AGO2	1498	1213	903	914	1026	1061	1440	1709	966	1162	884	1031	1117	1177
AGO3	716.5	555.96	435.292	419.934	506.211	521.619	791.314	554.438	399.058	531.035	445.814	498.216	557.082	512.316
AGO4	1259.03	843.292	909.02	910.766	989.368	790.915	1110.98	1494.8	678.535	842.633	889.691	725.849	1030.94	918.115
AGPAT1	1485.46	1560.84	1332.9	1281.47	1769.45	1684.2	1489.47	1465.3	1550.48	1570.05	1587.42	1739	1571.97	1838.29
AGPAT2	718.001	497	407	389	512.001	380	724	1214	479.999	596	229	197	284	355
AGPAT3	2670.5	2813.66	2282.11	2517.51	2551.16	2956.05	2890.21	3056.62	2322.55	2320.86	3211	3343.63	3132.4	3348.45
AGPAT4	208	53	38	44	39	41	124	61	23	98	64	40	41	51
AGPAT5	1216	796	655	751	789	813	928	784	536	792	442	455	509	453.999
AGPAT5P1	0	0	0	0	0	0	0	0	0	0	0	0	0	0
AGPS	1189	656	559	632	645	653	1074	867	658	774	471	376	465	454
AGR2	0	0	0	0	0	0	0	0	0	0	0	0	0	0
AGR3	0	0	0	0	0	0	0	0	0	0	0	0	0	0
AGRN	822.003	232.999	196	294	238	307	601	497	182.999	284.278	454.002	526.001	310	423.45
AGRP	1	0	1	3	1	0	3	1	0	3	2	1	0	0
AGT	1067	788	488	593	462	453	1003	1251	674	696	296	183	369	469
AGTPBP1	1323	992	832	926	920	899.999	1529	1381	739.999	923.999	610	586	926.999	788
AGTR1	116	156	149.001	209.001	146.001	231.001	122	69.001	78	110	67	61	100	95.999
AGTR2	0	0	0	0	1	1	0	0	0	0	0	1	0	0
AGTRAP	437.001	178	205	295	255	248	525	627.001	164.001	388	125	128	133	114
AGXT	13.697	14.056	8.381	8.397	7.946	7.235	14.324	17.579	3.958	14.96	7.215	17.016	13.291	4.188
AGXT2	0	0	0	0	0	0	0	0	0	0	0	0	0	0
AHCTF1	926.714	859.84	751.943	823.999	873.999	808.001	811.593	820.347	755.883	764	739.329	695.066	778.938	693
AHCY	1939	1540	1350	1500	1509	1584	1902	2041	1481	1744	848	738	949	1007
AHCYL1	3550	2645	2678	2608	2982	3093	4557	5181	2542	3955	2190	2763	2765	2866
AHCYL2	1771	1799	1587	1692	1480	1426	1453	1979	1453	1187	1524	1060	1275	1332
AHCYP2	0	0	0	0	1	0	0	0	0	0	0	0	1	1
AHCYP3	0	0	0	0	0	0	0	0	0	0	0	0	0	0
AHCYP4	0	0	0	0	0	0	0	0	0	0	0	0	0	0
AHCYP5	0	0	0	0	0	0	0	0	0	0	0	0	0	0
AHCYP7	1	0	0	0	0	0	0	0	0	0	0	0	0	0
AHCYP8	0	0	0	0	0	0	0	0	0	0	0	0	0	0
AHDC1	1310	1497	875	1388	2147	2321	2103	1811	1771	1673	2216	2988	1869	2412
AHI1	334	181	186	200.692	192.999	166	191.121	181.999	160.001	310.999	140.997	115.999	169	161.996
AHNAK	32403	18322	20819	23322	14523	15858	27683	31390	8177	17263	24592	26153	29067	31248
AHNAK2	542.287	40	34.957	47	36.999	51.999	836.282	111.894	9	386.999	109.959	57	63.927	78
AHR	341.447	121.401	78.995	116.66	77.336	69.52	249.108	101.408	44.072	124.458	86.778	95.295	104.651	119.109
AHRR	225	163	0	3	0	0	112	8	1	2	2	1	3	7
AHSA1	1854	2017	1978	1633	2541	2201	2103	1786	2197	2021	1402	1605	1527	1562
AHSA2	1987.8	1204.52	1227.6	1360.1	1467.75	1467.8	2247.01	1704.05	980.76	1797.4	1111.44	1355.38	1310.6	1303.7
AHSG	0	0	0	0	0	0	0	0	0	0	0	0	0	0
AHSP	0	0	0	0	4	0	1	0	0	2	0	0	0	0
AICDA	2.08	8.049	6.476	4.056	2.883	7.348	6.22	1.679	5.87	10.49	7.089	2.921	3.01	8.66
AIDA	1376.65	939.936	889.881	770.964	917.925	892.923	1307.88	1057.99	903.985	1030.96	701.978	660.897	683.875	613.987
AIF1	405	38	19	15.999	32	11.001	270	41.999	11	146	15	14.001	5	16
AIF1L	2240	591	430	498.001	558	640	804	461	324.999	762.999	482.999	346	317	424.001
AIFM1	2073.07	2417.36	2085.27	2316.17	2316.4	2852.5	1804.79	1955.53	1803.38	2111.55	1797.78	2349.51	1752.23	2229.01
AIFM1P1	0	0	0	0	0	0	0	0	0	0	0	0	0	0
AIFM2	529.706	169.003	162.326	211.777	219	246.776	805.837	1320.83	204	432.704	145.315	159.999	226.002	231.82
AIFM3	22	7	1	5	1	5	16	6	2	11	6	6	1	9
AIG1	1138.52	667.631	303.104	472.471	373.896	538.965	683.867	537.582	540.267	574.475	310.026	256.185	240.87	282.867
AIG1P1	0	0	0	0	0	0	0	0	0	0	0	0	0	1
AIM1	207.012	59.998	47.099	56.897	36.016	37.001	185.005	66.031	25.971	65.972	59	46.786	50.004	38.023
AIM1L	4	1	0	0	0	1	0	0	0	0	0	0	1	0
AIM2	8	0	0	0	0	0	29	0	1	2	1	0	1	2
AIMP1	1377.61	1456	1542.45	1674	1697	1473	1491.77	1330.51	1351.91	1511.85	928.459	1014	1067.43	1051.81
AIMP1P1	1	2	0	0	1	0	0	0	0	0	1	0	0	1
AIMP1P2	0	0	0	0	0	0	0	0	0	0	0	0	0	0
AIMP2	1236.89	1849.48	2083.19	1938.73	2712.37	2602.96	1583.03	1407.77	1880.93	2029.47	915.69	1118.88	1140.49	1177.59
AIP	481.999	351	383	299	483	455	471	490	421.001	497	221	249	279	258
AIPL1	29.76	40.346	25.214	47.15	28.976	32.775	34.571	26.906	37.085	20.652	53.498	34.032	41.05	49.95
AIRE	83.012	2	1	0	1	1.002	18.042	3	0	12.101	3.02	1.059	1	1
AJ239318.1	0	1	0	0	0	0	0	0	0	0	0	0	0	0
AJ239321.3	0	0	0	0	0	0	0	0	0	0	0	0	0	0
AJAP1	5	12	8	14	22	12	24	1	12	8	24	17	8	7
AJUBA	195	32	23.982	41	45	35	203	33.001	22	34	31	35	36	37.001
AK1	11159.4	10537.7	10364.9	9386.6	16825.2	12490.1	11854.7	10911	14358.1	13547.7	9556.19	11327.4	10668.4	12199.4
AK2	2445	2313	1934	1879	2221	2067	2180.83	2136	2047	2244	1061	1139.8	1026	1039
AK2P2	1	0	0	0	1	0	0	0	0	0	0	0	0	0
AK3	6176.56	8420.52	9313.62	8689.55	8670.92	10944.5	4009.06	4157.31	9987.74	9447.84	6984.97	7141.19	4454.65	4360.2
AK3P2	1	0	0	0	0	0	1	0	0	2	0	0	0	0
AK3P3	6	10	7	5	4	11	11	10	1	6	3	3	8	2
AK3P4	0	0	0	0	0	0	0	0	0	0	0	0	0	0
AK3P5	0	0	0	0	0	0	1	1	0	0	0	0	0	1
AK4	133.537	33	33	51	37	43	138.675	60	41	75	37.461	39.592	38.731	36
AK4P1	3.463	0	1	0	0	0	5.325	2	1	0	3.539	2.403	0	0
AK4P2	0	0	0	0	0	0	0	0	0	0	0	0	0	0
AK4P3	0	3	0	0	2	0	0	0	1	2	0	1.005	5.269	2
AK4P4	0	0	0	0	0	0	1	0	0	1	2	1	0	0
AK4P5	0	0	0	0	0	0	0	0	0	0	0	0	0	0
AK4P6	0	0	0	0	0	0	0	0	0	0	0	0	0	0
AK5	22.029	8	3.021	6.024	4	6.038	10	2	3.975	1.008	2	9.155	4.038	5.943
AK6	534.719	590.582	535.259	437.568	706.969	582.208	610.957	530.616	513.96	604.828	283.625	381.051	353.702	325.324
AK6P1	0	0	0	0	0	0	0	0	0	0	0	0	0	0
AK6P2	0	0	0	0	0	0	0	0	0	0	0	0	0	0
AK7	19.539	11.541	16.19	15.813	11.677	16.767	13.711	14.861	6.743	7.92	15.249	14.133	16.297	11.613
AK8	2	0	2	0	1	2	3	1	0	3	1	1	0	1
AK9	89.025	96.379	95.484	84.157	138.967	105.541	110.75	108.368	89.372	119.14	116.26	122.279	140.682	139.253
AKAIN1	0	0	0	0	0	0	0	0	0	0	0	0	0	0
AKAP1	5697	6530	6330	6044	6334	6681	4588	5618	5496	4905	8927	8741	6983	7979
AKAP10	427.018	267.012	286.999	248	268	271	389	281.06	193	327.036	202	240	246	226.297
AKAP11	521	274	361	388	471	374	608	906	333	476	213	230	304	302
AKAP12	473.352	245.001	185.941	170.032	127.911	141	270.888	104.007	88.229	754.083	238.983	263.22	141.785	133.276
AKAP13	4585.26	2632.83	2941.93	3130.32	2124.03	2566.94	3877.42	3652.16	3434.36	4619.71	2418.69	2663.55	4575.38	3765.7
AKAP14	0	0	0	0	1	0	0	0	0	2	0	0	1	0
AKAP17A	840.001	587.999	715	729	754	759	980.999	891	650	976	852.999	935	917	756
AKAP17BP	0	0	0	0	0	0	1	0	0	0	0	0	0	0
AKAP2	955.458	605.749	594.837	809.832	464.089	583.436	613.187	583	377	377.066	749.833	755.123	682.051	682.923
AKAP3	43	21	16	24	44	41	28	28	17	8	7	8	29	17.001
AKAP4	0	0	0	0	0	0	0	0	0	0	0	0	0	0
AKAP5	52.203	33.877	35.277	31.079	41.913	39.288	46.512	41.87	28.004	39.174	35.218	42.595	29.89	40.384
AKAP6	5517.76	3397.14	2201.56	2308.32	3016.37	2998.27	6134.39	7066.97	2911.22	2607.61	2717.53	2431.42	3545.95	3509.68
AKAP7	376.114	512.007	450.118	449	702.903	640.411	408.049	313.831	673.086	492.978	483.921	457.818	493.831	446
AKAP8	735.309	589	553.001	630.042	729.001	665	832	760	567.001	684.026	662	639	623	671.013
AKAP8L	1107	854	996.999	1051	1298	1296	1139	985	965.001	1195	1050	1292	1199	1126
AKAP8P1	0	0	0	0	0	0	0	0	0	0	0	0	0	0
AKAP9	3667.59	2851.17	2769.06	2466.01	2545.92	2613.09	3303.89	2882.61	2326.28	2554.7	2345.01	2810.62	3512.8	3128.12
AKIP1	545.557	339.422	327.104	377.043	341.758	434.212	503.161	376.561	366.456	396.476	240.161	201.562	298.13	201.835
AKIRIN1	883.988	810.86	409.066	564.859	781.001	840.56	909.42	1020.01	723.006	944.077	574.002	521.322	368.816	472.051
AKIRIN1P1	0	0	0	0	2	3	0	0	0	0	0	0	1	1
AKIRIN1P2	0	0	0	0	0	0	0	0	0	0	0	0	0	0
AKIRIN2	1161	885	835	687	1075	935	1225	1853	944	1140	729	723	870	745
AKIRIN2P1	0	0	0	0	0	0	0	0	0	0	0	0	0	0
AKNA	266.147	72.355	77.468	92.233	104.434	60.506	216.006	91.307	36.384	141.103	91.011	168.094	83.049	89.038
AKNAD1	31.285	15.726	10.417	4.196	17.005	19.485	26.547	19.236	3.167	18.573	6.991	18.295	14.181	12.148
AKR1A1	926.347	516.118	343.03	385.706	479.3	548.788	909.126	611.732	383.871	790.14	240.965	274.479	289.297	272.412
AKR1B1	5358.17	5053.19	4950.85	5200	6471.73	5884.9	4875.81	4767.26	5004.32	4443.77	2588.33	2820.49	3149.8	3117.34
AKR1B10	86.179	64.208	24.984	28.158	128.474	109.282	89.069	118.14	72	77.004	35.002	16.973	27.997	17.968
AKR1B10P1	0	0	0	1	0	0	0	0	0	0	0	0	0	0
AKR1B10P2	0	0	0	0	0	0	0	0	0	0	0	0	0	0
AKR1B15	355.354	267.016	216.411	236.295	598.771	464.566	997.809	664.219	327.944	328.93	219.982	171.446	254.806	252.243
AKR1B1P1	0	0	0	0	0	0	0	0	0	0	0	0	0	0
AKR1B1P2	0	0	0	0	0	0	0	0	0	0	0	0	0	0
AKR1B1P4	0	0	0	0	0	0	0	0	0	0	0	0	0	0
AKR1B1P6	0	0	0	0	0	0	0	0	0	0	0	0	0	0
AKR1B1P7	0	0	0	0	0	0	0	0	0	0	0	0	0	0
AKR1B1P8	0	0	0	0	0	0	0	0	0	0	0	0	0	0
AKR1C1	799.843	509.231	227.987	274.175	344.838	254.027	446.874	965.757	716.808	872.683	153.031	91.841	94.246	109.203
AKR1C2	1814.73	1375.38	698.602	745.169	298.035	344.455	1173.6	2230.08	984.958	1016.72	185.966	95.546	279.794	291.468
AKR1C3	1310.37	590.563	246.792	354.172	212.859	163.904	860.344	1478.81	428.396	779.286	139.466	54.282	78.471	105.11
AKR1C4	0	0	0	0	0	0	0	0	0	1	0	0	1	0
AKR1C5P	0	0	0	0	0	0	0	0	0	0	0	0	0	0
AKR1C6P	0	0	0	1	0	0	0	0	0	0	1	1	0	0
AKR1C7P	1	0	0	0	0	0	0	0	0	0	1	0	0	0
AKR1C8P	0	1	0	0	0	0	0	0	0	0	0	0	0	0
AKR1D1	1.357	3	3	2.001	2	1.003	2	1	0	2.269	0	0	0	0
AKR1D1P1	0	1	1	0	0	1	0	0	1	0	0	0	0	0
AKR1E2	11	7	3	16	12	12	15	15.999	12	15.001	14	20	10	6
AKR7A2	868	848	816	861	758	790	815.002	672	786	775	356	312.994	357	348
AKR7A2P1	3	3	4	2	0	1	0	0	2	1	2	1	2	4
AKR7A3	32	8.512	5	10	9	6	13	8.653	7.479	14	8	11	6	8
AKR7L	21.023	9.488	5	9	14	11.016	10.998	14.347	7.521	8	8	3.005	12	11
AKT1	2370	1608	1622	1900	1741	1787.02	2318.11	1957	1434	2044.71	1526	1665	1528	1594
AKT1S1	1976.13	1968.54	1756.38	2066.87	1861.25	1998.72	2255.93	2298.54	2161.89	2385.24	1709.3	1800.05	2144.87	2239.48
AKT2	4895.47	4720.25	4321.99	4498.68	5397.73	6100.81	4214.1	4889.52	4054.49	5064.18	4715.71	4868.77	4785.64	5670.07
AKT3	598.356	256.425	188.382	251.842	276.743	271.481	459.946	365.58	165.034	369.388	232.079	276.936	369.058	269.906
AKTIP	2146.06	2367.29	2705.25	2552.01	3096.63	2642.49	2338.45	1887.41	2595.3	2273.07	1823.7	1969.11	2181.6	2172.56
AL008723.1	1.001	0	0	0	0	0	0	0	0	0	0	0	0	0
AL021546.6	0	0	0	0	0	0	0	0	0	1.471	0	0	0	1.718
AL022237.3	0	0	0	0	0	0	0	0	0	0	0	0	0	0
AL022344.2	0	0	0	0	1	0	0	0	0	0	0	0	0	0
AL022345.10	0	1	0	0	0	0	0	0	0	0	0	0	0	0
AL022345.11	0	0	0	0	0	0	0	0	0	0	0	0	0	0
AL022345.7	0	0	0	0	1	0	0	0	0	0	0	1	1	0
AL022397.1	0	0	0	0	0	0	0	0	0	0	0	1	0	0
AL022578.1	0	0	0	0	0	0	0	0	0	0	0	0	0	0
AL023806.1	81.344	38.583	36.188	29.982	31.327	35.023	55.854	87.894	24.78	50.961	25.609	23.017	39.461	36.025
AL023875.1	11.393	17.843	13.473	11.045	12.826	11.382	21.823	6.838	14.969	13.812	5.486	15.538	15.371	13.998
AL031601.4	0	0	0	0	0	0	0	0	0	0	0	0	0	0
AL031601.5	0	0	0	0	0	0	0	0	0	0	0	0	0	0
AL031664.1	0	0	0	0	0	0	0	0	0	0	0	0	0	0
AL034550.1	21.768	4.473	0	5.595	0	11.656	22.816	5.432	0	13.03	0	4.704	0	14.395
AL049758.2	0	0	0	0	0	0	0	1	0	0	0	0	0	0
AL049794.1	6.847	6.886	6.413	7.817	6.423	6.745	4.012	1.006	4.06	9.01	4.006	7.932	4.014	4.001
AL049872.1	0	0	0	0	0	0	0	0	0	0	0	0	0	0
AL050303.11	0	0	0	0	0	0	0	0	0	0	0	0	0	0
AL050303.12	0	0	0	0	0	0	0	0	0	0	0	0	0	0
AL078584.1	316.133	237.642	163.698	167.9	138.339	155.588	158.783	171.006	161.155	265.237	153.726	123.115	83.89	130.879
AL109923.1	0	146.317	0	0	448.665	0	283.79	0	296.739	294.78	0	265.127	0	0
AL109927.1	0	0	0	3.038	4.261	0	0	0	0	0	0	0	4.894	0
AL121578.5	0	0	0	0	0	0	0	0	0	0	0	0	0	0
AL121578.7	0	0	0	0	0	0	0	0	0	0	0	0	0	0
AL121657.4	0	0	0	0	0	0	0	0	0	0	0	0	0	0
AL132640.1	1	2.7	2.006	1.032	1.458	1	3.049	2.072	4.487	3.974	2	0	0	0
AL133244.1	0	0	0	0	0	0	0	0	0	0	0	0	0	0
AL133247.3	0	0	0	0	0	0	0	0	0	0	0	0	0	0
AL133475.1	0	0	0	0	0	0	0	0	0	0	0	0	0	0
AL135787.1	0	25.005	0	20.493	0	0	0	18.583	0	25.435	0	0	0	12.493
AL135791.1	0	0	0	0	0	0	0	3.546	0	0	0	0	0	2.115
AL135842.1	0	0	0	0	0	0	0	0	0	0	0	0	0	0
AL136097.1	107.852	93.052	84.585	79.522	90.071	98.463	130.761	94.776	80.286	105.826	72.122	116.384	86.777	87.084
AL137164.1	0	0	0	0	0	0	0	0	0	0	0	0	0	0
AL137860.1	3.408	1.583	0	0	0	0	3.497	0	0	0	0	0	1.477	0
AL138479.3	0	0	0	0	0	0	0	0	0	0	0	0	0	0
AL138706.1	0	0	0	0	0	0	0	0	0	0	0	0	0	0
AL138751.1	0	0	0	0	0	0	0	0	0	0	0	0	0	0
AL139333.1	0	0	0	0	0	0	0	0	0	0	0	0	0	0
AL158839.1	0	0	0	0	0	0	0	0	0	0	0	0	0	0
AL162151.3	12.097	7.283	0	0	0	0	0	0	0	3.945	0	0	0	0
AL162426.1	0	0	0	0	0	0	0	0	0	0	0	0	0	0
AL353662.1	0	0	0	0	0	0	1	0	0	1	0	0	1	1
AL353898.1	0	7.128	0	3.078	1.45	0	7.529	1.509	0	1.002	1.931	3.261	4.968	4.162
AL353997.11	0	0	0	0	0	0	0	0	0	0	0	0	0	0
AL354822.1	80.162	64.556	77	98.031	85.1	107.217	129.023	79.999	51.767	97.009	105.952	119.695	76	66
AL354828.1	4.817	1.661	0	7.912	2.412	3.942	4.113	5.779	5.937	0	0	5.639	2.709	1.533
AL354828.2	4.298	8.304	5.209	3.198	3.497	6.515	6.007	7.947	4.023	6.677	11.289	5.601	6.136	5.065
AL355480.1	0	0	0	0	0	0	0	0	0	0	0	0	0	0
AL355480.2	0	0	0	0	0	0	0	0	0	0	0	0	0	0
AL355480.3	0	0	0	0	0	0	0	0	0	0	0	0	0	0
AL355480.4	0	0	0	0	0	0	0	0	0	0	0	0	0	0
AL356053.1	12	0	2.825	0	0	2.143	2.92	7	3.925	0	11	8	8.481	3.914
AL356135.1	0	0	0	0	0	0	0	0	0	0	0	0	0	0
AL356289.1	1	1	0	1	1	0	0	0	0	1.001	0	0	1.002	1.079
AL356585.1	0	0	0	0	0	0	0	0	0	0	0	1.084	1	0
AL356806.3	1	0	0	0	0	0	0	0	0	0	0	0	0	0
AL357140.1	0	0	0	0	0	0	0	0	0	0	0	1	0	0
AL358113.1	26.077	20.513	2.084	11.125	1.755	7.414	1.913	6.979	1.566	4.613	21.736	9.367	5.273	6.131
AL358852.1	6.272	12.486	11.493	12.407	8.718	14.621	12.427	5.144	8.267	12.301	12.628	10.798	9.304	12.5
AL360294.1	0	0	0	0	0	0	0.956	0	0	0	0	0	0	0
AL365181.1	23.738	44.779	56.367	44.988	59.43	83.917	59.219	74.275	62.866	50.197	75.183	58.9	64.197	74.31
AL365202.1	0	0	0	1.562	2.604	1.079	2.908	0	2.127	0	1.052	0	3.439	0.709
AL365273.1	0	0	0	0	0	0	0	0	0	0	0	0	0	0
AL445183.1	0	0	0	0	0	0	0	0	0	0	0	0	0	0
AL450992.6	1	0	0	0	0	0	1	0	0	0	0	0	0	0
AL513122.1	0	0	12.829	7.184	7.453	0	112.301	164.669	0	54.812	0	0	0	44.518
AL513122.2	1166.38	2968.41	2395.36	3212.61	2645.03	2856.08	798.497	1146.52	1980.63	2603.75	2351.22	863.137	863.988	751.239
AL513412.1	0	0	0	0	0	0	1.573	0	0	0	0	0	0	0
AL513523.2	145.398	63.943	164.558	134.474	120.574	99.48	149.034	250.916	165.185	169.333	86.744	104.795	116.154	55.429
AL589743.1	63	14	15	11	7	5	139	23	24	205	22	17	30	34
AL590235.1	3.897	7.042	3.002	4.033	4.954	4.001	5.023	3	0	3.06	2.007	4.001	5.19	6.124
AL590762.10	2.795	0	0	0	0	0	1.77	0	0	0	0	1	2	0
AL590762.11	2	4	7	4	5	3	2	5	1	3	1	2	3	7
AL590762.6	1	0	1	1	0	0	0	2	0	1	0	1	0	0
AL590762.7	3.205	0	1	1	0	0	2.23	0	0	0	0	0	0	0
AL590763.5	1.181	0	0	0	0	0	1	0	0	1.214	1	1	0	0
AL591704.7	0	0	0	0	0	0	0	0	0	0	0	0	0	0
AL591704.9	0	0	0	0	0	0	0	0	0	0	0	0	0	0
AL591806.1	5.515	2.048	2.843	6.777	3.05	3.204	3.771	5.884	3.25	8.316	1.997	4.163	3.537	3.434
AL592183.1	68.569	58.59	58.272	47.323	54.834	39.979	66.213	52.162	12.856	20.415	25.315	29.154	26.089	13.574
AL596220.1	0	0	0	0	0	0	0	0	0	0	0	0	0	0
AL645728.1	0.997	0	1.996	0	7.104	0.991	3.003	0	0.968	2.373	0	3.491	1.002	3.029
AL672296.1	0	0	0	0	0	0	0	0	0	0	0	0	0	0
AL691477.1	14.625	10.676	9.718	14.75	3.766	22.925	7.096	12.043	17.284	7.691	1.008	7.569	12.736	7.872
AL772307.1	0	4.071	4.054	0	0	0	0	3.49	0	6.08	3.443	0	7.137	2.554
AL928654.7	6.175	1.117	5.269	1.092	2.448	0	7.638	2.778	0	7.12	2.127	1.097	0	0
ALAD	1045	958	791.999	935.999	902.001	985	1058	1129	744	938.002	928.999	1057	982	1135
ALAS1	1507	3107	2255	2133	2504	2628	1306	1664	2147	1564	1836	1522	1666	2057
ALAS2	0	2	4	0	23	3	3	2	0	19	1	4	3	3
ALB	3	0	0	2	3	0	3	2	1	0	0	2	1	0
ALCAM	93	19	15	24	14	21	81	17	9	55	16	13	17	8
ALDH16A1	302.55	162.692	300.958	301.594	228.375	211.546	332.541	302.013	147.964	293.993	219.073	295.01	193.361	197.037
ALDH18A1	509	124	113	101	149	153	526	297	86	230	102	109	131	116
ALDH1A1	3814	3587	1431	1496	1542	1584	2243	1226	2203	1197	1797	1367	947	1215
ALDH1A2	260	306.999	174.001	171.001	206.001	224	207.999	66	132	126	196.999	228.001	185	176
ALDH1A3	324	120	47	67	62	86	274	92	73	905	107	88	53	88
ALDH1B1	2654.35	1678.94	1826.91	1798.82	2158.85	3539.17	1846.93	3119.69	1371.67	2722.27	1726.54	2226.57	1951.97	2093.53
ALDH1L1	3482.58	3567.72	2558.04	3694.46	4127.86	4730.34	2199.65	2406.89	2194.7	3221.67	2701.12	3524.37	3600.7	3791.6
ALDH1L2	208.445	52.001	50.413	42.245	51.078	38.068	166.876	50.755	35.832	77.226	51.043	44.337	44.464	58.726
ALDH2	4721.78	5917.98	4765.4	4822.33	5028.76	4169.36	3026.04	3422.28	4837.53	3142.84	4091.93	2744.17	3716.09	3592.43
ALDH3A1	9	3	0	1	0	8	0	4	2	7	2	1	7	0
ALDH3A2	2670.04	2249.99	1823.05	1880.99	2128	1834	3242	4337	1774	2064.02	1852.92	1454.05	1549.03	1563
ALDH3B1	310.582	84.666	45.422	53.073	56.163	91.876	244.117	87.831	33.396	133.456	45.74	49.818	37.568	51.441
ALDH3B2	0	0	0	0	0	0	0	0	1	0	0	0	0	0
ALDH4A1	2038.7	2860	1863.74	1990	1969	2249	1043.73	950	2100	1666	1858	1732	1729	1961.42
ALDH5A1	2289.36	3074.78	2695.36	2591.96	2193.77	2552.69	1261.16	1268.04	2280.08	1618.58	3105.15	2562.9	2565.72	2968.74
ALDH6A1	2270.52	2553.68	1380.31	1707.77	1533.2	1848.05	1192.44	1066.98	1485.88	1235.56	2243.17	2184.94	1586.92	1587.63
ALDH7A1	961.999	736	471.999	534.002	549	631	667	581.998	524	507	619	502	470.999	498
ALDH7A1P1	0	0	0	0	0	0	0	0	0	0	0	0	0	0
ALDH7A1P2	0	0	0	0	0	0	0	0	0	0	0	0	0	0
ALDH7A1P3	0	0	0	0	0	0	0	0	0	0	0	0	0	0
ALDH7A1P4	0	0	0	0	0	0	0	0	0	0	0	0	0	0
[truncated: 32,754 more rows]
