# Supplementary material for: The Effect of Sleep Restriction, With or Without Exercise, on Skeletal Muscle Transcriptomic Profiles in Healthy Young Males
Source: Front Endocrinol (Lausanne). 2022 Jul 22;13:863224. doi: 10.3389/fendo.2022.863224 (PMC9355502; doi:10.3389/fendo.2022.863224)
Supplement: Supplementary file 2 [file Table_2.xlsx]

## Sheet: Legend
Supplementary Table 2: differential expression analysis
Tab	Contents
NS - Pre vs Post	Differential expression analysis of the Normal Sleep (NS) group from pre- to post-intervention
SR - Pre vs Post	Differential expression analysis of the Sleep Restriction (SR) group from pre- to post-intervention
SR+EX - Pre vs Post	Differential expression analysis of the Sleep Restriction and Exercise (SR+EX) group from pre- to post-intervention
Each tab contains:	Gene ID
	logFC: Log fold change value for each gene from pre- to post-intervention
	AveExpr: Average log2 expression over all comparisons.
	P.Value: P value (calculated by Limma)
	adj.P.Val: Adjusted P value (adjusted q-value by Benjamini Hochberg correction)

## Sheet: NS - Pre vs Post
Gene ID	logFC	AveExpr	P.Value	adj.P.Val
PDZD2	-0.647298	3.18063	0.00138097	0.999953
GFPT1	-0.316197	4.54282	0.0067545	0.999953
DNAJC30	0.417168	2.94798	0.00399351	0.999953
RIN1	1.71837	2.02762	0.00125219	0.999953
CES2	0.790567	5.51754	0.00747388	0.999953
SGPL1	-0.469741	3.90491	0.00963647	0.999953
RNF144A	-0.636252	3.42913	0.00739031	0.999953
RAD21	-0.28385	6.43214	0.00712007	0.999953
C10orf10	0.939066	3.96675	0.0113836	0.999953
CHRND	2.06285	5.8575	0.00917256	0.999953
EOGT	0.422286	3.77633	0.011458	0.999953
DIXDC1	-0.833555	4.1914	0.0129633	0.999953
CHRNG	2.0079	4.22942	0.0117663	0.999953
KIAA0408	-0.841589	4.50456	0.0149976	0.999953
RARA	0.931494	4.39116	0.0157388	0.999953
RNF34	-0.493998	5.08832	0.0169273	0.999953
PAK6	-1.06329	1.26462	0.00191628	0.999953
NINJ1	0.893001	3.1334	0.0128627	0.999953
ZNF43	0.556076	2.27051	0.00658044	0.999953
MSRA	0.471092	2.48502	0.00925761	0.999953
IFRD1	-0.405466	4.94076	0.0219302	0.999953
AXIN2	-0.551016	3.12405	0.0148873	0.999953
LCOR	-0.337119	3.61175	0.0196913	0.999953
PIGO	0.485653	2.39517	0.00863942	0.999953
LIX1L	-0.361602	4.62015	0.0257676	0.999953
BHLHE40	0.748399	7.03247	0.0119847	0.999953
DCAF7	-0.193998	4.84028	0.0261215	0.999953
LAMP1	0.324313	5.55282	0.0245803	0.999953
RRAD	1.31315	7.23444	0.0139058	0.999953
SREBF1	0.7479	5.30192	0.024537	0.999953
PLEKHA4	1.15104	3.9546	0.0251842	0.999953
CHRNA1	1.99914	4.68476	0.023896	0.999953
PGM2L1	-0.548905	3.77522	0.0243194	0.999953
ABTB2	-0.571311	4.11265	0.027551	0.999953
ZYG11B	-0.482208	7.46872	0.0142347	0.999953
CCDC39	1.10347	2.74927	0.0171095	0.999953
DCLRE1A	-0.380579	2.03403	0.0108501	0.999953
JAK2	-0.377281	3.94	0.0306984	0.999953
RALGPS1	-0.478432	3.319	0.025633	0.999953
GAB1	-0.532911	4.50438	0.0323233	0.999953
EFR3B	-1.06992	3.28323	0.0239812	0.999953
AKIRIN2	0.293841	4.86388	0.0321226	0.999953
TMTC4	-0.605145	3.42615	0.0264591	0.999953
DUSP28	-0.570638	3.86083	0.0304973	0.999953
USP28	-0.456596	5.86204	0.0274585	0.999953
FASN	0.927884	3.59543	0.0315528	0.999953
CHKB-CPT1B	-0.646355	3.9138	0.0316646	0.999953
INTS5	0.31558	3.16763	0.0252842	0.999953
GGA2	-0.253978	5.60993	0.0322467	0.999953
CCPG1	0.457776	5.65408	0.0306183	0.999953
DMPK	0.695535	7.48473	0.0167535	0.999953
TOB2	-0.667779	6.31197	0.0268229	0.999953
RAB6B	-0.4636	1.37124	0.00796051	0.999953
RAB2B	-0.299809	2.7057	0.021855	0.999953
KIF21A	0.298667	3.98094	0.0345101	0.999953
HNRNPA1	0.228464	7.81128	0.0167826	0.999953
EML1	-0.57816	5.31302	0.0349807	0.999953
MDM2	0.565655	3.74722	0.0345563	0.999953
LMCD1	-1.06236	7.67566	0.0179903	0.999953
ARHGEF6	-0.577981	6.7338	0.0257504	0.999953
ANGPT1	-0.681246	4.67428	0.0383282	0.999953
FZD7	-0.44907	4.80197	0.0386665	0.999953
OSBPL9	-0.331362	5.70362	0.0333196	0.999953
NAT9	0.26506	3.16602	0.0290301	0.999953
SKIV2L	0.252177	4.37608	0.0389279	0.999953
BCL6B	-0.608981	2.86599	0.0230911	0.999953
RAPGEFL1	-0.721186	3.29472	0.0315169	0.999953
RHBDD3	0.329202	3.21001	0.0298661	0.999953
PRSS45	-1.72541	2.86551	0.0211493	0.999953
HERC3	-0.354499	4.99044	0.0398584	0.999953
FAM104A	0.393447	3.60269	0.0356617	0.999953
ELF1	-0.234317	3.36856	0.0350099	0.999953
CHRNB1	0.468748	6.90726	0.0255943	0.999953
RAB33B	-0.372512	2.55648	0.0230058	0.999953
GLTSCR1	0.58332	2.77089	0.0270018	0.999953
ARSK	-0.470631	1.19729	0.00678917	0.999953
NUP107	-0.201793	3.86889	0.0395431	0.999953
MAP3K14	0.775006	4.14711	0.0409858	0.999953
DGCR2	0.273315	4.98384	0.041331	0.999953
MYO6	0.336453	2.70974	0.0260559	0.999953
ZNF598	0.5699	2.07034	0.0177548	0.999953
LDLRAD4	-0.494458	3.78906	0.0374952	0.999953
C7orf49	0.288691	3.86665	0.0391951	0.999953
LRP11	0.518162	2.29488	0.0209321	0.999953
ZNF618	-0.522811	2.44994	0.0230583	0.999953
SLC7A2	-0.568622	7.17228	0.0251878	0.999953
RELT	0.652276	3.75339	0.0388576	0.999953
FBXL22	-0.821363	1.26647	0.0087269	0.999953
RHBDD2	0.312309	3.11139	0.0329128	0.999953
PFKP	1.15568	2.46458	0.0281655	0.999953
TMEM110	-0.548811	4.72554	0.0450683	0.999953
CD82	0.613266	3.89192	0.0425229	0.999953
TNFRSF10B	0.433075	3.10458	0.0349292	0.999953
IPO4	0.348949	4.39062	0.0450473	0.999953
HADH	-0.562761	6.77755	0.0325733	0.999953
N4BP3	-0.391718	2.79599	0.0313849	0.999953
MBTD1	-0.305339	3.38548	0.0381757	0.999953
NDUFAF7	-0.362607	4.16174	0.0453892	0.999953
BTG2	-0.808228	6.04053	0.0387068	0.999953
FIGNL1	-0.403242	2.27094	0.0233938	0.999953
BRD8	-0.277173	4.4676	0.0471717	0.999953
PLCL1	-0.536227	5.14386	0.0470533	0.999953
AP4B1	-0.233016	3.458	0.040577	0.999953
ZCCHC4	-0.283712	2.78517	0.0311545	0.999953
RBL1	-0.588016	3.66454	0.0433938	0.999953
CLYBL	-0.41591	4.1975	0.0469604	0.999953
DUSP7	-0.457046	4.4472	0.048359	0.999953
NEDD1	-0.647977	5.65137	0.0435215	0.999953
ZNF219	0.470915	4.28007	0.0483523	0.999953
RHOBTB2	0.474017	4.82023	0.0481188	0.999953
RAPGEF2	-0.27623	4.08467	0.04893	0.999953
GLUL	-0.665801	8.56795	0.0196583	0.999953
PDK4	-1.58409	5.90647	0.0422386	0.999953
USP46	-0.432295	4.49704	0.0496207	0.999953
ARHGAP29	-0.258797	4.32236	0.0496955	0.999953
ITPKC	0.441493	2.93601	0.0370056	0.999953
KIAA0430	-0.283504	5.17508	0.0485684	0.999953
BCL6	-0.730515	7.48117	0.0287038	0.999953
KHDRBS1	0.157764	5.36507	0.0479561	0.999953
RUBCN	-0.429341	4.39239	0.0506099	0.999953
ACADL	-0.45395	3.01225	0.0366895	0.999953
IRF2	-0.222029	3.70837	0.0470877	0.999953
PHF14	0.272796	3.19109	0.0412823	0.999953
GMCL1	-0.261991	2.36716	0.0293354	0.999953
PTMS	0.691954	4.34332	0.0513067	0.999953
AGL	-0.675597	8.94815	0.0190132	0.999953
SERPINB1	0.67723	3.9228	0.0479307	0.999953
POPDC2	0.58342	4.91131	0.0522924	0.999953
PGAM2	-0.798668	9.21921	0.0195512	0.999953
DENND2C	-0.591976	6.545	0.0385353	0.999953
KCP	0.79795	1.12518	0.0114083	0.999953
GUF1	-0.284715	5.48914	0.0498825	0.999953
ELK1	0.49476	4.33938	0.0529352	0.999953
TAF6L	0.246991	3.65415	0.0490611	0.999953
ARL10	-0.363746	4.15106	0.0538433	0.999953
CAPZA1	0.402532	4.4762	0.0537739	0.999953
EPS15	-0.360455	5.95175	0.0461737	0.999953
MVP	0.852954	4.70507	0.0533931	0.999953
TNKS2	-0.374177	6.5466	0.0400772	0.999953
CTNNBIP1	-0.421784	4.77082	0.054823	0.999953
KCNIP2	-0.70234	2.30548	0.0305214	0.999953
RAB11FIP3	0.35401	5.37027	0.0510727	0.999953
USP48	-0.251769	4.78197	0.055331	0.999953
AIFM1	-0.30682	5.90896	0.0498437	0.999953
OTUD1	-1.31649	3.76911	0.0526844	0.999953
DCP1B	0.338123	2.30628	0.0304609	0.999953
ETV5	1.42892	1.89219	0.0209164	0.999953
ACSL6	-0.874273	2.65617	0.0373361	0.999953
MLEC	-0.482426	6.97387	0.0380944	0.999953
EIF2AK2	-0.196343	3.81756	0.0529776	0.999953
MGME1	-0.281655	4.03212	0.0542783	0.999953
PGRMC2	-0.293853	4.96756	0.0564735	0.999953
IRS1	-0.748273	5.65382	0.0499738	0.999953
B4GALT5	0.35499	6.00736	0.0487291	0.999953
ESYT1	0.52197	5.92172	0.0502216	0.999953
SESN1	-0.551647	7.20798	0.0367466	0.999953
HK2	1.00675	5.46623	0.0532991	0.999953
NAB2	1.14286	2.24101	0.0299004	0.999953
UCHL5	-0.234647	5.22731	0.0563253	0.999953
ZNF18	0.314657	2.19124	0.0295651	0.999953
CHPF	0.825715	2.60172	0.0380143	0.999953
PCDHGC3	0.509004	3.9005	0.0554771	0.999953
EMG1	0.228355	4.04989	0.0569727	0.999953
INO80B	0.492476	2.85026	0.0450723	0.999953
EGR1	2.59538	4.94541	0.0502286	0.999953
SAMD14	-0.674763	1.75341	0.0220541	0.999953
YIPF2	0.244677	3.59873	0.0528036	0.999953
HNRNPA3	0.186492	6.73908	0.0428919	0.999953
GFM2	-0.378098	4.88914	0.0591385	0.999953
TMEM108	-0.543905	3.39575	0.052251	0.999953
PCGF5	-0.225405	5.37011	0.0566246	0.999953
FAM101A	-1.33622	1.59898	0.0184856	0.999953
ABCG1	0.50359	4.19224	0.0593673	0.999953
HLTF	-0.479176	4.073	0.0589352	0.999953
DDIT4	-0.63965	4.15352	0.0582866	0.999953
ASPA	-0.61464	4.3349	0.0591438	0.999953
EIF2AK3	-0.866578	2.35108	0.0416621	0.999953
ZNF143	-0.238259	2.89059	0.046028	0.999953
NUMBL	0.796597	2.17882	0.034733	0.999953
RNF146	-0.310947	6.08196	0.05191	0.999953
GADL1	-1.19416	4.12122	0.0582626	0.999953
IARS2	-0.199055	6.55063	0.0473911	0.999953
KIAA0922	-0.613884	5.04281	0.0604975	0.999953
SEMA6D	-0.793901	3.63249	0.0579554	0.999953
SCP2	-0.348678	6.73661	0.0477516	0.999953
SLX1A	0.496013	3.33653	0.0489044	0.999953
AUTS2	-0.448706	3.27365	0.0573826	0.999953
USP24	-0.314964	6.60819	0.0487874	0.999953
MYOZ3	-0.731458	7.87385	0.0354291	0.999953
CCDC80	1.14415	4.88535	0.0629688	0.999953
RNF165	-0.707728	1.88952	0.0326593	0.999953
NR3C2	-0.505595	3.85551	0.0637635	0.999953
DDR1	0.521835	5.37113	0.0604673	0.999953
UCK2	0.717702	3.23064	0.0564951	0.999953
FAM135A	-0.298932	2.60486	0.0429856	0.999953
UBALD1	0.30533	3.77832	0.0629254	0.999953
HDAC9	-0.596627	4.12707	0.0660527	0.999953
CES4A	0.593448	1.51939	0.0288223	0.999953
B3GALNT2	-0.39915	4.21178	0.067132	0.999953
FNDC3A	-0.238245	4.15048	0.0666183	0.999953
STX7	-0.26956	4.65318	0.0680192	0.999953
KCNB1	-0.772265	3.48144	0.0663444	0.999953
PDE6B	0.668496	-0.277815	0.00219825	0.999953
RFC1	-0.217557	4.15914	0.0675578	0.999953
MCF2L2	0.730715	2.19953	0.0347576	0.999953
ABCB7	-0.232627	4.64296	0.069388	0.999953
MAP3K9	0.671267	1.90824	0.0349037	0.999953
SPRYD4	0.340199	2.29921	0.0391025	0.999953
C1R	0.796808	4.6747	0.068456	0.999953
SLC4A1AP	-0.161271	4.74107	0.0696972	0.999953
SERPINA3	2.74631	0.430941	0.00864842	0.999953
SIX5	0.537642	2.54449	0.0485361	0.999953
CEP170	-0.282909	4.24718	0.069719	0.999953
HSDL2	-0.389952	7.25083	0.0473372	0.999953
IFFO1	0.603596	4.32227	0.0696617	0.999953
MRGBP	-0.239186	2.60227	0.0464039	0.999953
CCDC127	-0.195671	4.78164	0.0706844	0.999953
HOMER2	-0.330041	6.28536	0.0573775	0.999953
AASDH	-0.269035	2.11769	0.0358541	0.999953
KIAA1551	-0.311904	2.70529	0.0511452	0.999953
SKIL	0.449334	4.84158	0.0704827	0.999953
TFE3	0.310697	4.17964	0.0702322	0.999953
TBCC	0.483539	3.61846	0.0645542	0.999953
VAMP1	0.466718	2.77246	0.0540931	0.999953
DBNL	0.269294	4.50082	0.071265	0.999953
SLC25A12	-0.487844	7.6301	0.0461213	0.999953
SLC46A1	-0.390925	2.52741	0.0487268	0.999953
MARK1	0.359837	1.85556	0.0367447	0.999953
AC006978.6	0.486183	1.52869	0.0295385	0.999953
PLCB1	-0.531	3.84088	0.0676279	0.999953
SFXN2	0.738728	0.22713	0.0086879	0.999953
OXNAD1	-0.489793	3.67618	0.0658174	0.999953
METTL7B	2.63958	1.79819	0.0244555	0.999953
FBXW7	-0.280529	5.23816	0.0700328	0.999953
RAD17	-0.206236	4.3085	0.0725003	0.999953
EHBP1	-0.240141	3.36755	0.0649182	0.999953
B4GALT7	0.213793	3.33224	0.0630114	0.999953
HSD17B7	-0.632004	0.521728	0.0102098	0.999953
PLXNB2	0.730798	3.3338	0.0647685	0.999953
C19orf54	-0.298898	3.2665	0.0601292	0.999953
FBXO3	-0.551023	6.38603	0.0590299	0.999953
COL1A1	2.10157	6.36216	0.0586732	0.999953
NNMT	2.62009	2.48402	0.039852	0.999953
ERFE	1.60949	0.74779	0.0164516	0.999953
EFNB2	-0.381805	3.38942	0.0651936	0.999953
TMEM185A	-0.230457	3.36263	0.0654558	0.999953
KRR1	-0.27224	5.32813	0.0721581	0.999953
CTBP2	-0.171826	4.58664	0.0747794	0.999953
MOGS	0.22997	4.13453	0.0735338	0.999953
PITX2	-0.387459	4.92701	0.0743844	0.999953
WDR53	-0.269034	1.97653	0.0378235	0.999953
CNNM4	-0.46672	5.47719	0.0699528	0.999953
DPYD	-0.334757	2.29629	0.0452623	0.999953
PKD2L2	-0.480418	0.554953	0.0140393	0.999953
CDH15	0.337147	5.46706	0.0707697	0.999953
NOG	1.98043	0.344597	0.00650472	0.999953
TESK2	-0.326604	2.561	0.0518621	0.999953
MCM9	0.367485	1.38072	0.0277077	0.999953
RASGRP3	-0.375034	4.98956	0.0756631	0.999953
POLG2	-0.232336	2.19191	0.0437948	0.999953
VGLL2	-0.583571	5.66628	0.0696521	0.999953
FGD4	-0.455862	4.05359	0.0756999	0.999953
MEIS1	-0.465927	2.80854	0.0579796	0.999953
CREG1	0.319219	5.29174	0.0743415	0.999953
CPT1B	-0.488976	6.89087	0.0586779	0.999953
QSOX1	0.31188	4.83289	0.076494	0.999953
HMOX1	1.44797	4.18599	0.0717746	0.999953
TRIM38	0.51074	3.23015	0.0676855	0.999953
IGIP	-0.262204	3.48278	0.0684602	0.999953
NAPA	0.17879	6.30376	0.0648123	0.999953
CMTM4	-0.246699	2.97067	0.0636032	0.999953
CAMTA1	-0.382083	4.49206	0.0772946	0.999953
SH3BP4	0.642744	1.98016	0.0427557	0.999953
ARID5B	-0.70516	3.99594	0.0754871	0.999953
PCDHB4	0.587878	0.581659	0.0157344	0.999953
AQP4	-1.39453	5.31927	0.0745052	0.999953
NACC1	0.371561	4.26913	0.0779358	0.999953
FLRT3	-0.914494	1.31915	0.0307093	0.999953
ADSSL1	-0.74739	8.99592	0.0373599	0.999953
CTD-3088G3.8	1.09889	0.565259	0.0197664	0.999953
KLHL24	-0.327045	6.10854	0.0687379	0.999953
RTEL1-TNFRSF6B	0.437069	3.22187	0.067788	0.999953
PADI2	0.465022	8.89095	0.0351333	0.999953
RUFY3	0.353555	4.57456	0.0792448	0.999953
GRASP	-0.521969	1.84307	0.0393977	0.999953
CDC14B	0.524288	1.79387	0.0386933	0.999953
AVIL	-0.405263	4.29597	0.0794967	0.999953
UIMC1	0.187273	3.18603	0.0677981	0.999953
BATF2	-0.500719	1.70556	0.038851	0.999953
KCTD9	-0.207232	5.134	0.0783739	0.999953
WEE1	0.379912	3.53389	0.0743794	0.999953
UBXN7	-0.216002	3.41315	0.0723174	0.999953
CSNK2A2	0.177669	4.33577	0.0799688	0.999953
PITPNA	0.188931	4.23536	0.0794196	0.999953
L2HGDH	-0.372437	5.07315	0.0794746	0.999953
ELN	1.21659	3.08198	0.0678523	0.999953
ETS2	0.760348	5.11155	0.0783286	0.999953
PCMTD2	-0.180347	5.64229	0.0755686	0.999953
TBCE	-0.218534	4.53396	0.0809779	0.999953
RAB17	-0.93823	0.170382	0.0121264	0.999953
MED14	-0.331506	6.09242	0.0698556	0.999953
LMNA	0.45515	6.89474	0.0606867	0.999953
ANP32B	0.340012	4.40867	0.081216	0.999953
CATSPER2	0.30528	2.16928	0.0485201	0.999953
U2AF1L5	0.428068	3.44484	0.0710226	0.999953
DGKD	0.59365	6.72231	0.0619181	0.999953
LRP4	0.638049	3.16461	0.0690668	0.999953
GADD45A	1.14003	2.97503	0.0668765	0.999953
NUDT3	-0.431014	7.42494	0.0565243	0.999953
CORO1C	0.505743	4.31603	0.0819269	0.999953
MDFIC	-0.473561	4.97563	0.0826659	0.999953
NAPB	-0.195898	2.86955	0.0661319	0.999953
GALM	-0.345609	3.29198	0.0706703	0.999953
DLD	-0.433477	7.70858	0.054078	0.999953
RUNDC1	0.270215	3.84036	0.0798605	0.999953
GPC1	0.424259	7.35703	0.0559627	0.999953
CLK1	-0.467111	6.25336	0.0722436	0.999953
C17orf51	0.334054	2.40409	0.0550913	0.999953
ARHGEF3	-0.372649	3.35839	0.0729482	0.999953
MED13L	-0.287481	5.44333	0.0789929	0.999953
STARD8	-0.328408	3.20535	0.0741077	0.999953
RTTN	-0.336068	2.53193	0.0611752	0.999953
WDR19	0.400856	2.05742	0.0498483	0.999953
EWSR1	0.180056	6.73556	0.0669022	0.999953
CCT6B	0.376836	1.7092	0.0407047	0.999953
SLC15A4	0.403025	4.55034	0.0847822	0.999953
AAED1	0.524222	2.7705	0.0627274	0.999953
MAP9	0.954729	-0.569803	0.00464921	0.999953
NRBP2	0.366258	4.0487	0.0833877	0.999953
RIPK1	0.247068	3.56177	0.078693	0.999953
S100A13	0.99067	5.13328	0.0837138	0.999953
PDHX	-0.367311	6.7578	0.0672607	0.999953
ANGPTL2	0.795744	6.04413	0.07535	0.999953
RGS9BP	-1.03488	2.45395	0.0584078	0.999953
SRD5A1	-0.2842	1.76152	0.0447535	0.999953
KCNJ2	-0.625397	3.08038	0.0733822	0.999953
PAXBP1	-0.155515	3.79871	0.0822526	0.999953
B3GALT6	0.329898	2.79311	0.0682299	0.999953
GNRH1	-0.576814	0.403784	0.0140066	0.999953
DPP3	0.408539	3.62102	0.081825	0.999953
MSANTD2	-0.238343	2.47697	0.0602809	0.999953
ICK	-0.306814	2.38706	0.0581557	0.999953
UGP2	-0.351255	8.32312	0.0512661	0.999953
INPP5J	-0.938017	2.11924	0.0549211	0.999953
ZFHX4	-0.310619	3.3862	0.0774776	0.999953
PARG	-0.248418	4.12368	0.0866017	0.999953
ENO3	-0.669937	12.0331	0.0196378	0.999953
KIAA0895L	0.384407	2.87818	0.0697189	0.999953
PLA2G15	0.552732	4.56539	0.0876464	0.999953
ZCCHC3	-0.229529	3.12372	0.0722165	0.999953
FRAS1	-0.799953	3.12729	0.0771416	0.999953
SSH1	0.398773	5.00361	0.0868583	0.999953
DLC1	-0.290463	3.26698	0.076693	0.999953
NNT	-0.573819	8.63777	0.0474888	0.999953
CASP2	-0.299227	2.65614	0.0681053	0.999953
PPFIBP1	-0.335016	4.57228	0.0888459	0.999953
ITGB6	-0.837681	6.58079	0.0740087	0.999953
CLASP2	-0.355684	6.04307	0.0801287	0.999953
PI4K2A	0.262054	3.54407	0.0825595	0.999953
ZNF48	-1.6211	0.36371	0.0251031	0.999953
SNRK	-0.186501	4.04506	0.0879805	0.999953
TPCN1	-0.339876	5.91164	0.0817014	0.999953
SCAI	-0.203285	3.13781	0.0795438	0.999953
ZNF616	-0.325957	1.4728	0.0394166	0.999953
ETF1	0.283272	6.21716	0.0794087	0.999953
TMEM63B	0.392734	4.93245	0.0892533	0.999953
PIGB	0.409195	1.20014	0.0324338	0.999953
B3GNT5	0.64069	4.62923	0.0897716	0.999953
CH17-5A7.1	1.95958	2.8058	0.0396848	0.999953
EML2	0.411152	2.45839	0.0658794	0.999953
SLMAP	-0.314042	6.28926	0.0769141	0.999953
BCL2L2	0.202395	4.20397	0.0902036	0.999953
SLC17A5	0.31766	2.6267	0.0678286	0.999953
KLF11	-0.453564	2.34858	0.0587204	0.999953
STXBP5	-0.249131	3.75971	0.0876893	0.999953
C11orf31	0.35494	3.99531	0.0875226	0.999953
PC	0.288245	4.07452	0.0903687	0.999953
RAB35	0.264491	3.63927	0.0859922	0.999953
GPRIN3	-0.409553	1.95569	0.0521978	0.999953
STX5	0.247281	3.17437	0.0782418	0.999953
YARS	0.247415	4.89516	0.0915552	0.999953
PTPRF	0.8194	1.70689	0.0524455	0.999953
RSPH4A	0.610696	-0.551806	0.00475009	0.999953
E2F3	0.344691	3.3587	0.084003	0.999953
IRF2BPL	0.521059	4.03318	0.0918109	0.999953
ECI2	-0.459095	6.50217	0.0798201	0.999953
TNFRSF1A	0.585896	5.17645	0.0902456	0.999953
SPPL2B	0.309877	4.92674	0.0919407	0.999953
CEBPA	0.889508	1.86599	0.0531085	0.999953
LRP6	-0.284715	4.13708	0.0918805	0.999953
THAP11	-0.263195	4.59442	0.0933783	0.999953
GPX4	0.285031	6.90742	0.0737681	0.999953
POMGNT1	0.216677	5.90344	0.0848752	0.999953
CSNK1A1	0.366671	6.6403	0.0764031	0.999953
YPEL2	-0.310453	5.20236	0.0914873	0.999953
SUSD6	0.250047	3.91999	0.0907836	0.999953
QRICH2	-0.582546	0.738305	0.0282061	0.999953
FAXDC2	-0.535767	3.47334	0.0865412	0.999953
WBP4	-0.294592	5.29191	0.0922617	0.999953
RNF145	0.264721	3.63222	0.0886611	0.999953
PKM	-0.552005	10.8469	0.0322806	0.999953
MAN2C1	0.249779	6.0449	0.0849173	0.999953
AKR1C3	1.00458	3.36676	0.0852545	0.999953
MAF	-0.372525	6.03475	0.0853537	0.999953
RP11-313P13.4	-0.559092	0.90563	0.0256755	0.999953
PLPP2	0.785707	-0.82607	0.00343758	0.999953
PGD	0.453271	3.80363	0.0886014	0.999953
PRR16	-0.65767	3.04968	0.0835694	0.999953
IQCK	-0.284035	2.11125	0.0601688	0.999953
LETMD1	0.279822	4.08636	0.0936802	0.999953
PRKAR1A	0.496596	6.99769	0.072624	0.999953
CFAP44	-0.446335	1.52891	0.0463094	0.999953
CORO6	0.264694	8.84436	0.0502201	0.999953
ZNF2	-0.250125	1.89115	0.0538872	0.999953
CST3	0.384227	6.35948	0.0846325	0.999953
COX15	-0.271417	5.35337	0.0927584	0.999953
CCNL1	0.21414	4.70117	0.0963088	0.999953
MCMBP	-0.154333	4.58408	0.0965636	0.999953
BCAR3	-0.471754	3.47942	0.0904321	0.999953
ABRA	-0.561997	6.47694	0.0818522	0.999953
NAP1L1	0.327852	7.04597	0.0747452	0.999953
ZNF491	0.471299	0.563058	0.0269602	0.999953
ALDH3A2	0.315475	5.99427	0.0864042	0.999953
TOR3A	0.508801	3.48163	0.0850315	0.999953
TMEM234	0.712067	0.576662	0.0217449	0.999953
C11orf24	0.318975	3.01409	0.0801398	0.999953
IDH1	-0.361771	4.07345	0.0948849	0.999953
EZR	0.450374	4.73138	0.0968973	0.999953
SRGAP3	-0.685099	1.93571	0.0642402	0.999953
HMGB3	1.03792	2.06008	0.0601217	0.999953
AIFM2	0.687398	3.00116	0.08063	0.999953
SDC4	0.601202	5.12588	0.0965002	0.999953
NSMCE4A	0.425863	2.99646	0.0825606	0.999953
PSIP1	-0.239367	4.6823	0.0983544	0.999953
ERRFI1	0.612238	3.85345	0.0953135	0.999953
LRRC14B	-0.748867	5.00933	0.0973827	0.999953
GUCY1A2	-0.367271	2.69172	0.0755471	0.999953
THG1L	0.342108	1.84494	0.0562495	0.999953
ROCK2	-0.297488	5.80107	0.0919032	0.999953
RAD52	-0.339402	3.624	0.0939446	0.999953
PPP1R3E	0.344946	3.86997	0.096608	0.999953
OPN3	-0.540066	2.02813	0.0582161	0.999953
MPO	0.873873	0.042711	0.0177425	0.999953
SHC1	0.281889	5.19438	0.0974645	0.999953
NIPSNAP3B	-0.351124	4.81001	0.0998007	0.999953
IBTK	-0.338067	5.78512	0.0927565	0.999953
ARPP21	0.46477	5.65697	0.0926277	0.999953
NDUFS1	-0.505	8.63894	0.0574778	0.999953
ABCB4	-0.602619	2.80072	0.079822	0.999953
SNAP23	0.189845	5.17359	0.0980508	0.999953
RP5-966M1.6	-0.572573	6.97908	0.0771562	0.999953
PHKB	-0.302815	7.71369	0.0692938	0.999953
FRY	-0.375129	5.25671	0.0970105	0.999953
ZNF587B	0.318654	2.37066	0.071334	0.999953
CEP170B	0.589745	3.09448	0.0889658	0.999953
RALGAPB	-0.19415	4.71205	0.100549	0.999953
PPM1J	-0.671488	5.29788	0.0978469	0.999953
CLK4	-0.277268	4.90599	0.100631	0.999953
PALMD	0.282606	6.27744	0.0875445	0.999953
ADAT2	0.368487	1.83647	0.0576395	0.999953
RHBDD1	-0.181295	3.27142	0.0911824	0.999953
MSTO1	0.237538	2.85746	0.0822919	0.999953
BCAS2	-0.355657	4.85479	0.101338	0.999953
TMEM167B	0.219506	4.32725	0.100829	0.999953
PDK1	-0.259494	3.30069	0.091296	0.999953
LENG9	1.17876	-0.694249	0.00880424	0.999953
TMEM104	0.288043	2.63139	0.0799561	0.999953
PRSS42	-1.33866	2.35803	0.0623212	0.999953
VPS45	0.169685	4.14385	0.100899	0.999953
PRMT7	0.278746	4.91199	0.101305	0.999953
THAP2	-0.361952	2.20732	0.0681818	0.999953
CDKN1B	-0.210862	5.63861	0.0976097	0.999953
RNF38	-0.223147	3.69724	0.0986098	0.999953
LIN7C	-0.226292	2.89055	0.0825278	0.999953
SLC7A5	0.592635	3.91714	0.0989517	0.999953
PTP4A1	-0.473343	8.40816	0.0637025	0.999953
CCDC106	-0.345237	3.59203	0.0965761	0.999953
PDLIM2	-0.556834	5.01275	0.103085	0.999953
AAMDC	-0.704035	6.05061	0.0961602	0.999953
TAPT1	-0.369008	5.77372	0.0964289	0.999953
FNBP1L	-0.340447	4.30807	0.103384	0.999953
TAF5	-0.450617	1.27034	0.0436953	0.999953
EGR3	2.17727	0.142931	0.0267551	0.999953
ZNF138	0.284073	2.00668	0.0622946	0.999953
TRMT61A	0.213605	2.46698	0.0759238	0.999953
YTHDF2	0.15743	5.09823	0.104034	0.999953
PDCL	-0.293835	1.7889	0.0585622	0.999953
NDRG4	-0.913492	3.58474	0.0978367	0.999953
GMPR	-0.323031	6.9759	0.0843553	0.999953
LYSMD1	-0.278466	2.96303	0.0858849	0.999953
KLHL34	-0.713249	5.49164	0.100524	0.999953
TNFAIP3	0.595404	3.03828	0.0963427	0.999953
LITAF	0.561874	3.90913	0.0988518	0.999953
GPAA1	0.179222	5.24599	0.103835	0.999953
BGN	1.26851	3.48088	0.0972762	0.999953
BPGM	-0.382566	3.83487	0.101581	0.999953
DERL3	1.34147	-0.117583	0.0143618	0.999953
OVGP1	-0.435058	0.601024	0.0343695	0.999953
IRAK1	0.427081	5.5827	0.100594	0.999953
FSD2	-0.70024	6.97515	0.0842126	0.999953
FLYWCH1	0.374181	5.48664	0.100813	0.999953
HN1	0.359443	4.98904	0.105837	0.999953
LEAP2	-0.56671	1.54338	0.0501155	0.999953
RP11-574K11.31	0.350133	2.3282	0.0768871	0.999953
TPPP3	1.10236	2.99239	0.0866207	0.999953
FH	-0.381807	6.75123	0.0908235	0.999953
PIK3R3	-0.396468	2.8608	0.0914522	0.999953
HARS2	-0.209019	4.47779	0.107584	0.999953
NMRK2	-0.930116	7.08065	0.0895487	0.999953
ANKRD36C	0.522653	0.465401	0.0287394	0.999953
GLCCI1	-0.357373	2.10955	0.0719396	0.999953
PPID	-0.254705	5.57417	0.10417	0.999953
FOXP1	0.254989	3.28751	0.0973987	0.999953
PPP2R3A	-0.58541	7.37616	0.0803609	0.999953
TBP	-0.162049	2.61113	0.0830969	0.999953
NPY6R	-0.842997	3.75125	0.104344	0.999953
RUNX1	1.61937	2.2571	0.0791582	0.999953
PEX11G	0.768104	-0.29148	0.0112218	0.999953
GSTM4	-0.308606	5.33314	0.106378	0.999953
LRPPRC	-0.351849	7.34434	0.0824587	0.999953
TRIM62	0.951566	0.768116	0.0430883	0.999953
SAV1	-0.173459	4.26419	0.108883	0.999953
IDH3B	-0.395996	6.40123	0.0976189	0.999953
MRPS5	-0.228335	5.31789	0.107253	0.999953
ACOX3	0.402532	1.70345	0.0599899	0.999953
SERBP1	-0.23427	8.21552	0.0723458	0.999953
USF1	0.147054	4.48964	0.109664	0.999953
EHD1	0.380711	4.73116	0.109368	0.999953
C8orf4	-0.533813	2.45548	0.0802924	0.999953
SLC6A20	-0.754615	0.119918	0.0236193	0.999953
GATAD2A	0.327419	3.66118	0.105048	0.999953
TPRG1L	-0.178967	5.66429	0.104823	0.999953
GPRC5C	0.425229	5.46429	0.106216	0.999953
LPIN1	-0.350498	7.36166	0.0853235	0.999953
ERMP1	-0.349046	4.13745	0.109791	0.999953
TMEM170A	-0.249876	2.01568	0.0702054	0.999953
SELM	0.868268	2.14096	0.0713464	0.999953
MAN2A1	-0.295885	3.72885	0.10754	0.999953
CSF1	0.512761	2.69131	0.09088	0.999953
COX5A	-0.45105	7.79855	0.0818366	0.999953
SAP30L	-0.189051	4.57716	0.111549	0.999953
ATOH8	0.550894	3.63968	0.106838	0.999953
NCK1	-0.200293	3.84152	0.108138	0.999953
FKBP3	-0.516876	7.34716	0.0874142	0.999953
KLF6	0.491278	4.9666	0.110587	0.999953
SCX	0.909393	1.64535	0.0596302	0.999953
FDFT1	-0.348733	6.86686	0.0936769	0.999953
TNFRSF12A	1.10501	3.53034	0.107534	0.999953
LCMT2	0.362945	1.7413	0.0656934	0.999953
NAP1L5	0.414072	0.971766	0.0463572	0.999953
PJA1	-0.228185	2.755	0.0915922	0.999953
ATP9B	0.263285	3.86212	0.109442	0.999953
ALAS1	-0.464345	5.92361	0.104602	0.999953
APOC2	-1.19289	-1.3028	0.00326241	0.999953
MNT	0.441743	3.03458	0.100902	0.999953
IL17RB	-0.498265	1.31151	0.0535523	0.999953
KRAS	0.331994	3.50233	0.104335	0.999953
DSTYK	0.253585	4.0715	0.111836	0.999953
ZFAND2B	0.301847	3.41927	0.105655	0.999953
PQLC2	0.336618	2.42068	0.0840554	0.999953
TGFB3	0.791897	3.21706	0.101344	0.999953
CLU	0.371379	3.70894	0.111116	0.999953
PCOLCE	0.969245	3.59823	0.10405	0.999953
CRHR1-IT1	-0.303815	2.60432	0.0898557	0.999953
COX19	-0.188753	3.38496	0.104193	0.999953
GOLGA8N	-0.29914	4.19312	0.112787	0.999953
ARMC5	0.50932	3.96487	0.111198	0.999953
FRMD3	-0.555944	4.77492	0.113819	0.999953
ANTXR1	0.417811	3.71902	0.109651	0.999953
GLRX5	-0.448134	6.07406	0.106117	0.999953
NR1D1	-0.575741	5.3706	0.108937	0.999953
GOT1	-0.651867	8.04547	0.0816164	0.999953
FAM3C	0.199122	4.08222	0.112897	0.999953
TMEM8A	0.310702	4.5163	0.114268	0.999953
TMEM214	0.307391	4.32908	0.113981	0.999953
ZCWPW2	-0.426858	1.97437	0.0740745	0.999953
SRXN1	0.618943	3.88914	0.111449	0.999953
IFT88	0.344912	2.61197	0.0894202	0.999953
RNF115	-0.284126	7.01484	0.0896058	0.999953
KCNC4	-0.382608	3.06756	0.106317	0.999953
VLDLR	-0.43051	6.07631	0.105417	0.999953
PIK3R2	0.299191	4.17235	0.114521	0.999953
HAUS7	0.416198	1.76838	0.0650884	0.999953
HS3ST5	-1.00867	1.73599	0.0622918	0.999953
GRINA	0.247195	5.26495	0.112433	0.999953
PCDHGA7	0.973548	-1.1878	0.00977933	0.999953
PARP11	-0.272656	1.57345	0.0663997	0.999953
KLHDC3	-0.472299	7.49993	0.0899052	0.999953
TMEM245	-0.298489	6.10482	0.106293	0.999953
PBLD	0.328375	1.55252	0.0667439	0.999953
GPLD1	-0.821014	0.11654	0.0287545	0.999953
LAMB3	-0.730286	1.84955	0.0724829	0.999953
ACVR2B	-0.425642	3.80267	0.113771	0.999953
DUSP14	0.479246	2.36728	0.0842951	0.999953
AVEN	0.340442	3.66715	0.111095	0.999953
SPATA17	1.29299	-1.90139	0.00129567	0.999953
CAPRIN2	0.357237	3.47452	0.111391	0.999953
C17orf75	-0.303567	4.09661	0.115875	0.999953
ACSF2	-0.388666	4.63584	0.117063	0.999953
WDR75	0.2231	3.17793	0.10476	0.999953
MAGEF1	-0.296257	3.90072	0.112953	0.999953
CC2D1B	0.268818	4.73498	0.116907	0.999953
IFITM10	1.98102	-0.27762	0.0236844	0.999953
COL3A1	1.44131	7.47811	0.0898037	0.999953
FBXO40	-0.629022	7.77918	0.0861763	0.999953
P2RX6	0.347518	5.54722	0.113639	0.999953
TUBB2A	0.619753	2.56647	0.0913589	0.999953
ALKBH8	-0.28679	2.92486	0.100817	0.999953
TBC1D1	-0.379406	6.24034	0.109941	0.999953
ARHGAP42	0.538111	1.2413	0.0603649	0.999953
TCTA	0.28372	3.40984	0.10908	0.999953
MYC	1.16091	2.10688	0.0843468	0.999953
NAIF1	0.197437	2.3123	0.0878639	0.999953
HSDL1	-0.248257	4.5616	0.119163	0.999953
PRSS50	-1.35134	1.66317	0.0631789	0.999953
IGFLR1	0.684428	0.72975	0.0458513	0.999953
ART5	-0.608196	2.12765	0.0742416	0.999953
MYO15A	1.08464	-0.622618	0.0172042	0.999953
ACADM	-0.612764	7.94514	0.0862537	0.999953
BHLHB9	-0.23998	2.23899	0.0877266	0.999953
GSPT2	0.24091	2.67152	0.0974134	0.999953
BZW2	-0.442035	7.34703	0.0948828	0.999953
ZNF439	0.504378	-0.0472967	0.025375	0.999953
TBC1D4	-0.311217	7.24837	0.0959034	0.999953
NUP160	-0.198268	3.53285	0.1139	0.999953
ATP2B4	-0.284407	4.91594	0.119714	0.999953
LTBR	0.304884	3.91739	0.117639	0.999953
CHPF2	0.590828	3.05266	0.105157	0.999953
C3orf18	-0.415591	4.69218	0.120765	0.999953
HCN3	-0.488227	0.500765	0.044838	0.999953
FAM78B	-0.43757	2.79703	0.10526	0.999953
ABHD18	-0.397917	4.29262	0.120838	0.999953
ARNTL	-0.336236	1.81994	0.0805529	0.999953
COL1A2	1.2465	7.06043	0.10036	0.999953
APEX2	0.514544	1.81068	0.0772408	0.999953
GEMIN8P4	0.861912	-0.913223	0.00921876	0.999953
KAZALD1	0.607936	3.05884	0.1076	0.999953
ESR1	-0.399393	3.05007	0.108252	0.999953
DAZAP1	0.16352	5.45559	0.118211	0.999953
PGBD5	0.422065	1.78431	0.0768088	0.999953
INSIG2	-0.264238	3.34537	0.111845	0.999953
CNKSR2	-0.633877	3.50202	0.114378	0.999953
SUCLA2	-0.461025	7.40175	0.0962736	0.999953
SORBS1	-0.602918	7.79125	0.0879864	0.999953
FARP1	-0.405843	4.53568	0.122609	0.999953
ADPRH	0.391067	2.82206	0.102758	0.999953
DSE	0.36644	3.16347	0.108982	0.999953
JPH1	-0.396625	7.95274	0.0868079	0.999953
KYAT1	-0.359777	2.65642	0.0983346	0.999953
GPBP1L1	-0.172328	5.77252	0.116436	0.999953
APBB2	-0.38372	4.45151	0.12314	0.999953
SIPA1L2	-0.808451	3.07538	0.116415	0.999953
PLPP5	0.376912	2.20196	0.0922879	0.999953
FAM221A	0.272776	1.68642	0.0754286	0.999953
RPL3L	-0.449945	8.90209	0.0775017	0.999953
WNT9A	0.667335	4.08979	0.122406	0.999953
NDUFS2	-0.433037	8.00402	0.0906453	0.999953
MAFF	0.764205	1.34047	0.0719401	0.999953
C1S	0.568061	5.48492	0.119751	0.999953
ZC3H6	-0.277538	4.50068	0.123945	0.999953
GPD1L	-0.481865	7.53474	0.0955577	0.999953
DTNA	-0.26742	7.16486	0.101559	0.999953
SLC9A8	0.214655	4.35607	0.124488	0.999953
PLAGL2	-0.449999	3.97969	0.121368	0.999953
RP1L1	-0.664043	-1.1695	0.00976424	0.999953
MX1	-0.339962	2.59023	0.102497	0.999953
TOB1	-0.39598	6.65213	0.108453	0.999953
DCT	-1.07718	-0.906661	0.0120683	0.999953
IRAK4	0.41086	2.15214	0.0898147	0.999953
RP11-849H4.2	0.882014	-1.08109	0.00767815	0.999953
PHF6	-0.203784	2.69033	0.103264	0.999953
CCDC61	0.28889	1.12911	0.0621007	0.999953
CHST3	0.549921	3.85505	0.122719	0.999953
CENPQ	-0.476527	1.33312	0.0588749	0.999953
TMEM189	0.250729	3.48882	0.118078	0.999953
DOLPP1	-0.307607	1.52401	0.0731732	0.999953
DOK5	-0.410762	3.73724	0.117539	0.999953
SYNGR1	-0.316658	4.20106	0.124358	0.999953
TP53I3	0.96272	1.18547	0.0660213	0.999953
C8orf82	0.321643	3.57989	0.121004	0.999953
ZSWIM6	0.606305	1.18374	0.0616226	0.999953
SEPT5	0.549749	2.74855	0.108039	0.999953
EXD2	-0.169118	4.01874	0.124562	0.999953
GATA2	-0.584739	1.93963	0.0893272	0.999953
RGS3	-0.56116	5.0867	0.126149	0.999953
PBXIP1	0.23888	6.93964	0.105752	0.999953
RNF141	-0.251668	5.69337	0.121373	0.999953
RP11-411B6.6	-1.89973	0.323982	0.0250124	0.999953
RGMB	-0.251915	4.57081	0.127371	0.999953
USP11	0.224402	4.8046	0.126822	0.999953
PNPLA4	-0.412949	4.76291	0.127445	0.999953
HAUS6	-0.230644	2.78662	0.108362	0.999953
RUVBL2	0.194486	4.85982	0.12724	0.999953
KCNN2	-0.872925	1.90658	0.0837823	0.999953
SMYD1	-0.493347	9.07385	0.0782241	0.999953
RSAD2	-0.373152	2.06572	0.0926713	0.999953
PGAP3	0.306631	3.20698	0.116652	0.999953
DDX28	0.339208	2.65658	0.100882	0.999953
PPIF	-0.447403	5.88916	0.122622	0.999953
TMEM140	0.417736	4.35943	0.127728	0.999953
TSTD1	0.480575	2.5346	0.102154	0.999953
CWC27	-0.19866	3.97282	0.126649	0.999953
ALKBH4	0.20673	2.07271	0.0910927	0.999953
STK40	0.390801	6.45923	0.113489	0.999953
PKP4	0.291935	3.86344	0.127998	0.999953
FADS3	0.486117	4.11514	0.12844	0.999953
TIMM21	-0.370672	5.21736	0.128989	0.999953
MLLT3	-0.391203	2.84685	0.108014	0.999953
SNN	0.314437	5.90137	0.12009	0.999953
ARHGEF39	0.424798	0.429573	0.0429187	0.999953
ATP5B	-0.558003	10.1281	0.0710435	0.999953
SSH3	0.261692	2.45117	0.105949	0.999953
POLK	-0.171077	3.51333	0.124254	0.999953
AKAP6	0.392583	6.69647	0.112877	0.999953
SORL1	-0.527789	1.56032	0.0769018	0.999953
SYNC	0.321797	6.64898	0.113462	0.999953
PALLD	-0.299529	7.29004	0.103947	0.999953
CYB5R3	0.337847	6.56905	0.114154	0.999953
RBM10	0.21154	4.17535	0.13057	0.999953
PPP1R15B	-0.201644	3.99924	0.128637	0.999953
OSGEPL1	-0.343234	2.91035	0.112217	0.999953
BBS10	-0.37677	2.24341	0.0975989	0.999953
CTDSP2	-0.227677	7.11742	0.107735	0.999953
RP11-80H18.3	-0.458471	3.27297	0.118127	0.999953
PECR	-0.449803	2.05505	0.0889663	0.999953
MXD1	-0.233667	2.73107	0.114584	0.999953
RELB	0.744175	1.95313	0.0941375	0.999953
PLCE1	0.761148	2.78987	0.115036	0.999953
YWHAZ	0.344749	6.0134	0.124124	0.999953
TLE1	-0.525872	5.46348	0.127132	0.999953
EMILIN1	0.604759	3.19198	0.119888	0.999953
APOD	-0.592853	5.87282	0.123955	0.999953
PITX3	-0.533041	2.88862	0.116544	0.999953
CBR4	-0.216005	4.43924	0.13226	0.999953
ANKH	-0.309464	6.83317	0.114057	0.999953
LIAS	-0.433918	4.01319	0.130106	0.999953
TMEM87A	0.248157	4.1548	0.131099	0.999953
PLOD3	0.390543	3.09884	0.120551	0.999953
FAM174B	0.590634	2.62648	0.112023	0.999953
CFAP58	-1.00848	0.816191	0.0532454	0.999953
DCPS	-0.177418	2.59488	0.108865	0.999953
EIF2S3	0.139255	5.53033	0.128893	0.999953
HCFC1R1	-0.580569	6.77168	0.113549	0.999953
NOP2	0.212976	4.05744	0.131929	0.999953
STOX2	0.313525	1.8377	0.0883173	0.999953
RP11-106M3.2	-0.829054	-0.260805	0.0348617	0.999953
KAT14	-0.211813	4.56063	0.133901	0.999953
CNTFR	0.663943	4.9092	0.132144	0.999953
OSBPL6	0.45928	5.22182	0.130753	0.999953
TIMP1	1.38573	2.79649	0.110562	0.999953
THBS3	0.454642	3.39545	0.12541	0.999953
TMEM198	1.19692	-0.911638	0.0209731	0.999953
TMOD4	-0.3372	8.26663	0.0982609	0.999953
ANK2	-0.352217	6.49783	0.120278	0.999953
KCND3	-0.643867	1.7605	0.0922209	0.999953
IMMT	-0.340517	7.4295	0.108021	0.999953
FRAT1	-0.381305	1.41418	0.0779304	0.999953
TNFRSF21	0.519291	2.57764	0.110283	0.999953
GYPC	-0.3922	5.50498	0.133311	0.999953
ENDOD1	-0.336534	6.326	0.12172	0.999953
CCDC43	-0.201111	5.67516	0.129913	0.999953
CH507-42P11.8	1.55637	1.6205	0.0987769	0.999953
NCSTN	0.198828	5.05054	0.134074	0.999953
FGF11	0.665383	2.83666	0.11321	0.999953
AEBP1	0.701824	3.08527	0.123505	0.999953
GOT2	-0.605859	8.89557	0.0898804	0.999953
LRCH4	0.228127	4.65444	0.135224	0.999953
DRD2	-0.97813	-0.731715	0.0215169	0.999953
MPC1	-0.628293	6.30996	0.128421	0.999953
TKT	0.65566	2.96335	0.11719	0.999953
SCUBE2	-0.652095	2.26345	0.109583	0.999953
BCL2L12	-0.190113	2.76209	0.113238	0.999953
SOX4	0.640184	2.15783	0.103384	0.999953
FAM210A	-0.37441	4.50758	0.135814	0.999953
C1orf21	-0.293324	7.4254	0.109252	0.999953
EXTL2	-0.277238	2.6597	0.111469	0.999953
AKR1A1	0.416637	3.8141	0.132533	0.999953
PPP4R3B	-0.131458	4.75612	0.136999	0.999953
FBP2	-0.96003	7.86305	0.110642	0.999953
INAFM1	0.318646	2.17383	0.106577	0.999953
MAFG	0.366543	5.66404	0.132233	0.999953
CHCHD3	-0.405694	7.3578	0.114519	0.999953
MAMLD1	-0.447887	2.43156	0.11146	0.999953
ETFDH	-0.398584	6.6226	0.122576	0.999953
PDK2	-0.425936	7.50359	0.112702	0.999953
MPP6	0.5803	3.53256	0.131678	0.999953
FRMD8	0.445211	2.62413	0.11734	0.999953
MBNL2	-0.245702	5.56512	0.133576	0.999953
NIPAL3	-0.479058	3.43857	0.130968	0.999953
LRRFIP1	-0.308279	6.90819	0.117425	0.999953
ATP13A3	0.419576	3.63721	0.132826	0.999953
RANGAP1	0.256675	4.42837	0.138113	0.999953
RP11-949J7.8	-2.53933	-0.466504	0.0257643	0.999953
SLC35C2	0.174298	3.771	0.134374	0.999953
MCM2	-0.263059	3.33498	0.129002	0.999953
VEGFC	0.714457	0.0186963	0.0377533	0.999953
SLC36A1	0.626469	2.27494	0.108693	0.999953
PYCRL	0.646722	0.609044	0.0540091	0.999953
NCS1	1.16533	0.338685	0.0594266	0.999953
AOC2	-0.678501	-1.25857	0.0188504	0.999953
SPHK2	0.304181	2.72617	0.119154	0.999953
SERPINB9	0.411529	1.64459	0.09174	0.999953
TTC9	0.550318	3.52584	0.134242	0.999953
TMEM161B	-0.266905	2.6576	0.113093	0.999953
DGKZ	0.275554	7.15496	0.113975	0.999953
PLIN3	0.352468	5.94071	0.131508	0.999953
ART1	-0.489624	4.22518	0.139127	0.999953
COX6A2	-0.465402	9.19348	0.0903014	0.999953
DBNDD2	-0.266767	6.57611	0.125725	0.999953
ACBD5	-0.179269	4.97723	0.138919	0.999953
CYFIP1	0.289793	4.6281	0.139383	0.999953
NTPCR	-0.403867	5.38763	0.13684	0.999953
FAM92A1	-0.317295	3.13539	0.123432	0.999953
FLOT2	-0.171346	5.21574	0.138308	0.999953
ZNF280D	-0.176915	4.59406	0.140233	0.999953
KIF1BP	-0.233147	4.83102	0.139887	0.999953
HR	1.08774	0.309239	0.0478302	0.999953
CDK17	0.271088	2.93656	0.124602	0.999953
SH3GL1	0.534547	3.28165	0.130905	0.999953
AF011889.5	0.372012	2.33861	0.118865	0.999953
EED	-0.202519	2.72226	0.118484	0.999953
FUT1	-0.493937	0.631161	0.0605011	0.999953
B3GAT3	0.328192	2.30352	0.111821	0.999953
AMDHD2	0.266913	2.75663	0.119671	0.999953
TPI1	-0.67953	9.33023	0.0939043	0.999953
CUL2	-0.172913	5.6746	0.136258	0.999953
HIST1H2AC	0.480239	3.23118	0.126478	0.999953
GGT5	0.398255	2.58778	0.125521	0.999953
MCL1	-0.257409	7.3641	0.116094	0.999953
ATF3	-0.643784	3.54153	0.138495	0.999953
STK19	0.342665	2.07377	0.0999304	0.999953
ZNF655	0.178926	4.64782	0.141875	0.999953
MPV17L2	0.247598	2.45038	0.110408	0.999953
TRIM16	0.190341	3.53887	0.134903	0.999953
EFNA1	-0.42125	2.55296	0.111191	0.999953
ATG4B	0.131203	4.62646	0.142153	0.999953
LRRC27	0.44131	0.867877	0.0717573	0.999953
BMPR1B	-0.457244	1.18278	0.0687999	0.999953
BLOC1S6	-0.142647	5.28654	0.140046	0.999953
NFATC4	0.406926	2.72582	0.120432	0.999953
ID4	0.85323	-0.205485	0.0450484	0.999953
PIGT	0.24369	4.99896	0.142222	0.999953
QDPR	-0.335726	5.22057	0.142304	0.999953
CBX6	0.296903	3.81277	0.140624	0.999953
PDE7B	-0.210199	2.93472	0.128151	0.999953
GIT1	0.324178	4.6468	0.143032	0.999953
FAAH	-0.310404	2.95273	0.125627	0.999953
DMWD	0.299941	4.09371	0.142248	0.999953
BAZ1A	0.373198	3.06202	0.130501	0.999953
GJA4	-0.367018	2.26471	0.110926	0.999953
SMC5	-0.213453	4.20209	0.143759	0.999953
STARD3	0.183861	3.9693	0.14231	0.999953
SUPT20H	-0.140956	3.91405	0.142011	0.999953
PHF23	0.257552	3.4329	0.13547	0.999953
ANKRD1	1.4398	5.04777	0.14066	0.999953
TMEM184C	-0.151002	3.94597	0.141948	0.999953
ZNF248	-0.239369	3.36694	0.136403	0.999953
SOX7	-0.40562	2.97266	0.130188	0.999953
CLCN7	0.275859	5.0876	0.143188	0.999953
DCAF11	-0.229634	6.54006	0.131053	0.999953
ZBTB7B	0.46661	4.75833	0.143737	0.999953
PCCB	-0.324057	5.56734	0.141009	0.999953
DPY19L4	-0.131298	3.52184	0.13857	0.999953
SGPP2	0.827223	-0.677714	0.0336004	0.999953
ZNF622	-0.190386	3.33123	0.136136	0.999953
SLC29A1	-0.418329	6.60972	0.132402	0.999953
MAP3K6	0.324656	3.71769	0.14051	0.999953
PHLPP2	0.306777	1.55154	0.0945949	0.999953
PCDHGA12	0.925172	-0.539949	0.035222	0.999953
LAMB4	0.529785	-0.401123	0.0346522	0.999953
RAB9B	-0.246488	4.09941	0.145202	0.999953
ZNF776	-0.233853	3.28168	0.136772	0.999953
WTIP	0.279703	2.75649	0.129753	0.999953
GPATCH11	-0.233128	1.61016	0.0987962	0.999953
ASCC3	0.187357	3.31206	0.138471	0.999953
UBTD1	0.487473	2.9644	0.131662	0.999953
NSRP1	0.179193	4.49854	0.146053	0.999953
ZMYM4	-0.167737	4.7758	0.145835	0.999953
PPRC1	0.301595	3.79938	0.142576	0.999953
OGFOD1	-0.312324	5.72525	0.140701	0.999953
CKMT2	-0.647807	9.22183	0.100101	0.999953
SLC25A11	-0.43975	7.22485	0.126484	0.999953
VMP1	0.717538	4.36974	0.144919	0.999953
NDUFA10	-0.34843	7.12769	0.126258	0.999953
ECH1	-0.432618	7.92177	0.117044	0.999953
COL4A6	0.674966	1.37612	0.0843025	0.999953
KRBA2	-0.481886	1.61715	0.101985	0.999953
ENAM	-0.470157	1.70242	0.103055	0.999953
GSTK1	-0.31785	6.40142	0.136563	0.999953
PRSS44	-1.34321	1.05403	0.0706521	0.999953
SPIN3	0.419073	0.142802	0.0556239	0.999953
TIMELESS	0.6425	1.64189	0.10017	0.999953
CMTM8	-0.424363	0.139893	0.0527907	0.999953
UBE2V1	-0.16394	6.06949	0.139237	0.999953
RASL10B	-0.590588	4.44658	0.14716	0.999953
AP5B1	0.326881	2.99087	0.134247	0.999953
ICE2	-0.270095	4.04169	0.146336	0.999953
CTTN	0.270031	5.80447	0.140621	0.999953
CDHR3	-0.698852	-0.21622	0.04947	0.999953
FZD10	0.790942	-0.542759	0.0325134	0.999953
DBNDD1	0.418873	4.72326	0.147473	0.999953
RBM48	-0.230853	3.68675	0.144008	0.999953
HGS	0.287803	4.79071	0.148121	0.999953
ZNF680	0.263764	3.66613	0.143418	0.999953
URB2	0.194481	2.61461	0.126317	0.999953
RP11-419C5.2	0.218662	2.46882	0.127377	0.999953
ARSA	0.377291	2.76174	0.13126	0.999953
RGS5	-0.387741	7.1149	0.127015	0.999953
FBXO21	-0.215759	5.01796	0.148464	0.999953
RASL12	-0.452644	3.81769	0.145017	0.999953
FAM220A	-0.306428	5.96183	0.143913	0.999953
ACTN2	-0.580586	11.8618	0.0661077	0.999953
PRRT3	0.535098	0.4153	0.0660127	0.999953
CHI3L1	4.11187	-0.95845	0.0234324	0.999953
DUS3L	0.259323	2.93878	0.133476	0.999953
RNF138	0.257317	2.49495	0.122047	0.999953
ACAT1	-0.526563	7.80185	0.122616	0.999953
ZNF395	-0.202036	4.15179	0.150084	0.999953
POR	0.278906	3.53863	0.143908	0.999953
ST5	0.348577	4.09646	0.14954	0.999953
SDHC	-0.328313	7.49102	0.126555	0.999953
AGAP5	-0.241146	2.94842	0.138032	0.999953
EFCAB7	0.887179	1.46892	0.100585	0.999953
SFT2D2	0.174097	3.99323	0.148784	0.999953
STOX1	-0.701465	-0.51096	0.0418606	0.999953
SNUPN	-0.199628	3.87093	0.147003	0.999953
PPP3CB	-0.336466	7.82827	0.121612	0.999953
COL14A1	0.831344	2.29366	0.127261	0.999953
TECR	-0.32154	6.97174	0.132674	0.999953
RNF40	0.215761	4.32768	0.150872	0.999953
KMT5A	0.254813	4.50858	0.151312	0.999953
DUSP19	-0.403518	1.50948	0.0945411	0.999953
PRKCQ	-0.308697	7.05694	0.130505	0.999953
C2orf49	-0.192332	3.75798	0.147824	0.999953
PDLIM5	-0.350428	9.28338	0.101636	0.999953
ARHGEF4	-0.38377	3.09975	0.140987	0.999953
KCTD1	0.509941	0.317717	0.0582566	0.999953
BBC3	0.860512	1.06328	0.0936133	0.999953
NELFE	0.270272	4.12585	0.150132	0.999953
LUM	1.12351	3.9903	0.146059	0.999953
SLC16A6	0.794292	-0.376862	0.0382008	0.999953
MSL3	-0.181175	4.78949	0.152275	0.999953
GBX1	-0.762688	1.8308	0.109294	0.999953
FBXL8	0.321017	1.65642	0.108528	0.999953
GTF2H2C_2	-0.511264	1.05941	0.083898	0.999953
PPP1R3A	-0.430534	7.71524	0.123802	0.999953
CTDP1	0.274457	2.91051	0.138548	0.999953
GFOD1	-0.354892	4.74031	0.15268	0.999953
ZNF503	0.452213	1.40506	0.101681	0.999953
KLF15	-0.597299	4.41284	0.152647	0.999953
PLEKHM2	0.223537	7.11974	0.131252	0.999953
SFRP2	2.27406	-0.053834	0.044392	0.999953
LIMK2	0.414267	3.56867	0.149178	0.999953
DUPD1	-0.337728	3.70791	0.148045	0.999953
MISP3	0.357087	1.00784	0.0904193	0.999953
ZBTB22	0.29843	2.92385	0.139847	0.999953
TPM1	-0.709702	11.4755	0.0787793	0.999953
ZFP1	-0.234673	2.38606	0.128233	0.999953
LDHA	-0.460507	9.52877	0.103763	0.999953
PDHA1	-0.408189	7.6086	0.128278	0.999953
PLA2G12A	-0.306952	5.20202	0.152873	0.999953
MYDGF	0.445053	2.65424	0.13006	0.999953
EFEMP1	0.959777	2.52674	0.129477	0.999953
MED29	0.132733	4.01705	0.152525	0.999953
PDP1	-0.716646	5.72065	0.15133	0.999953
PLEKHD1	1.24012	-1.43446	0.0133733	0.999953
ALG14	0.352507	1.64249	0.101413	0.999953
MAPK1IP1L	0.153195	4.73816	0.15491	0.999953
RAB11FIP1	0.328356	3.3078	0.149731	0.999953
C2orf82	0.77545	-1.56419	0.0166354	0.999953
OR7E47P	-0.830522	3.16435	0.134267	0.999953
VAC14	0.154271	4.44507	0.155187	0.999953
RNF180	-0.322345	1.44672	0.106909	0.999953
TNKS1BP1	0.397462	5.45233	0.150879	0.999953
MDH2	-0.311799	8.88376	0.112447	0.999953
C7orf43	0.26045	2.54484	0.134083	0.999953
PTER	-0.364201	3.22756	0.145538	0.999953
FBXO15	-0.488303	0.508948	0.0730746	0.999953
CHD7	0.239989	3.87563	0.153791	0.999953
SAA2	2.92791	-1.87676	0.02108	0.999953
TMEM110-MUSTN1	-0.515837	4.63478	0.155961	0.999953
SLC25A40	-0.345184	3.01175	0.139369	0.999953
XK	-0.37093	2.62729	0.135183	0.999953
FRMPD1	-0.527705	2.99942	0.13924	0.999953
PPM1B	-0.285131	6.76453	0.139731	0.999953
ADORA1	0.731706	0.427893	0.0729093	0.999953
PNMA1	0.472939	2.70559	0.136677	0.999953
GSDMB	-0.194123	2.48047	0.136158	0.999953
SMCO1	-0.940109	6.02649	0.151654	0.999953
MTIF2	-0.24457	5.50405	0.153725	0.999953
MAPRE3	0.276989	6.08636	0.147402	0.999953
SLC45A4	0.364149	2.30821	0.132796	0.999953
CHST6	0.379778	0.351986	0.0645716	0.999953
KIAA1161	-0.476285	7.10992	0.137726	0.999953
CCNG2	0.470626	2.85779	0.139195	0.999953
ZNF358	-0.28121	5.44118	0.154479	0.999953
POLR3A	-0.196704	4.50302	0.157619	0.999953
ARFIP2	0.15612	3.30873	0.148367	0.999953
ARMC6	0.157689	3.74491	0.153518	0.999953
VWA8	-0.348606	5.81496	0.151076	0.999953
PTTG1IP	0.214638	5.2981	0.155804	0.999953
FRZB	-0.850415	4.16402	0.156249	0.999953
COL18A1	0.493476	4.91493	0.157163	0.999953
ADAMTS1	0.468974	4.09284	0.157496	0.999953
SNIP1	-0.189049	2.85103	0.141605	0.999953
SH3BP5L	-0.211005	5.10625	0.157394	0.999953
MYADML2	0.684857	1.22908	0.100179	0.999953
ZBTB49	0.355351	1.64312	0.115432	0.999953
GAN	0.19611	2.69977	0.139614	0.999953
PRODH	0.790426	2.69407	0.144491	0.999953
CXorf40B	0.204189	2.83232	0.139473	0.999953
SNRPD3	-0.1884	5.42616	0.156038	0.999953
MVB12B	-0.391366	4.68406	0.158398	0.999953
MYOT	-0.63125	10.1719	0.0982919	0.999953
CERS5	0.253807	2.9291	0.143638	0.999953
OSBPL8	0.428439	3.0655	0.147234	0.999953
FPGS	0.214989	5.18025	0.157442	0.999953
CBX1	-0.163899	5.26568	0.157256	0.999953
HIBCH	-0.348535	5.04886	0.157858	0.999953
FBXO36	0.403417	-0.0595183	0.0553246	0.999953
NUDT9	-0.233077	4.35452	0.159082	0.999953
HEY1	0.337572	3.07638	0.148732	0.999953
ZNF620	-0.396049	0.648896	0.08167	0.999953
AP003419.11	2.53012	1.05765	0.0634074	0.999953
TMEM259	0.213856	6.06808	0.151081	0.999953
RFFL	0.347209	3.5996	0.15549	0.999953
CLMN	-0.243602	3.43829	0.155369	0.999953
MARVELD2	0.48843	-0.509421	0.0462608	0.999953
TBC1D16	0.390616	3.23684	0.153487	0.999953
NARFL	-0.177617	4.18882	0.159149	0.999953
MARS	0.129782	5.43828	0.157174	0.999953
ZNF121	0.181092	3.05269	0.148254	0.999953
THBD	0.579858	3.98331	0.158571	0.999953
ADGRD1	-0.430986	2.30222	0.135498	0.999953
COX6B2	-0.545461	-0.544124	0.0439432	0.999953
ZNF287	-0.283499	1.4656	0.109082	0.999953
TCF25	0.186328	5.25176	0.158397	0.999953
HECTD1	-0.22973	7.55454	0.13464	0.999953
SIMC1	-0.31925	2.67968	0.141874	0.999953
EML6	0.410801	1.01198	0.0964297	0.999953
ZNF79	0.297336	1.68091	0.119432	0.999953
HDAC11	-0.328605	4.97697	0.160068	0.999953
PPARGC1A	-0.389417	5.30989	0.159044	0.999953
SLC25A4	-0.576089	10.1389	0.104729	0.999953
FAM53C	-0.216461	6.16569	0.150629	0.999953
USP15	-0.210506	6.15813	0.151561	0.999953
MC1R	0.632445	0.164831	0.0635953	0.999953
EGLN2	0.17246	4.60854	0.161011	0.999953
PIK3IP1	-0.345995	3.21102	0.153895	0.999953
CDCA7L	-0.5368	1.81452	0.111994	0.999953
SLC39A4	0.599001	0.671769	0.0778933	0.999953
DOPEY2	-0.359699	5.13563	0.159762	0.999953
MRAS	0.392527	5.49505	0.156333	0.999953
CANT1	0.166805	3.90694	0.159333	0.999953
UTP14C	-0.136249	3.65383	0.15738	0.999953
KLHL30	0.324369	6.28215	0.151076	0.999953
ZNF85	0.485668	-0.193477	0.052213	0.999953
WBP1L	-0.207967	5.04551	0.160781	0.999953
RP11-96L14.7	0.77652	-0.815058	0.0422489	0.999953
SLC20A2	-0.341368	7.03851	0.141514	0.999953
PRNP	0.387738	5.16549	0.160312	0.999953
RMDN2	0.416711	1.1417	0.0995529	0.999953
OTUD3	-0.189136	3.44452	0.155765	0.999953
GPR89B	0.30948	2.24598	0.12996	0.999953
SLC16A2	0.532413	1.93861	0.129553	0.999953
ANO5	-0.314759	6.90218	0.145765	0.999953
TMEM220	0.304846	2.14742	0.128279	0.999953
APIP	-0.443302	4.63102	0.162106	0.999953
AGA	-0.282467	2.49982	0.135697	0.999953
PDSS2	-0.24875	3.60018	0.156522	0.999953
PHYH	-0.415905	7.52837	0.140264	0.999953
NUFIP2	0.222829	4.96846	0.162002	0.999953
HMGXB3	0.161935	4.42915	0.162285	0.999953
DUS1L	0.158894	5.69533	0.157743	0.999953
ADK	-0.297539	3.91522	0.158609	0.999953
SLC35D1	-0.295424	3.4781	0.156868	0.999953
ZNF674	-0.236871	1.03093	0.0990505	0.999953
JOSD1	0.189139	3.98657	0.161133	0.999953
CALM1	0.494005	8.79962	0.121368	0.999953
MAPKAPK2	-0.241433	7.05201	0.143692	0.999953
PACS1	0.289278	4.83651	0.162337	0.999953
C6orf136	-0.370665	4.5654	0.163068	0.999953
SFTPB	0.432634	-0.744808	0.0380526	0.999953
CTSD	0.423024	7.41454	0.140251	0.999953
CEP290	0.274201	1.69943	0.119102	0.999953
TMEM159	-0.540299	5.66559	0.160766	0.999953
COQ10A	-0.639282	7.21689	0.146785	0.999953
FCF1P2	-0.348054	0.556145	0.0847491	0.999953
GNE	-0.220651	3.76452	0.161031	0.999953
PTPN3	-0.466774	6.70046	0.150294	0.999953
WDR92	-0.225354	3.33254	0.156681	0.999953
CA14	-1.06784	2.93066	0.143771	0.999953
TCEAL3	0.277742	1.76628	0.126193	0.999953
CIC	0.349347	5.34745	0.161152	0.999953
GOLGA8T	-3.12865	-2.7979	0.0036986	0.999953
ZNF414	0.292993	2.26829	0.139129	0.999953
C1orf162	-0.319143	2.12487	0.128092	0.999953
RIF1	-0.237506	6.21668	0.153503	0.999953
CAMK2G	-0.274983	7.14602	0.145073	0.999953
KIF3A	-0.273705	2.50999	0.145182	0.999953
EMID1	0.935976	-0.624034	0.0407604	0.999953
METTL12	0.436789	0.208868	0.0730779	0.999953
L3MBTL2	0.167428	3.95834	0.163199	0.999953
NDUFB10	-0.43573	7.4336	0.146124	0.999953
C1orf35	0.198524	2.66041	0.145306	0.999953
UBE2D1	-0.354619	6.88788	0.149239	0.999953
APOLD1	-0.304684	2.69103	0.146816	0.999953
PIP5K1C	0.25914	4.39155	0.1654	0.999953
C4orf26	-0.723579	-1.23858	0.0267607	0.999953
UXS1	-0.230604	4.3516	0.165553	0.999953
CDC5L	-0.141455	5.22027	0.163935	0.999953
ATF6B	0.229491	4.2178	0.165189	0.999953
MAPK14	-0.156553	5.11683	0.164971	0.999953
SLC16A12	-0.451847	1.1493	0.107496	0.999953
S100A11	0.817298	2.84642	0.150206	0.999953
THRB	-0.418043	4.6196	0.166192	0.999953
SDHA	-0.393945	8.49598	0.129701	0.999953
DLGAP4	0.358167	6.40638	0.15457	0.999953
HNRNPH1	-0.145192	6.96723	0.14921	0.999953
SPATA5	-0.220483	1.74873	0.127156	0.999953
SLC39A7	0.214758	4.38539	0.165901	0.999953
MYOM1	-0.545366	10.3561	0.10518	0.999953
RP5-1000K24.2	-0.325968	0.860741	0.0992023	0.999953
KALRN	-0.344416	5.91253	0.159196	0.999953
GFRA1	-0.418607	2.7655	0.148264	0.999953
PRG4	2.07121	1.29667	0.108456	0.999953
KLF5	0.682611	3.28554	0.157226	0.999953
ATF6	0.194592	3.89029	0.164819	0.999953
NINL	-0.628746	2.78933	0.149453	0.999953
SNTA1	-0.287253	7.55235	0.144054	0.999953
SLC16A3	-0.821785	6.48855	0.160801	0.999953
DAPK1	0.519539	1.86342	0.13683	0.999953
SOCS3	1.34264	1.05631	0.111562	0.999953
ANKMY2	-0.271836	4.23064	0.166858	0.999953
PARP3	-0.220112	4.06627	0.16606	0.999953
HSFX1	-0.569528	0.16851	0.0826684	0.999953
CDC23	-0.161677	3.31479	0.160229	0.999953
RPGRIP1L	0.411883	0.457057	0.0840495	0.999953
CEP85	-0.378903	6.74106	0.153441	0.999953
AHSA1	-0.204232	5.8029	0.163701	0.999953
AEN	0.522551	1.70539	0.123721	0.999953
CBFA2T3	-0.341006	3.48408	0.164104	0.999953
TBC1D22A	0.18747	3.86027	0.1663	0.999953
CXXC5	0.288199	5.94135	0.160914	0.999953
FITM1	-0.489522	6.61097	0.157584	0.999953
SLC22A4	0.506758	1.03191	0.106065	0.999953
C19orf60	0.169226	5.02646	0.168122	0.999953
ZSWIM4	0.619202	0.961731	0.111939	0.999953
RP11-134F2.8	1.24817	-0.19385	0.0469741	0.999953
UBE2Q1	-0.124892	4.56679	0.168919	0.999953
ANKRD46	-0.38441	5.28876	0.167728	0.999953
CYFIP2	-0.495364	2.38291	0.145114	0.999953
ZBED8	-0.370911	1.00149	0.108171	0.999953
PHLDB2	0.548383	2.30343	0.141432	0.999953
SEC61A1	0.238857	5.69409	0.164752	0.999953
ZCCHC9	-0.464764	3.51849	0.162303	0.999953
RGL2	-0.16286	5.48022	0.166396	0.999953
C14orf159	-0.280762	6.77443	0.1551	0.999953
C9orf64	-0.170541	2.63484	0.149513	0.999953
AP2M1	0.136015	6.71256	0.155485	0.999953
BLOC1S4	0.381915	1.76313	0.126692	0.999953
NFKB2	0.503133	3.54029	0.166035	0.999953
GDPD3	-0.454513	0.694962	0.100392	0.999953
ZKSCAN4	-0.289462	0.797192	0.104038	0.999953
TUBB4B	0.443933	5.89626	0.164309	0.999953
ANKRD18EP	-0.559882	-0.682113	0.047339	0.999953
PPFIBP2	0.292793	4.24851	0.169269	0.999953
XPO4	-0.597323	6.49441	0.156672	0.999953
RSPO3	-0.585445	4.66459	0.169615	0.999953
IKBKG	0.189234	3.00076	0.15731	0.999953
SIRT7	0.257145	2.42175	0.14676	0.999953
CUTC	-0.339831	7.4965	0.147842	0.999953
PROSER3	0.4948	0.793935	0.10069	0.999953
EAF2	0.623237	-0.452324	0.0436156	0.999953
ZNF585A	-0.141198	2.61584	0.150183	0.999953
CPNE3	-0.663939	3.26338	0.156208	0.999953
SDR9C7	-0.724912	-1.4194	0.0269355	0.999953
MYOD1	0.484862	4.99909	0.168271	0.999953
ULK2	-0.206483	4.43122	0.170271	0.999953
PRCD	-0.677538	-0.180333	0.0627199	0.999953
NTHL1	-0.293648	1.85198	0.127865	0.999953
FZR1	0.178981	4.29381	0.17058	0.999953
SMYD3	-0.326837	2.36266	0.142129	0.999953
KLHL2	0.526345	1.43676	0.123966	0.999953
BCL3	0.660496	2.18662	0.144572	0.999953
RP11-56B16.2	-1.11258	-1.9908	0.0137007	0.999953
TCF7L1	0.32234	2.72331	0.155905	0.999953
CYC1	-0.421172	7.88996	0.146576	0.999953
NET1	0.210817	4.07879	0.170584	0.999953
ZFYVE19	-0.188708	3.38575	0.163448	0.999953
ATP2B2	-0.628904	5.90517	0.165695	0.999953
SPATA18	0.944233	-0.563754	0.0527065	0.999953
OR13E1P	-0.533351	-0.692951	0.060514	0.999953
ZNF575	-0.460337	0.610381	0.103087	0.999953
CCDC51	-0.307734	2.42609	0.144741	0.999953
HSPA1L	-0.414655	1.91206	0.140471	0.999953
FSTL1	0.756651	5.46177	0.169865	0.999953
AGBL3	0.351862	0.736849	0.10568	0.999953
GPATCH4	0.27939	4.71939	0.172526	0.999953
ZNF213	0.343098	3.34905	0.167885	0.999953
RCBTB1	-0.228445	3.53607	0.169573	0.999953
PES1	0.209369	4.08619	0.171354	0.999953
RSL1D1	0.155258	6.85343	0.157005	0.999953
AARD	-0.854111	-1.13408	0.0367962	0.999953
KLHL40	-0.433372	7.18598	0.152735	0.999953
GATSL3	-0.422239	0.0825021	0.0789492	0.999953
METTL1	0.430574	1.42654	0.117135	0.999953
FAM214A	0.330713	5.60868	0.168784	0.999953
CCDC158	0.526848	-0.314806	0.0602112	0.999953
PRR5	0.464069	0.991781	0.105316	0.999953
LEPR	0.621871	0.449402	0.102135	0.999953
HADHB	-0.382404	8.60243	0.139441	0.999953
ALPK1	0.683144	1.5285	0.130656	0.999953
TMEM88	-0.2937	2.18643	0.143721	0.999953
NHLRC2	-0.185027	4.66284	0.173725	0.999953
CYLD	0.34223	5.32222	0.170758	0.999953
PLAU	0.67914	2.9314	0.160753	0.999953
HADHA	-0.258184	8.26958	0.143673	0.999953
LGALSL	-0.486217	5.92838	0.167434	0.999953
SLC25A30	-0.691754	6.22599	0.168596	0.999953
SH3GLB2	0.210179	5.20142	0.172765	0.999953
HMGCL	-0.241582	4.95321	0.174403	0.999953
ATXN7	-0.187103	3.678	0.171757	0.999953
TFRC	-0.576284	5.6139	0.172135	0.999953
LSM14A	-0.138329	6.18161	0.166137	0.999953
PERM1	-0.793824	7.53302	0.154516	0.999953
NUP50	-0.182639	3.5535	0.169523	0.999953
AC005077.14	0.768597	-1.02728	0.045016	0.999953
FAM200A	-0.232254	2.19557	0.145738	0.999953
BIN3	0.528146	1.94136	0.141954	0.999953
RP11-18B3.3	-0.774497	-0.454761	0.0588452	0.999953
DISP2	0.450513	-0.0482968	0.0685473	0.999953
CATSPER3	-0.527816	-0.404613	0.0522276	0.999953
PIGV	-0.308854	1.43212	0.121519	0.999953
ANXA2	0.792036	5.74942	0.170155	0.999953
IFT43	0.351692	1.84758	0.136253	0.999953
LRRC14	0.191666	3.71365	0.171791	0.999953
CD36	-0.423587	7.96642	0.151315	0.999953
AL513523.2	0.378129	1.83808	0.13818	0.999953
SRC	0.558925	0.813063	0.116672	0.999953
COQ5	-0.357002	5.06837	0.175813	0.999953
GBE1	0.345481	6.80812	0.162124	0.999953
MPP1	-0.247064	4.30769	0.175354	0.999953
PCDHB14	0.61346	0.156304	0.0885196	0.999953
MYL9	0.313809	4.64773	0.176268	0.999953
RNF8	-0.198549	3.31737	0.169556	0.999953
C5orf42	-0.237258	2.21104	0.150654	0.999953
MYOM2	-0.465859	9.42175	0.128646	0.999953
ARHGAP33	0.310863	2.01508	0.148918	0.999953
PCDHGA10	1.11392	-0.750015	0.0449511	0.999953
ADGRE5	0.349152	4.57079	0.176891	0.999953
CFLAR	0.307345	7.49855	0.153372	0.999953
GPI	-0.34177	8.55191	0.143364	0.999953
FAM109B	0.703747	0.784563	0.104381	0.999953
SLC4A4	-0.816165	1.4066	0.118388	0.999953
RAET1E	1.21971	-1.91513	0.0326015	0.999953
DNAH1	0.279155	2.60634	0.161542	0.999953
IDI1	-0.436049	5.91025	0.173526	0.999953
KIF24	-0.567263	-0.0210079	0.0770645	0.999953
MUSTN1	-0.38824	7.8831	0.150816	0.999953
SERPINF1	0.252969	7.64478	0.156058	0.999953
ASB18	-0.617097	1.47282	0.136646	0.999953
TRPV3	0.602078	1.7566	0.151097	0.999953
CYP2J2	-0.327217	4.86637	0.177487	0.999953
BCL2L11	-0.253524	3.39209	0.172196	0.999953
CNOT9	-0.131264	4.15231	0.177255	0.999953
NFE2L2	0.276721	5.10973	0.177115	0.999953
GTF2IRD1	0.2858	5.04865	0.177199	0.999953
S100A10	0.752901	4.07134	0.176756	0.999953
MED23	-0.16399	3.54692	0.174063	0.999953
FAAP100	0.177638	3.92989	0.177197	0.999953
EDN1	0.664691	-0.534756	0.0743915	0.999953
MPPED2	-0.682111	2.10053	0.151639	0.999953
WDR11	-0.205083	3.89722	0.176733	0.999953
SYCE2	0.705736	-1.79425	0.038079	0.999953
CASK	-0.216605	2.30553	0.155435	0.999953
DNAJB14	0.17171	2.80279	0.165141	0.999953
MCAM	0.442565	4.53789	0.179007	0.999953
LRRC8D	0.368358	2.08161	0.15236	0.999953
ZNF473	-0.267769	1.72158	0.143967	0.999953
GLG1	0.238088	6.23309	0.169813	0.999953
FNDC4	0.954476	0.304896	0.102242	0.999953
PLP2	0.645355	4.17918	0.177762	0.999953
TCN2	0.447302	1.51941	0.132398	0.999953
SUZ12	0.122239	3.39338	0.173187	0.999953
IFT74	0.24121	2.62431	0.160172	0.999953
PLXNA3	0.422204	2.747	0.164523	0.999953
MAST1	0.517094	-0.381365	0.0678944	0.999953
TMEM60	-0.347473	2.50385	0.154489	0.999953
KLHL31	-0.452709	7.92325	0.155052	0.999953
AC004381.6	0.539922	-0.0841721	0.0793004	0.999953
HOMER3	0.38957	5.29666	0.178246	0.999953
IFFO2	0.687225	2.07126	0.16051	0.999953
KANK1	0.240532	5.20855	0.178838	0.999953
STX4	0.150334	4.71133	0.180374	0.999953
PCDHGB4	0.854703	-0.73995	0.0614799	0.999953
PAQR4	-0.597435	3.88954	0.177722	0.999953
YPEL1	0.413427	3.55254	0.178209	0.999953
SMN1	-1.16115	2.80867	0.167093	0.999953
ABHD16A	-0.223569	4.62537	0.18095	0.999953
BLMH	0.142528	4.30892	0.180416	0.999953
CDKN2AIPNL	-0.285379	4.64262	0.180969	0.999953
CCDC85B	0.175986	3.9224	0.179161	0.999953
GRSF1	-0.230997	7.80915	0.157442	0.999953
DENR	-0.138674	5.58149	0.178132	0.999953
ZMYM1	-0.218519	1.83695	0.146343	0.999953
BORCS8-MEF2B	0.403927	0.747923	0.109916	0.999953
TNC	2.29255	1.22174	0.123202	0.999953
OLFML3	0.612703	2.37687	0.156085	0.999953
CDK2AP1	0.240025	5.06063	0.181192	0.999953
CFI	0.499211	1.63121	0.139976	0.999953
RP9	-0.225436	3.58355	0.176968	0.999953
CCDC146	-0.284142	1.11586	0.125006	0.999953
RAB3A	-0.765032	1.7442	0.140129	0.999953
RP11-486O13.5	-0.4193	0.597669	0.115062	0.999953
PFKM	-0.348722	10.4367	0.125918	0.999953
CPXM2	0.599564	0.755995	0.127549	0.999953
LSMEM2	-0.589785	2.68803	0.164932	0.999953
TTC7A	0.459828	2.4929	0.165118	0.999953
ACSM5	-0.296718	4.19137	0.181805	0.999953
ASB12	-0.393689	4.6316	0.182281	0.999953
DOLK	0.28079	2.21904	0.153539	0.999953
AC130709.1	-1.32208	-2.09009	0.0307359	0.999953
RNF19A	0.573908	1.69623	0.149815	0.999953
PHF10	-0.217377	6.15537	0.17559	0.999953
KRBA1	-0.369372	2.8874	0.170664	0.999953
ZNHIT2	0.339153	1.53529	0.137943	0.999953
CHP2	0.539007	0.284506	0.103023	0.999953
JOSD2	0.30642	2.78191	0.166101	0.999953
TRIM69	-0.25404	5.41567	0.180778	0.999953
ARHGEF16	-0.892464	-0.105356	0.085293	0.999953
VPS26B	0.121291	4.49179	0.182874	0.999953
FHL5	-0.469231	0.90479	0.129374	0.999953
CAPN3	-0.285607	9.72901	0.134666	0.999953
TTC30B	0.621497	-0.7335	0.0565531	0.999953
NXPH3	-0.523081	0.594637	0.107825	0.999953
UQCC1	-0.240727	6.19631	0.176222	0.999953
ARL6IP6	-0.20405	2.42645	0.160717	0.999953
SLC7A6	0.437005	5.61802	0.178646	0.999953
TCAP	-0.669217	11.3803	0.116537	0.999953
AMER1	-0.423093	3.29085	0.1765	0.999953
CCAR1	0.134509	5.16292	0.182197	0.999953
DUS2	-0.213122	2.07023	0.154007	0.999953
NUAK2	0.357943	0.797672	0.122263	0.999953
MMP23B	1.90098	-1.87037	0.0204426	0.999953
MICU3	-0.266932	2.0328	0.152904	0.999953
UNC5B	-0.482155	1.93462	0.149895	0.999953
CD38	-0.436401	5.16769	0.182717	0.999953
ERAL1	-0.20597	4.92155	0.183861	0.999953
UBR2	-0.166841	5.62301	0.180905	0.999953
ZFP64	-0.201483	1.99119	0.155063	0.999953
FAT3	-0.855865	-1.76491	0.0416306	0.999953
MAGI1	-0.406877	3.62326	0.180421	0.999953
TWF2	-0.297026	6.44343	0.174028	0.999953
F13A1	1.24202	1.31262	0.140074	0.999953
RXRG	-0.479422	4.56344	0.184305	0.999953
SETBP1	-0.380991	4.25044	0.184441	0.999953
UPRT	-0.186832	2.64544	0.167032	0.999953
TULP4	0.325257	4.30437	0.184536	0.999953
ZNF668	0.277499	1.94818	0.154356	0.999953
SLC25A28	0.133557	4.50418	0.184817	0.999953
PSPN	0.369463	-0.423502	0.0733049	0.999953
PIM1	0.558138	3.01399	0.178868	0.999953
PSMD11	0.208834	6.28251	0.177401	0.999953
DYRK2	-0.276794	5.39357	0.183197	0.999953
ARHGEF7	-0.157215	5.64866	0.181189	0.999953
ZNF280C	0.397962	0.228098	0.102718	0.999953
RP11-529K1.3	-3.16057	-1.96194	0.0344174	0.999953
USPL1	-0.12859	3.3663	0.179002	0.999953
UBE3A	-0.202264	6.88799	0.171164	0.999953
ANKRD13A	-0.17537	3.67631	0.182261	0.999953
ASB6	0.179938	3.09808	0.176806	0.999953
GBA	0.364906	2.47516	0.161813	0.999953
DLAT	-0.345737	6.82715	0.173513	0.999953
ZNF260	0.193787	2.03058	0.158164	0.999953
WWC3	0.220224	3.39145	0.181795	0.999953
SYNE4	-0.570611	-0.770432	0.060794	0.999953
RAVER2	-0.392277	5.06482	0.184788	0.999953
SLC38A2	-0.34026	7.0209	0.172377	0.999953
ZNF658	-0.278177	2.25129	0.161477	0.999953
SMTN	-0.282537	6.81187	0.17295	0.999953
PCDH12	-0.314929	2.64346	0.167944	0.999953
RP11-326A19.5	0.861634	0.781804	0.110655	0.999953
SPATA5L1	-0.238053	2.61498	0.170367	0.999953
MTCP1	-0.455058	1.62741	0.139524	0.999953
CS	-0.397773	8.96489	0.149413	0.999953
TMEM105	1.06446	-1.88363	0.0270981	0.999953
PAIP2B	-0.525429	5.97167	0.181242	0.999953
RP11-311P8.2	-0.5437	-1.48016	0.0391414	0.999953
DNAAF5	-0.233876	4.78886	0.186351	0.999953
SREK1IP1	-0.257792	3.07735	0.175721	0.999953
KCNC3	0.666417	-0.154124	0.0904559	0.999953
RP11-681B3.4	-1.30817	-1.14972	0.0492932	0.999953
EXD3	0.184518	3.47212	0.182482	0.999953
DNAJB1	-0.225008	5.33544	0.185454	0.999953
NBEAL1	-0.319312	-0.0460346	0.0947095	0.999953
ZNF664	-0.189771	6.264	0.178666	0.999953
SPATA13	0.284136	2.03245	0.162731	0.999953
ADCY1	-0.577904	4.11167	0.186338	0.999953
CBFB	0.366037	3.83386	0.18492	0.999953
CDH26	-0.458418	-0.308469	0.0785294	0.999953
TCF19	-0.395551	1.65008	0.150332	0.999953
IZUMO1	-0.774777	-1.80832	0.0327207	0.999953
SH3BGR	-0.329299	7.71029	0.167199	0.999953
B9D1	0.419117	0.760041	0.120706	0.999953
BBS7	-0.216171	1.81568	0.154013	0.999953
SFRP1	0.668759	-0.427804	0.0859006	0.999953
GBAS	-0.338226	8.45897	0.158936	0.999953
AC110615.1	0.499094	1.0116	0.119271	0.999953
ITSN1	-0.268981	5.07924	0.186833	0.999953
THY1	1.46855	2.17929	0.160843	0.999953
PLEKHN1	-1.38979	-1.37247	0.0367202	0.999953
RALA	-0.165178	4.22953	0.187068	0.999953
SRPX	0.853881	1.18543	0.133419	0.999953
HPS1	0.28826	3.43641	0.182575	0.999953
ZNF584	-0.221786	2.60619	0.172443	0.999953
C14orf180	-1.04273	0.931775	0.112065	0.999953
SAMD5	0.617842	-1.41124	0.0527762	0.999953
UQCRC1	-0.359287	8.60201	0.158549	0.999953
RILP	-0.306446	5.00079	0.188515	0.999953
KBTBD11	-0.327099	1.92475	0.160957	0.999953
SLC35F6	0.23481	3.20869	0.180029	0.999953
GNA12	0.192652	3.57021	0.185217	0.999953
RHOBTB3	-0.191237	4.80662	0.188245	0.999953
MRPS17P1	0.344242	-0.242649	0.0883811	0.999953
ISM1	-0.534352	-0.720571	0.071696	0.999953
VTI1B	-0.157823	5.74593	0.185938	0.999953
ZNF425	-0.323818	1.20977	0.142405	0.999953
SH3PXD2B	0.786895	2.12309	0.161337	0.999953
ARHGAP1	0.328616	4.23874	0.189034	0.999953
MYBPC1	-0.368292	13.5392	0.095218	0.999953
MNS1	-0.443315	0.120051	0.0986815	0.999953
C19orf48	0.423947	1.55454	0.144367	0.999953
SSUH2	0.47575	-0.639802	0.0719122	0.999953
TBPL2	0.804296	-1.60126	0.031309	0.999953
AKR1C1	0.618884	3.11193	0.180098	0.999953
ANKRD34A	-0.435053	0.634301	0.118452	0.999953
DDX5	0.19412	7.77567	0.167807	0.999953
KLHL18	0.278057	3.69894	0.186005	0.999953
TRIM9	1.20948	-1.14094	0.0515248	0.999953
WDR43	0.172528	3.98962	0.188373	0.999953
LOXL1	0.947642	1.68746	0.152505	0.999953
NUDT4	-0.258725	6.76517	0.177664	0.999953
RFX2	0.65135	0.379788	0.116954	0.999953
MTRF1	-0.195813	3.49665	0.184979	0.999953
SOD3	0.449197	1.46357	0.153653	0.999953
PSAP	0.429202	9.29703	0.150035	0.999953
HBS1L	-0.189246	6.63482	0.17936	0.999953
PIR	0.418411	1.04655	0.132824	0.999953
DENND1B	-0.278309	3.45557	0.185385	0.999953
TBC1D32	0.412678	0.215727	0.1046	0.999953
TMEM133	0.40478	0.937734	0.129411	0.999953
ZNF557	-0.245572	1.36947	0.14742	0.999953
TGDS	-0.280125	1.39781	0.142277	0.999953
SLC25A42	-0.321712	5.4984	0.18779	0.999953
ERMAP	0.317621	2.13304	0.166582	0.999953
PDE4A	-0.46454	5.2392	0.189338	0.999953
ZFYVE9	-0.178621	5.01629	0.190128	0.999953
GRIP2	-0.375971	6.46481	0.182333	0.999953
SYF2	-0.136205	4.82179	0.190973	0.999953
UCKL1	-0.334828	5.39274	0.18955	0.999953
NFKBIB	0.225101	3.47282	0.187762	0.999953
FBXW11	-0.171714	5.37696	0.189468	0.999953
SAA1	3.00612	-0.42958	0.10174	0.999953
RPAP3	-0.163332	4.61417	0.191374	0.999953
LLGL1	-0.208656	4.05715	0.190588	0.999953
CHCHD4	-0.319419	3.69912	0.187252	0.999953
FGF6	-0.888366	1.09576	0.12632	0.999953
COL24A1	0.757825	-0.0586054	0.0987327	0.999953
MYH2	-0.805155	14.5023	0.0859885	0.999953
LANCL1	-0.160857	5.48751	0.189257	0.999953
RP11-392A14.9	0.486354	0.623931	0.119437	0.999953
HM13	0.2497	4.16244	0.190947	0.999953
SH2D3A	0.337366	1.23502	0.148978	0.999953
RPL21P44	0.827251	-1.14751	0.0543521	0.999953
KBTBD13	-0.658984	2.22375	0.167555	0.999953
YJEFN3	-0.410672	1.8722	0.161941	0.999953
C3	0.376441	4.98795	0.191232	0.999953
USP27X	0.314675	0.412883	0.123878	0.999953
SIRT5	-0.284263	5.19205	0.191532	0.999953
NPDC1	0.234173	3.83174	0.191209	0.999953
CTNS	0.281456	3.18357	0.183449	0.999953
ACAA2	-0.30618	6.28493	0.18616	0.999953
TLR9	-0.647178	0.119585	0.112676	0.999953
VCAN	1.08857	2.81094	0.175134	0.999953
PLA2G2A	2.32319	-1.05913	0.0649213	0.999953
CAPN15	0.274288	4.14782	0.191855	0.999953
TMEM266	-0.347064	3.36852	0.186763	0.999953
MFN2	-0.396174	8.59216	0.161732	0.999953
KIF13B	0.205283	3.44151	0.189122	0.999953
EXOSC9	-0.169878	3.5945	0.188078	0.999953
PSMC3IP	-0.427964	0.555491	0.1209	0.999953
PMAIP1	1.17712	0.425488	0.0983682	0.999953
BMP6	0.4225	0.655604	0.130281	0.999953
NRIP2	-0.378293	1.14382	0.144882	0.999953
RBBP4	0.104408	6.09551	0.187265	0.999953
DDO	-0.23506	2.94209	0.180443	0.999953
FAIM	-0.242411	1.27714	0.14425	0.999953
MAP3K8	0.440222	1.57633	0.156486	0.999953
FBXL17	-0.23384	6.0752	0.187002	0.999953
FAM102A	0.35562	2.10614	0.170952	0.999953
IDI2	-0.973539	5.43335	0.191846	0.999953
NUCB2	0.287641	4.14633	0.192595	0.999953
MICALL2	0.656679	1.86099	0.167786	0.999953
NAA16	-0.189222	3.45813	0.188841	0.999953
RBM24	-0.235011	8.16508	0.169271	0.999953
NREP	-0.60727	6.35245	0.187654	0.999953
SERPINF2	0.966538	-0.965429	0.0639116	0.999953
PTGFR	1.3384	-0.330008	0.0966768	0.999953
DHX34	0.238483	2.719	0.184164	0.999953
LFNG	-0.49967	1.58315	0.155763	0.999953
ANKAR	-0.248625	0.719701	0.131712	0.999953
TMEM242	0.269436	3.94595	0.192592	0.999953
CRKL	-0.161583	5.97965	0.189248	0.999953
MPRIP	-0.235814	7.18904	0.177963	0.999953
DIO2	0.476184	1.44563	0.160844	0.999953
SAMD13	-0.740281	0.310463	0.107355	0.999953
FBXO42	0.128624	4.60603	0.194554	0.999953
GRHL1	0.396834	-0.289153	0.0909407	0.999953
KLHL33	-0.496486	5.06623	0.193664	0.999953
POC1B	-0.188741	2.54191	0.176714	0.999953
PPP1R15A	-0.293388	4.65427	0.194912	0.999953
CD151	0.464034	5.68196	0.191586	0.999953
MCRIP2	-0.284466	5.18328	0.194526	0.999953
KCNMB1	0.372828	0.0944347	0.110819	0.999953
DR1	-0.156365	5.45157	0.193481	0.999953
RP11-295K3.1	2.06498	-2.86279	0.0321343	0.999953
KRT8P12	-0.359816	2.90248	0.186127	0.999953
MTSS1L	0.330912	6.22481	0.187038	0.999953
SESN2	0.414268	2.1913	0.17552	0.999953
CTD-2369P2.10	-0.709241	-0.930828	0.0650716	0.999953
NDUFS8	-0.353463	6.36579	0.189478	0.999953
EPHB1	0.362192	2.59568	0.181968	0.999953
DAB2	0.602862	3.52348	0.191613	0.999953
RAD1	-0.235982	4.58339	0.195689	0.999953
NDUFV1	-0.35765	8.06657	0.173028	0.999953
SNX7	0.706749	0.837548	0.140859	0.999953
FBXO45	-0.247539	4.19608	0.195462	0.999953
PHC2	0.274508	5.40489	0.194006	0.999953
FDXR	0.636168	1.20719	0.148306	0.999953
GCSHP3	-1.53284	-0.411566	0.0774987	0.999953
AKAP7	-0.3333	3.84219	0.193378	0.999953
GGT6	0.687247	-1.64734	0.050352	0.999953
UBR1	-0.204463	4.43913	0.196254	0.999953
RCC2	0.424036	2.7658	0.182487	0.999953
TUBGCP4	-0.18723	4.07059	0.196194	0.999953
ZNF653	0.391191	0.748928	0.139395	0.999953
STS	0.257785	2.74677	0.18584	0.999953
ARHGAP24	-0.399109	2.93891	0.187485	0.999953
PTPN14	-0.18271	5.44905	0.194563	0.999953
MYL1	-0.531766	11.7648	0.134903	0.999953
MATN2	0.407688	2.00779	0.174113	0.999953
PPP4C	0.167383	4.48866	0.197131	0.999953
ASH2L	-0.118402	4.97844	0.196984	0.999953
FASTKD1	-0.528302	3.84274	0.194281	0.999953
NUPR1	0.430373	4.44615	0.196899	0.999953
OSTM1	0.288551	3.84176	0.195806	0.999953
HYI	0.197567	3.1468	0.190226	0.999953
SIRT4	-0.403617	1.57209	0.153852	0.999953
AC008810.1	1.11825	1.42628	0.141864	0.999953
OSMR	0.710191	1.96242	0.171843	0.999953
RNLS	-0.317356	2.48941	0.177925	0.999953
ARHGAP44	-0.370661	2.22289	0.177931	0.999953
TXNRD1	0.200693	6.09095	0.192083	0.999953
SLC4A8	-0.305077	0.868961	0.137373	0.999953
ZNF700	0.201224	2.071	0.174395	0.999953
AKTIP	-0.249955	6.24879	0.191885	0.999953
AC141586.5	0.386339	1.28777	0.160577	0.999953
FGF1	-0.50079	0.79021	0.132961	0.999953
THAP10	-0.386255	0.626287	0.131885	0.999953
RBM47	0.619962	0.0179452	0.106962	0.999953
SGSH	0.244159	3.15372	0.192679	0.999953
PRSS56	-0.299853	2.55	0.180632	0.999953
TTLL4	0.270963	2.76551	0.187671	0.999953
PIK3R1	0.398032	5.93587	0.195997	0.999953
RTN4IP1	-0.405454	3.60945	0.193608	0.999953
RFESD	-0.43378	1.3241	0.148778	0.999953
CTC-448F2.6	0.721894	-1.507	0.056091	0.999953
CX3CL1	-0.437644	2.17138	0.177867	0.999953
SMIM10	0.350355	0.120749	0.117466	0.999953
ASB14	-0.461091	4.37219	0.198728	0.999953
PGM1	-0.366777	9.94419	0.156175	0.999953
OAZ2	-0.211003	7.03584	0.186912	0.999953
SPARC	0.525803	7.95614	0.17826	0.999953
HIST1H4H	0.474336	1.79057	0.160685	0.999953
RCSD1	-0.323406	6.65746	0.189034	0.999953
AMACR	-0.426677	3.55939	0.196142	0.999953
ANKRD20A5P	-0.733136	0.520791	0.123299	0.999953
PTPN4	-0.293745	4.45743	0.199207	0.999953
TARBP1	-0.240499	4.82609	0.199215	0.999953
DIS3L	-0.225853	5.59815	0.196513	0.999953
RP11-705C15.2	-0.855951	-1.4782	0.0524638	0.999953
CPOX	-0.169298	3.33429	0.193206	0.999953
STAB1	0.716646	3.92751	0.197708	0.999953
USP20	0.161967	3.95283	0.19851	0.999953
MSC	0.886545	0.891747	0.141948	0.999953
SLC11A1	0.980939	0.0386315	0.101847	0.999953
SNAPC3	-0.164255	4.60661	0.199731	0.999953
VWA5B1	-0.869501	-1.83668	0.0414447	0.999953
SIDT1	-0.469561	-0.596369	0.0969149	0.999953
BBS2	-0.246499	5.02995	0.199237	0.999953
THPO	0.606714	-0.203584	0.103464	0.999953
EIF1B	-0.196451	5.52896	0.198553	0.999953
LAP3	-0.152106	5.35282	0.198788	0.999953
TMEM119	1.15686	0.227091	0.123798	0.999953
RAB10	-0.293973	7.89419	0.179612	0.999953
POC5	0.355918	0.572842	0.132578	0.999953
MTMR3	-0.246683	6.0362	0.195015	0.999953
ASMTL	0.171818	3.7535	0.198731	0.999953
ANK1	-0.51014	8.6663	0.171964	0.999953
PFKFB1	-0.379526	5.26945	0.199455	0.999953
SVEP1	0.360193	2.62479	0.186074	0.999953
SPON1	1.89066	-0.8358	0.0882246	0.999953
DUSP8P5	0.387758	0.833517	0.149002	0.999953
TBKBP1	-0.297907	4.72705	0.200582	0.999953
MECP2	0.250895	4.95994	0.200338	0.999953
ZNF354C	-0.216813	1.6727	0.167197	0.999953
FAM20A	0.975577	1.03263	0.150589	0.999953
C1orf127	-0.557785	3.8286	0.198237	0.999953
DNAL4	-0.325037	1.1407	0.146828	0.999953
POP1	0.333924	1.03665	0.151827	0.999953
IDH2	-0.322282	9.42261	0.164855	0.999953
NGFR	1.48175	-0.436622	0.100457	0.999953
PYDC1	0.492334	-0.743239	0.088459	0.999953
PLA1A	0.714614	-0.512594	0.10026	0.999953
NFE2	0.998677	-1.56849	0.0533745	0.999953
RP11-514P8.7	1.38507	-2.14128	0.0316348	0.999953
C16orf95	-0.30792	0.409693	0.129457	0.999953
LMF2	0.20374	4.1018	0.20082	0.999953
TUBA8	-0.424943	6.77637	0.193568	0.999953
PRR13	0.232885	3.6212	0.198705	0.999953
KTI12	0.374791	0.756976	0.138682	0.999953
ICMT	0.404356	6.74655	0.189118	0.999953
DCAF17	-0.186683	2.47332	0.187038	0.999953
NFAM1	0.941242	-0.616193	0.0919631	0.999953
FASTKD3	-0.249536	2.00594	0.173661	0.999953
EDEM1	0.232131	2.65231	0.190713	0.999953
INTS2	-0.221461	2.14955	0.180637	0.999953
C14orf28	-0.224066	1.62179	0.166988	0.999953
IDH3A	-0.29093	5.96427	0.198847	0.999953
NRXN3	0.943507	-1.19726	0.0812704	0.999953
STPG1	-0.365205	0.71317	0.137711	0.999953
ZNF423	-0.364493	4.19973	0.20222	0.999953
TSC1	-0.287379	5.47983	0.200548	0.999953
ZNF710	-0.509619	5.3913	0.200689	0.999953
ALDH1A3	0.740661	1.95195	0.172497	0.999953
SLC25A35	0.47875	0.64639	0.144143	0.999953
ARMCX1	-0.171466	4.56189	0.202705	0.999953
RP11-472B18.1	-0.600219	-0.62518	0.0929413	0.999953
TNFAIP8L3	1.0175	-0.920121	0.0960252	0.999953
UQCRC2	-0.382532	8.59289	0.17794	0.999953
HMGB3P22	-0.865186	-2.02908	0.0465991	0.999953
NOTCH2NL	0.32289	1.45337	0.162869	0.999953
RBM19	0.275519	4.11812	0.202504	0.999953
ZNF106	-0.342804	9.71889	0.162517	0.999953
SLC9A3R1	0.479863	1.0103	0.153969	0.999953
TRO	-0.375462	5.01615	0.203263	0.999953
FDX2	-0.236854	2.24714	0.18135	0.999953
CTD-2369P2.12	1.25924	0.559016	0.120903	0.999953
QKI	-0.174377	7.90275	0.183969	0.999953
RCAN2	-0.204334	6.54628	0.194614	0.999953
BTBD1	-0.214567	8.35589	0.179544	0.999953
KIF7	0.529828	0.13683	0.125511	0.999953
ERBB3	1.23735	1.72713	0.183761	0.999953
LRFN4	0.463585	2.9866	0.196902	0.999953
NCKIPSD	-0.206156	2.95233	0.196646	0.999953
COQ3	-0.463169	4.08532	0.202116	0.999953
MFSD14C	0.387409	-0.0522834	0.119228	0.999953
SLCO4A1	-0.390769	0.956392	0.161019	0.999953
AFG3L1P	0.199131	3.88757	0.202731	0.999953
CCDC40	0.614929	0.113027	0.126941	0.999953
SLC7A14	0.363349	-0.827289	0.0890594	0.999953
ZNF507	-0.174604	3.56665	0.202348	0.999953
RP4-682C21.2	-0.649981	-1.3596	0.0749497	0.999953
NOS2	-0.571215	-0.337325	0.0966049	0.999953
DAAM1	0.253698	2.65748	0.193486	0.999953
POMT2	0.429409	3.98791	0.203485	0.999953
ACTN1	0.463849	3.20787	0.20032	0.999953
HLX	0.249306	1.90732	0.180108	0.999953
PKIA	-0.361427	9.34654	0.170438	0.999953
MPP3	0.574831	-0.152196	0.115563	0.999953
CH17-270A2.2	-0.95472	-1.91092	0.048895	0.999953
GNAQ	0.230826	4.12471	0.204114	0.999953
FLT1	-0.298432	4.46015	0.204668	0.999953
CERCAM	0.491413	3.23225	0.197345	0.999953
PCDHGA11	0.890118	-0.874458	0.0895803	0.999953
RND2	1.06469	-1.64133	0.0663354	0.999953
C11orf53	-1.42401	-1.23517	0.056715	0.999953
NKAPL	0.25847	1.71518	0.173133	0.999953
NDUFA9	-0.437506	6.75466	0.197734	0.999953
SLC16A1	-0.36253	6.38752	0.199803	0.999953
MINOS1	-0.284392	5.90286	0.202738	0.999953
FIG4	-0.13615	3.13856	0.199444	0.999953
CP	0.997131	-1.79407	0.0752831	0.999953
DBF4B	-0.285074	2.15138	0.18126	0.999953
RNF216P1	-0.168356	2.27552	0.187191	0.999953
IRAK3	-0.217225	1.90237	0.180477	0.999953
NAGLU	0.292427	2.60609	0.19182	0.999953
LLPH	-0.131867	3.72079	0.202827	0.999953
NFKBIA	-0.292456	4.79434	0.205239	0.999953
ST13	-0.182458	6.78296	0.195419	0.999953
EGFEM1P	-0.456433	-1.54354	0.0668223	0.999953
GCOM1	-1.27446	-0.774399	0.115657	0.999953
PTPRB	-0.279969	4.66373	0.205397	0.999953
PCDHGC5	0.839716	-0.522629	0.099813	0.999953
ADAMTS16	1.15775	-1.80075	0.0662462	0.999953
PCDHGB5	0.659649	-0.196116	0.116963	0.999953
APOOL	-0.231669	5.41718	0.204483	0.999953
ARFGAP2	0.174824	6.39241	0.19947	0.999953
LNX1	-0.298056	1.8497	0.180148	0.999953
DPY19L2P2	-0.240917	0.931786	0.158713	0.999953
TAGLN	0.437035	3.90782	0.204558	0.999953
FBXO46	-0.228758	2.61007	0.195491	0.999953
MTBP	-0.442009	-0.328128	0.109115	0.999953
PGBD1	-0.190516	1.11619	0.160551	0.999953
FCGBP	1.15266	-1.40686	0.0667867	0.999953
CTB-50L17.14	0.351338	2.83915	0.19844	0.999953
RALGDS	0.222519	5.01469	0.205617	0.999953
AC013439.4	-0.912612	-0.642595	0.0876824	0.999953
NRGN	0.904746	-0.727644	0.0942971	0.999953
PISD	-0.143058	3.55059	0.20345	0.999953
MXRA5	1.36587	2.44148	0.186561	0.999953
CRELD1	0.146652	4.49633	0.206719	0.999953
ZNF74	-0.212738	2.58792	0.195749	0.999953
RTCA	-0.174649	4.67877	0.206951	0.999953
STRC	0.75529	-0.825393	0.10341	0.999953
ACADSB	-0.355835	6.1643	0.201303	0.999953
LGI1	-0.914511	1.01198	0.148073	0.999953
PLEKHM1	0.31181	3.63105	0.205769	0.999953
FAM46B	-0.670329	-0.616352	0.117004	0.999953
CDKN2B	0.468186	1.8925	0.187516	0.999953
TRAF3	0.349172	3.23429	0.203365	0.999953
THRA	-0.291557	6.66191	0.198456	0.999953
PPAT	-0.179579	1.73582	0.179522	0.999953
DGKG	0.400254	1.15825	0.164214	0.999953
ZNF432	0.171477	2.73485	0.197043	0.999953
MRPL38	-0.20688	5.77057	0.204916	0.999953
CBARP	1.2556	-1.56446	0.064259	0.999953
MYSM1	-0.184727	4.4747	0.207609	0.999953
RP5-1028K7.3	-0.269667	1.12881	0.161141	0.999953
ZNF446	0.247342	1.93893	0.185458	0.999953
CCDC102B	-0.387847	1.29744	0.167044	0.999953
YWHAG	-0.182109	8.4957	0.183693	0.999953
GALNT18	0.347041	1.54507	0.178138	0.999953
TMEM65	-0.206657	5.08579	0.207704	0.999953
KIAA1958	-0.239906	1.2323	0.169035	0.999953
RBMS3	0.228431	3.62934	0.205785	0.999953
KLF3	0.334698	3.9025	0.207327	0.999953
SLC26A8	-0.622116	-1.71218	0.0530958	0.999953
ZDHHC23	0.6043	0.0129231	0.125075	0.999953
PHF1	0.164316	5.03361	0.207892	0.999953
AKR1B1	-0.275992	7.09283	0.198606	0.999953
PHTF1	0.409402	1.68649	0.18005	0.999953
MT2A	0.718187	3.94363	0.207187	0.999953
ATG4D	-0.209194	5.05452	0.208456	0.999953
IL31RA	-0.656965	1.04778	0.181384	0.999953
ZMYM6	-0.141494	3.11201	0.2023	0.999953
HIC1	0.308919	3.83136	0.207882	0.999953
ATAD2B	0.198986	2.30362	0.193084	0.999953
PRKG1	-0.326019	5.67197	0.206841	0.999953
PANK1	-0.473303	3.53608	0.204904	0.999953
MSH2	-0.193395	3.14228	0.204419	0.999953
GGNBP2	0.15566	4.94344	0.20897	0.999953
EFHD1	-0.317475	3.32326	0.205702	0.999953
SPOP	-0.128892	5.42001	0.208541	0.999953
MIPEP	-0.243553	3.5101	0.205745	0.999953
IPO5P1	0.307781	-0.172155	0.124438	0.999953
CTB-60B18.23	-1.13156	0.101543	0.11826	0.999953
KLF2	-0.399087	2.96477	0.20282	0.999953
RHBDF1	0.211905	4.16779	0.209896	0.999953
RAP1GAP2	-0.533966	1.10642	0.172779	0.999953
RP11-124L9.1	1.08036	-1.15581	0.0653938	0.999953
NAA50	-0.165971	7.89011	0.192373	0.999953
FAM186A	0.530827	-0.34375	0.117391	0.999953
SIM1	-0.299221	3.01667	0.205167	0.999953
HIBADH	-0.288319	6.09851	0.206771	0.999953
FNIP1	-0.215072	4.26623	0.210467	0.999953
RAD51AP1	-0.657762	-0.603139	0.0938484	0.999953
ALDOA	-0.408001	12.7474	0.141069	0.999953
ANGEL2	0.13417	3.68747	0.208537	0.999953
COL5A1	0.746018	4.86392	0.210296	0.999953
PLS1	-0.657527	-1.18043	0.0784985	0.999953
THADA	0.167267	3.06292	0.20517	0.999953
CDC42EP4	-0.217817	3.54335	0.208558	0.999953
MKL2	-0.224406	4.6443	0.210993	0.999953
EFCAB2	-0.206536	3.87934	0.209697	0.999953
SIRT3	-0.279508	4.73878	0.211108	0.999953
CYB5R2	0.268804	2.12797	0.194632	0.999953
AKR1C2	0.671378	4.46482	0.211095	0.999953
AMHR2	-0.557542	0.977054	0.154123	0.999953
BTBD10	-0.150894	3.47587	0.208418	0.999953
HNRNPL	0.134932	6.85736	0.202941	0.999953
HIVEP1	0.249174	1.99553	0.192511	0.999953
TMEM86A	0.458768	1.06131	0.166846	0.999953
SNPH	-0.251831	2.74942	0.204183	0.999953
PRUNE2	0.723021	3.62649	0.211494	0.999953
SLC24A1	0.410953	0.163282	0.142068	0.999953
CSTF2T	-0.230033	4.79323	0.211847	0.999953
NXNL2	0.313229	-0.399503	0.112957	0.999953
HSPA9	-0.207307	8.08493	0.193367	0.999953
DCAF16	0.185695	3.91327	0.211298	0.999953
SETX	0.139037	4.48527	0.211972	0.999953
ACTR1A	0.170129	6.82449	0.203758	0.999953
DOCK3	-0.424545	2.26679	0.199132	0.999953
CCDC8	0.778729	1.24092	0.171702	0.999953
TXNIP	-0.596832	8.54443	0.189434	0.999953
SLC26A1	0.379697	-0.356944	0.125287	0.999953
ACO2	-0.393931	8.88133	0.186039	0.999953
PCNX3	0.240474	3.4592	0.209736	0.999953
PFKL	0.310219	4.28712	0.212451	0.999953
WDR62	-0.652577	6.03818	0.209375	0.999953
CPXM1	1.75889	0.475958	0.144433	0.999953
ANXA2R	0.398902	-0.201516	0.123398	0.999953
H2AFY2	0.199541	2.45057	0.199099	0.999953
HEATR5B	-0.184253	2.79542	0.205775	0.999953
MAPKAPK5	-0.101476	4.39643	0.21292	0.999953
SIGMAR1	0.244355	2.5163	0.200169	0.999953
SPIRE2	0.318282	0.286047	0.147041	0.999953
ACAD8	-0.162234	5.21688	0.212492	0.999953
CRABP2	1.45036	0.383537	0.136312	0.999953
MOG	0.513396	-1.81591	0.070551	0.999953
ZNF704	-0.23132	3.831	0.212096	0.999953
C8G	0.583996	-0.327122	0.116528	0.999953
SLC25A39	0.15552	4.61395	0.21318	0.999953
ZNF681	-0.402804	-1.14407	0.0882055	0.999953
FAM50A	0.154562	5.17731	0.212722	0.999953
OFD1	0.166156	2.79292	0.206045	0.999953
S100A9	1.9738	-0.818205	0.0823282	0.999953
MCUR1	-0.179123	4.11289	0.213091	0.999953
ZNF490	-0.817996	-0.810059	0.117005	0.999953
BEGAIN	-0.728018	-0.916114	0.125655	0.999953
RUSC2	-0.317289	5.90993	0.211052	0.999953
PCYOX1	-0.304516	6.66257	0.207124	0.999953
USP5	0.13519	5.89739	0.210474	0.999953
SNX21	0.167417	5.03285	0.21395	0.999953
TUBB	0.400553	6.63175	0.207096	0.999953
LCAT	0.32199	2.08655	0.195061	0.999953
ERP44	0.18628	3.84778	0.212697	0.999953
FRAT2	-0.328997	2.44315	0.199441	0.999953
RPL9P7	-0.858329	-1.28487	0.0790831	0.999953
RGS16	0.788204	0.0848557	0.132762	0.999953
SDF4	0.134529	5.5235	0.213102	0.999953
WDR86	-1.24208	-1.77861	0.060371	0.999953
RHOQ	-0.240175	7.72818	0.200083	0.999953
KCNJ15	0.219542	0.801061	0.165319	0.999953
MICU1	0.181969	5.99052	0.21129	0.999953
CNEP1R1	-0.237976	3.51388	0.211648	0.999953
IFITM3	0.332461	5.0693	0.214319	0.999953
C7	0.853974	-1.56703	0.0985362	0.999953
SIRPA	0.532833	2.87404	0.205562	0.999953
DYRK1A	-0.122163	5.81994	0.2124	0.999953
TMED4	-0.195889	5.93709	0.21249	0.999953
KLF14	0.555226	-0.627855	0.111685	0.999953
SESN3	0.575252	3.08485	0.211599	0.999953
PCDHGA5	0.643305	-1.42659	0.0875863	0.999953
PTK2B	0.455607	2.46334	0.203931	0.999953
SCARB2	0.225285	6.98734	0.20581	0.999953
RP11-505K9.4	-0.432052	0.763222	0.156987	0.999953
APLF	0.252905	0.993601	0.173013	0.999953
RNF150	-0.452502	4.86656	0.215274	0.999953
RPL3	0.550252	6.79876	0.208632	0.999953
ZBTB25	-0.153606	3.54232	0.213129	0.999953
WDR41	-0.180928	3.31971	0.211302	0.999953
TBC1D22B	0.236716	2.89446	0.209176	0.999953
PCDHB5	0.432423	-0.0202975	0.145802	0.999953
TICAM2	-0.256993	2.51166	0.202825	0.999953
OTUD5	0.14158	4.59352	0.215596	0.999953
LDB3	-0.465199	11.132	0.165853	0.999953
GOT2P3	-1.09524	-1.54746	0.0743153	0.999953
LSMEM1	-0.331387	5.58076	0.214504	0.999953
GRAMD1B	0.537697	2.73649	0.207822	0.999953
AUNIP	-0.451447	-1.12368	0.0952261	0.999953
GSE1	0.284794	5.66445	0.212924	0.999953
KDELR1	0.177384	4.73041	0.215767	0.999953
ZBTB44	-0.244164	6.18658	0.211693	0.999953
PPP1R1C	-1.08454	0.805088	0.161213	0.999953
CD248	0.653689	3.14871	0.210684	0.999953
ZNF322	-0.16266	3.06709	0.210385	0.999953
TMEM19	-0.179828	4.94298	0.21575	0.999953
CLASP1	-0.265745	6.6252	0.20834	0.999953
ELP3	-0.124595	4.58708	0.216021	0.999953
MEX3B	-0.279262	0.76687	0.163901	0.999953
BLM	0.263036	0.463209	0.158353	0.999953
VARS	0.210712	5.31256	0.215148	0.999953
KHDC1	-0.639824	-1.44833	0.0843033	0.999953
TMEM179B	0.300865	2.28881	0.198087	0.999953
MPP4	0.622941	-1.4939	0.0792971	0.999953
C2orf91	0.550997	-1.84137	0.0760458	0.999953
PARS2	-0.181423	1.87308	0.194888	0.999953
SLC6A4	-0.368705	-0.568653	0.118948	0.999953
TMEM26	-0.738056	-1.46776	0.0850626	0.999953
SGO2	0.572531	-0.356253	0.126842	0.999953
FAM234B	-0.205052	1.09442	0.178084	0.999953
GS1-393G12.13	-1.02126	-1.92733	0.0647707	0.999953
TMEM176A	0.775367	0.370401	0.156969	0.999953
PLIN1	-0.58848	0.750356	0.171887	0.999953
CHCHD7	-0.310667	3.76166	0.215351	0.999953
RAP1GDS1	0.324023	1.94961	0.195351	0.999953
EEF2KMT	0.268558	2.08655	0.199603	0.999953
ZNF500	-0.190471	2.65025	0.208048	0.999953
RP11-382A20.3	-0.233473	3.11036	0.212431	0.999953
AC024560.3	-0.263912	3.85496	0.216725	0.999953
ACTG2	1.36046	-1.8671	0.0818192	0.999953
HPRT1	0.35817	2.84265	0.20883	0.999953
UBE2W	0.343984	3.53269	0.214782	0.999953
EIF4A1	0.377154	5.80574	0.215983	0.999953
GRIPAP1	0.179657	4.41485	0.217693	0.999953
ADM	0.360349	1.24409	0.182377	0.999953
CACNB1	0.24543	8.04583	0.201503	0.999953
CREBRF	-0.263768	3.03999	0.213155	0.999953
KHK	-0.499349	1.07585	0.168816	0.999953
GRB10	-0.363104	5.80889	0.215687	0.999953
ADRA1B	1.04357	-2.13815	0.0503119	0.999953
HSD11B1L	-0.225217	2.5376	0.206372	0.999953
SLC25A37	-0.169319	5.52757	0.216513	0.999953
DNM1L	-0.206895	6.06926	0.214851	0.999953
LRRC20	-0.381002	8.0361	0.202245	0.999953
PRPS1P2	-0.480072	-0.679378	0.122106	0.999953
GGCT	-0.260506	3.77819	0.216279	0.999953
DHDDS	0.174951	3.17898	0.213328	0.999953
TISP43	-0.523433	-1.20748	0.0964261	0.999953
C1orf131	0.189509	2.16976	0.200237	0.999953
WDR47	-0.258665	4.28327	0.2184	0.999953
RPSAP36	-0.603402	-1.58272	0.0825338	0.999953
KIAA1191	-0.207192	5.9255	0.21607	0.999953
ARL6	-0.28874	0.685286	0.162859	0.999953
MRPS27	-0.205927	5.64917	0.217334	0.999953
KLHDC9	-0.547105	0.706935	0.160614	0.999953
GADD45B	0.430893	1.42552	0.187704	0.999953
PLA2G4B	-0.740113	1.1618	0.188274	0.999953
AL365181.1	-0.423534	0.755187	0.170079	0.999953
AC245100.1	0.594286	-0.641928	0.116173	0.999953
LMO4	-0.162164	4.53657	0.219197	0.999953
CNOT8	-0.186243	3.53813	0.216845	0.999953
SCRG1	0.607614	-1.51473	0.0870276	0.999953
ARL4A	0.611102	0.0688979	0.152696	0.999953
C6orf62	0.153948	6.09629	0.216479	0.999953
TCP11L2	-0.271709	2.47972	0.211618	0.999953
DECR1	-0.395282	6.13994	0.217274	0.999953
SERTAD4	0.710024	-0.709916	0.122315	0.999953
UTP20	-0.147325	3.05483	0.215538	0.999953
NUDT8	-0.327155	3.63161	0.216697	0.999953
CREBL2	-0.234259	3.34917	0.216381	0.999953
SEMA4A	-0.237181	1.83591	0.19855	0.999953
RFC5	-0.231037	1.61055	0.191245	0.999953
ADAM12	3.21793	-1.3191	0.0949798	0.999953
TMEM116	-0.189026	2.01606	0.20223	0.999953
MYLPF	-0.639229	10.8125	0.182722	0.999953
AMPD1	-0.350644	8.93603	0.19611	0.999953
MDH1	-0.538665	8.12268	0.206265	0.999953
PGK1	-0.37081	8.38034	0.20363	0.999953
DPP8	-0.172113	5.56132	0.218673	0.999953
NEK3	0.251595	1.77298	0.199501	0.999953
IL4R	0.535745	1.62028	0.196863	0.999953
GUCA1B	-0.348884	0.0121362	0.15515	0.999953
FZD1	0.409704	2.23168	0.203383	0.999953
DUSP4	0.871768	0.965679	0.183187	0.999953
BRAP	-0.131414	3.72572	0.21962	0.999953
GLDN	0.926991	-0.410936	0.118225	0.999953
HNRNPA1P16	0.465784	-1.42367	0.0997165	0.999953
EPN2	-0.15874	4.67296	0.221083	0.999953
TNFRSF9	-0.424119	-0.783282	0.120844	0.999953
RPS6KA3	-0.207446	6.56193	0.215635	0.999953
KLB	0.479128	-1.56276	0.100526	0.999953
AGAP3	0.170175	4.84926	0.221234	0.999953
PROS1	0.302865	2.53611	0.211683	0.999953
TUBD1	-0.246775	2.42499	0.208708	0.999953
B4GALNT1	0.429122	3.14601	0.218129	0.999953
FBXL6	0.256321	2.49062	0.211638	0.999953
RNF19B	0.234066	3.11874	0.218109	0.999953
BMX	0.583978	-1.37278	0.110823	0.999953
MKKS	-0.282864	5.00843	0.221679	0.999953
GOLGA6C	-1.84697	-2.93077	0.0819968	0.999953
SLC7A8	-0.237779	3.85421	0.221246	0.999953
MAST3	0.53465	2.17142	0.209444	0.999953
METTL4	-0.202237	1.51738	0.193915	0.999953
TBC1D8	-0.388412	5.84266	0.219588	0.999953
CEPT1	-0.188997	3.22626	0.21831	0.999953
C1orf105	1.55892	-1.92096	0.0844739	0.999953
UBA1	0.176643	7.39476	0.21154	0.999953
COPE	0.142608	4.82747	0.222382	0.999953
LOXL3	0.51723	0.568556	0.169522	0.999953
RDH16	-0.31755	-0.516641	0.134019	0.999953
FLNA	0.417942	6.05207	0.219065	0.999953
ANKIB1	-0.162147	3.83374	0.221906	0.999953
SLC27A5	0.137057	2.14806	0.207162	0.999953
DDX47	-0.171305	4.4656	0.222528	0.999953
MOCS3	0.206535	2.16161	0.207022	0.999953
PDCD7	-0.11334	3.21714	0.219281	0.999953
CHRDL2	0.470971	2.05529	0.207648	0.999953
FBXW11P1	0.805694	-1.89414	0.0726338	0.999953
CFDP1	0.102902	3.40236	0.220726	0.999953
PYGL	0.827371	1.10745	0.185191	0.999953
ACAP3	0.183521	5.42201	0.222607	0.999953
RSRP1	-0.219209	5.28108	0.222823	0.999953
PYGO2	0.218556	3.81191	0.223046	0.999953
CYCS	-0.411586	8.36275	0.209067	0.999953
POU5F1	0.181289	0.98902	0.190217	0.999953
ATAT1	0.201445	1.7961	0.204375	0.999953
[truncated: 12,918 more rows]

## Sheet: SR - Pre vs Post
Gene ID	logFC	AveExpr	P.Value	adj.P.Val
BPGM	-0.71434	3.83487	0.00139434	0.70813
CIART	-1.00496	4.27846	0.00172663	0.70813
ZCCHC4	-0.434526	2.78517	0.000636741	0.70813
KCTD9	-0.342513	5.134	0.00260358	0.70813
GADD45G	-1.26601	3.85895	0.00249394	0.70813
CTNNBIP1	-0.61247	4.77082	0.00376506	0.70813
UBIAD1	-0.30357	3.8984	0.00360817	0.70813
HMGCS1	-0.344223	4.56116	0.00476854	0.70813
PIK3R2	0.527632	4.17235	0.00445563	0.70813
CDK5RAP1	-0.273684	4.36698	0.00561586	0.70813
CA14	-2.14793	2.93066	0.00219388	0.70813
SEMA3F	0.701598	2.48408	0.00166854	0.70813
ATAD1	-0.432539	5.48975	0.00555487	0.70813
ABCB7	-0.328553	4.64296	0.00699044	0.70813
HNRNPA1	0.290748	7.81128	0.001602	0.70813
PDZD2	-0.520548	3.18063	0.00519162	0.70813
RALY	-0.321208	6.02278	0.00557668	0.70813
DMPK	0.813934	7.48473	0.00267699	0.70813
UNKL	0.591682	4.34903	0.00839916	0.70813
IARS2	-0.270094	6.55063	0.0047883	0.70813
ZFP36L1	0.724288	5.18522	0.00845887	0.70813
OS9	0.350016	5.57122	0.00781629	0.70813
HMOX1	2.19147	4.18599	0.00634637	0.70813
KIAA0895L	0.581002	2.87818	0.00449385	0.70813
FAM210A	-0.618465	4.50758	0.00974392	0.70813
ABTB2	-0.636756	4.11265	0.00919761	0.70813
RWDD4	-0.371338	5.3321	0.00872845	0.70813
KIF3B	0.588539	2.38265	0.00289506	0.70813
GBP2	0.644287	4.65362	0.010068	0.70813
MCAM	0.817601	4.53789	0.0100257	0.70813
WDR12	-0.340532	4.079	0.010135	0.70813
SCUBE2	-1.15976	2.26345	0.00342142	0.70813
TMEM248	0.208184	4.36766	0.0105624	0.70813
CLDN5	0.621889	3.60265	0.00885948	0.70813
DNAJC18	-0.400489	3.69866	0.00951512	0.70813
TFRC	-1.1102	5.6139	0.0085239	0.70813
PPP1R10	0.650401	3.69938	0.00915421	0.70813
USP15	-0.373975	6.15813	0.00790879	0.70813
TOP1	0.349388	4.44731	0.0117896	0.70813
GMPPA	0.369252	3.36433	0.00887549	0.70813
BCAS2	-0.518405	4.85479	0.0122173	0.70813
PFKFB1	-0.717927	5.26945	0.0114072	0.70813
PDHX	-0.522038	6.7578	0.00642639	0.70813
DNAJC27	-0.344189	3.00889	0.00788564	0.70813
ARHGEF2	0.695139	4.05798	0.0119494	0.70813
SLC25A40	-0.560285	3.01175	0.00867839	0.70813
C10orf76	-0.412947	4.57147	0.0140476	0.70813
EXD2	-0.256976	4.01874	0.0134258	0.70813
SIRT7	0.495783	2.42175	0.00454253	0.70813
TM9SF1	0.484998	3.32007	0.010871	0.70813
GCLC	0.259039	3.64839	0.0121158	0.70813
RFFL	0.598805	3.5996	0.0116667	0.70813
PRR14L	0.365621	2.94325	0.00813971	0.70813
UBE2V1	-0.271126	6.06949	0.0109495	0.70813
ZNF41	-0.442421	4.17624	0.0150103	0.70813
NAT9	0.292004	3.16602	0.0102629	0.70813
DENND2C	-0.683277	6.545	0.00992977	0.70813
FAM136A	-0.317388	4.2948	0.0162606	0.70813
NOP56	0.243437	5.0013	0.0161441	0.70813
LIFR	-0.467776	5.14403	0.0160687	0.70813
RASSF3	-0.601269	4.27991	0.0169713	0.70813
GPC4	-0.43859	4.32577	0.0171943	0.70813
SCML1	-0.320657	4.25187	0.0169496	0.70813
KIAA0408	-0.761591	4.50456	0.017082	0.70813
UBE3C	-0.373312	6.6669	0.00991318	0.70813
LONRF1	-0.493204	4.30355	0.0175919	0.70813
TMEM266	-0.590637	3.36852	0.0148766	0.70813
SLC2A11	-0.524608	4.50378	0.0177809	0.70813
PCGF5	-0.266451	5.37011	0.0163231	0.70813
MTRR	-0.325781	4.86439	0.017773	0.70813
CSPG4	1.14176	4.97121	0.0168008	0.70813
BUD13	0.30578	2.65877	0.00880701	0.70813
ALAS1	-0.676596	5.92361	0.0138762	0.70813
SUPV3L1	-0.409023	4.85096	0.0182027	0.70813
PLAU	1.23566	2.9314	0.00949695	0.70813
COX10	-0.465386	5.24088	0.0179624	0.70813
TKT	1.00522	2.96335	0.0109079	0.70813
ZDHHC7	-0.344552	5.88243	0.014717	0.70813
PDK1	-0.362007	3.30069	0.0136833	0.70813
TXLNA	0.331623	4.67108	0.0193645	0.70813
LRPPRC	-0.501906	7.34434	0.00883778	0.70813
STAG3L4	-0.465105	2.56377	0.0103725	0.70813
KLF15	-0.94798	4.41284	0.018543	0.70813
TOMM70	-0.294696	6.35208	0.0135717	0.70813
RCL1	-0.431576	3.13486	0.0140161	0.70813
LCOR	-0.320322	3.61175	0.0170932	0.70813
RFX5	0.399954	4.19299	0.0194925	0.70813
PLOD3	0.609986	3.09884	0.0128317	0.70813
LMF2	0.353562	4.1018	0.0197044	0.70813
SYNGR1	-0.445691	4.20106	0.0206291	0.70813
CRIP2	0.616403	4.3911	0.0203829	0.70813
RIC8B	-0.384384	3.5451	0.017465	0.70813
FXN	-0.474925	3.3718	0.0165101	0.70813
TMEM268	-0.34153	2.72118	0.0120768	0.70813
ANKMY2	-0.428223	4.23064	0.021045	0.70813
CBWD2	-0.304123	4.74505	0.0215368	0.70813
C2orf88	-0.757822	3.90108	0.0203614	0.70813
FMNL3	0.508388	3.70506	0.018739	0.70813
LGALSL	-0.783014	5.92838	0.0178915	0.70813
TRAPPC13	-0.301432	3.65467	0.0195171	0.70813
CBX6	0.45378	3.81277	0.0193639	0.70813
TRNAU1AP	0.336561	2.76045	0.0123911	0.70813
PPP1R12C	0.391867	4.2255	0.0216001	0.70813
SLC25A12	-0.625531	7.6301	0.00853748	0.70813
TRO	-0.641427	5.01615	0.0221479	0.70813
KIAA0753	0.700612	1.17618	0.00199948	0.70813
DAZAP1	0.227269	5.45559	0.0209517	0.70813
APOD	-0.872439	5.87282	0.0176186	0.70813
LGALS8	0.367074	3.50127	0.0177699	0.70813
DCAF11	-0.355423	6.54006	0.0147833	0.70813
STBD1	-0.393057	6.74796	0.0132684	0.70813
NDUFA4L2	0.458848	3.43623	0.0190602	0.70813
ABHD18	-0.549669	4.29262	0.0231113	0.70813
MAP1LC3A	-0.453378	3.70924	0.0211723	0.70813
AIFM1	-0.349411	5.90896	0.0189246	0.70813
APLNR	0.695483	4.31211	0.0229571	0.70813
DLAT	-0.604987	6.82715	0.0137294	0.70813
PDP1	-1.15145	5.72065	0.0193521	0.70813
LGR4	-0.344772	4.33985	0.0244542	0.70813
HPCAL1	0.364505	2.8743	0.0145706	0.70813
IER2	0.703199	3.26212	0.017341	0.70813
SLC35A2	0.397016	2.05336	0.00754906	0.70813
ANKRD46	-0.612224	5.28876	0.0224705	0.70813
FHL2	-0.733678	4.36503	0.0246582	0.70813
RNF145	0.3383	3.63222	0.0211269	0.70813
DDX1	-0.272573	7.16734	0.0128407	0.70813
DLD	-0.545691	7.70858	0.010562	0.70813
KIAA1161	-0.777446	7.10992	0.0126236	0.70813
MED14	-0.397617	6.09242	0.0196476	0.70813
PHKB	-0.409678	7.71369	0.0102234	0.70813
DPP8	-0.303532	5.56132	0.022592	0.70813
NADK2	-0.326645	4.59807	0.0258575	0.70813
EMSY	-0.301974	3.54693	0.0213291	0.70813
SUCLA2	-0.658256	7.40175	0.0125245	0.70813
SEMA6D	-0.890872	3.63249	0.0230536	0.70813
KIFC3	0.591009	2.13379	0.00906689	0.70813
SF3B3	0.213487	5.53212	0.0237547	0.70813
NUDT8	-0.536392	3.63161	0.0244685	0.70813
TNFAIP3	0.876522	3.03828	0.0159819	0.70813
UQCC1	-0.396668	6.19631	0.0199159	0.70813
TUBB2A	0.863291	2.56647	0.0129766	0.70813
IFFO1	0.699206	4.32227	0.0258637	0.70813
ZYG11B	-0.470084	7.46872	0.0121755	0.70813
C6orf136	-0.554928	4.5654	0.0270215	0.70813
DDR1	0.560163	5.37113	0.0257613	0.70813
ARPP21	0.575843	5.65697	0.0240505	0.70813
MRPS30	-0.419869	5.11164	0.0261476	0.70813
NOP16	-0.366212	3.89953	0.0261124	0.70813
SPRYD3	0.253792	3.7886	0.0254449	0.70813
ST3GAL3	-0.592485	5.6634	0.0237624	0.70813
ANP32B	0.402673	4.40867	0.0276191	0.70813
UNC13B	-0.614431	6.11988	0.0215273	0.70813
ADAMTS1	0.706387	4.09284	0.0264688	0.70813
SSFA2	-0.253723	6.01786	0.0229519	0.70813
KANK2	0.488324	4.55833	0.0280783	0.70813
PTK2B	0.866759	2.46334	0.013329	0.70813
MKKS	-0.488101	5.00843	0.027769	0.70813
AUH	-0.458955	3.89303	0.0270237	0.70813
H2AFX	0.559013	2.2433	0.0122639	0.70813
GADL1	-1.27552	4.12122	0.0278574	0.70813
CLYBL	-0.420392	4.1975	0.0289626	0.70813
PARP11	0.407123	1.57345	0.00544658	0.70813
PEA15	0.427044	5.13485	0.0278489	0.70813
C6orf203	-0.33922	3.87	0.0278823	0.70813
UTP3	0.239513	3.22318	0.0226917	0.70813
MLEC	-0.524186	6.97387	0.0168123	0.70813
CAP1	0.48933	4.57214	0.0292038	0.70813
RAB35	0.323041	3.63927	0.0257825	0.70813
L2HGDH	-0.433881	5.07315	0.0290926	0.70813
RCC2	0.7171	2.7658	0.0170003	0.70813
ZNF395	-0.291917	4.15179	0.0288006	0.70813
PPTC7	-0.532742	6.78805	0.0175242	0.70813
FAM78B	-0.637875	2.79703	0.0168795	0.70813
TRIM16	0.262817	3.53887	0.0261793	0.70813
AZI2	-0.20055	4.09746	0.0296667	0.70813
DHX35	-0.305055	3.26681	0.0226347	0.70813
MVP	0.899035	4.70507	0.0292775	0.70813
EIF1B	-0.324176	5.52896	0.0273455	0.70813
ZDHHC1	0.652033	1.84469	0.00814679	0.70813
TMEM8A	0.400148	4.5163	0.0306327	0.70813
ABCA11P	-0.486723	2.13882	0.0124581	0.70813
HRASLS	-0.500652	4.23548	0.0311649	0.70813
ASB6	0.293344	3.09808	0.0218819	0.70813
BHLHE41	-0.758318	6.47718	0.0219156	0.70813
ARHGDIA	0.442646	5.24456	0.0297179	0.70813
PER1	-0.870196	7.18598	0.0172004	0.70813
ZNF121	0.277301	3.05269	0.0212992	0.70813
IDH3A	-0.495207	5.96427	0.0247036	0.70813
IBTK	-0.417313	5.78512	0.0271733	0.70813
DTX3L	0.522867	3.36619	0.0253804	0.70813
NTPCR	-0.557041	5.38763	0.0296986	0.70813
DDHD2	-0.255905	4.57803	0.0324254	0.70813
GPATCH11	0.367742	1.61016	0.00745538	0.70813
PHLDA3	0.653922	5.24399	0.0309612	0.70813
EXOC8	-0.392838	3.79963	0.0306392	0.70813
SOX4	0.956708	2.15783	0.012403	0.70813
CRLF3	0.292452	1.9515	0.0109872	0.70813
NFATC4	0.580188	2.72582	0.0188742	0.70813
UCHL5	-0.247218	5.22731	0.0313478	0.70813
PIM1	0.972813	3.01399	0.0210626	0.70813
GOLGB1	0.205045	4.69951	0.0330632	0.70813
GBA	0.56169	2.47516	0.0177737	0.70813
C18orf25	-0.325669	4.635	0.0332453	0.70813
C16orf87	-0.322067	3.62617	0.0293102	0.70813
PTMS	0.707854	4.34332	0.0323998	0.70813
ILK	0.222311	5.25834	0.0314037	0.70813
CTDP1	0.408016	2.91051	0.0217087	0.70813
TK2	0.238841	3.11707	0.0248218	0.70813
BTRC	-0.247545	4.476	0.0336777	0.70813
SBF2	-0.423497	2.78317	0.0218919	0.70813
FZD6	0.613305	1.22203	0.00481684	0.70813
RNPEP	0.261862	3.68741	0.0304489	0.70813
ERMARD	-0.214235	3.55451	0.0292774	0.70813
TECR	-0.482779	6.97174	0.019451	0.70813
HMGB2	0.41619	4.01024	0.0322948	0.70813
NEPRO	-0.252889	5.38253	0.0317407	0.70813
AARSD1	-0.268099	4.83741	0.0338104	0.70813
AMPD3	1.29994	4.09224	0.0293068	0.70813
OPA1	-0.301985	6.12702	0.0274291	0.70813
BACE2	0.524035	2.6375	0.0199119	0.70813
CXCL14	-0.609456	4.67349	0.0343787	0.70813
OXNAD1	-0.530045	3.67618	0.0310659	0.70813
ZNF274	0.385166	3.50282	0.0292411	0.70813
APIP	-0.63294	4.63102	0.0345146	0.70813
SLC36A1	0.962841	2.27494	0.013235	0.70813
PREPL	0.618429	5.47357	0.0320431	0.70813
DBP	-0.568642	4.17657	0.0338012	0.70813
MAPK1IP1L	0.214182	4.73816	0.0348375	0.70813
PIK3CB	-0.272871	4.51342	0.0351692	0.70813
C17orf62	0.499683	3.26415	0.0264298	0.70813
MCOLN1	0.273205	3.47421	0.0294123	0.70813
ARMC8	-0.275869	5.29718	0.0334005	0.70813
ATG7	0.240033	3.36293	0.02913	0.70813
RFWD3	0.49908	1.78007	0.0113686	0.70813
SAT1	0.807756	4.18059	0.0336504	0.70813
SERP1	0.327025	3.79231	0.0324593	0.70813
FAM185A	-0.354038	2.4532	0.0193491	0.70813
ACLY	0.451994	3.72826	0.0317307	0.70813
PHKG2	0.273661	2.95351	0.024448	0.70813
TERF2IP	0.225852	4.97162	0.0349747	0.70813
PLCB3	0.470433	2.88644	0.0223518	0.70813
F11R	0.38154	2.82418	0.021907	0.70813
PIGT	0.329401	4.99896	0.0350149	0.70813
APOL2	0.50535	4.43024	0.0352898	0.70813
STK38	0.270542	4.02791	0.0341384	0.70813
CA2	-0.628816	4.89848	0.035164	0.70813
MED28	-0.32548	5.20926	0.034827	0.70813
MOGS	0.253154	4.13453	0.0350623	0.70813
HIBADH	-0.476843	6.09851	0.028774	0.70813
SRSF9	0.176125	4.26572	0.0359547	0.70813
GRSF1	-0.379587	7.80915	0.01614	0.70813
PQLC2	0.441365	2.42068	0.0175503	0.70813
CNPY3	0.750298	1.9255	0.0125618	0.70813
FRMD3	-0.694805	4.77492	0.0360839	0.70813
PGM2L1	-0.461275	3.77522	0.0350662	0.70813
TPPP3	1.29623	2.99239	0.0263761	0.70813
POR	0.383786	3.53863	0.031953	0.70813
CIAPIN1	-0.335339	4.17713	0.0372389	0.70813
NDUFAF5	-0.456571	4.30209	0.0373244	0.70813
ZGPAT	0.281464	3.04662	0.027047	0.70813
MTMR3	-0.384124	6.0362	0.0308916	0.70813
SSBP4	0.378704	3.85687	0.0346499	0.70813
TLL2	-0.813563	1.0499	0.00560953	0.70813
SDHC	-0.483698	7.49102	0.019327	0.70813
DNAJC25	-0.366622	2.34898	0.019645	0.70813
POLR3B	-0.267454	2.84624	0.0252164	0.70813
TAF10	0.188557	4.4766	0.0379578	0.70813
SLC16A3	-1.33716	6.48855	0.0251161	0.70813
CHDH	-0.472927	3.10611	0.0286986	0.70813
INO80B	0.551716	2.85026	0.02269	0.70813
KIAA1468	0.236715	3.16536	0.028717	0.70813
UTP23	-0.232221	2.93495	0.0267076	0.70813
MYOC	-1.63933	2.78606	0.0204344	0.70813
NMNAT3	-0.443845	3.48953	0.0321927	0.70813
MRPL2	-0.387229	4.96176	0.0374743	0.70813
AIFM2	0.83201	3.00116	0.0257213	0.70813
ORAI2	0.579042	2.24588	0.0173071	0.70813
AP5Z1	0.381238	3.08062	0.0281467	0.70813
PKM	-0.714567	10.8469	0.00448336	0.70813
CYP2E1	-0.721115	1.15072	0.0066726	0.70813
TMEM246	-0.378181	2.62767	0.0251957	0.70813
PMF1	-0.348775	5.16616	0.037122	0.70813
PRMT6	0.531855	1.16436	0.00683128	0.70813
PPP1R18	1.00355	2.94952	0.0255713	0.70813
TEX2	-0.346996	6.06343	0.0318898	0.70813
KITLG	0.658244	2.06184	0.0169353	0.70813
IL1R1	0.638266	3.40631	0.0319003	0.70813
ZNF513	0.440071	2.4026	0.0208874	0.70813
FADS3	0.631357	4.11514	0.0377411	0.70813
TDRD3	-0.237063	4.52899	0.040241	0.70813
ATPAF1	-0.475954	7.05619	0.024391	0.70813
EZR	0.522407	4.73138	0.0395138	0.70813
MCUR1	-0.276478	4.11289	0.039674	0.70813
TIMM17A	-0.451111	5.82888	0.0333998	0.70813
AFG3L2	-0.317429	7.20237	0.0235085	0.70813
RASAL2	0.375793	3.81344	0.0376434	0.70813
PGM1	-0.68052	9.94419	0.00750004	0.70813
ZFAND2B	0.376835	3.41927	0.0335342	0.70813
PRDM10	-0.318818	3.37453	0.0329632	0.70813
TCAIM	-0.267096	5.20917	0.0388789	0.70813
ACY1	-0.298615	4.02141	0.0394166	0.70813
COLGALT1	0.539816	4.11552	0.0388833	0.70813
GTF2F1	0.34818	4.3556	0.0399295	0.70813
PXDC1	0.572831	1.75921	0.0122168	0.70813
SCN4B	-0.673806	5.04543	0.0397484	0.70813
NAGK	0.285397	4.24044	0.0402176	0.70813
VASP	0.75412	2.93915	0.0271093	0.70813
MYO1B	0.479701	3.56486	0.0359934	0.70813
TRPV2	0.713039	1.30685	0.00918672	0.70813
ATF4	-0.3375	7.82605	0.0190196	0.70813
USP30	-0.252846	3.7808	0.0381883	0.70813
ZNF234	0.360338	2.25699	0.0181162	0.70813
R3HCC1L	0.390222	2.26406	0.0187906	0.70813
KLC4	-0.253052	4.38632	0.0416303	0.70813
LGMN	0.591494	4.6291	0.0412059	0.70813
RAD1	-0.349058	4.58339	0.0419403	0.70813
USP46	-0.416384	4.49704	0.0416567	0.70813
CDC42EP4	-0.342493	3.54335	0.0368333	0.70813
SLC19A2	-0.517892	5.53355	0.0383287	0.70813
DUPD1	-0.438494	3.70791	0.039908	0.70813
FAM57A	1.02153	0.191784	0.00196068	0.70813
IMMT	-0.448794	7.4295	0.0238523	0.70813
TPGS2	0.312051	2.87224	0.0291721	0.70813
MAP6D1	-0.65991	3.66524	0.0397044	0.70813
PTPN4	-0.436356	4.45743	0.0426383	0.70813
RPIA	-0.32095	3.82096	0.0398539	0.70813
TMTC4	-0.517508	3.42615	0.0366941	0.70813
PNPT1	-0.201675	5.1709	0.0416274	0.70813
PPM1J	-0.769096	5.29788	0.0411142	0.70813
C1QTNF5	0.840525	1.77015	0.0145	0.70813
ORC4	-0.277009	4.77317	0.0429192	0.70813
MARC2	-0.501584	4.10095	0.042773	0.70813
MECR	-0.435708	4.48501	0.0433916	0.70813
RASD2	-0.608879	3.87093	0.0392534	0.70813
LYSMD1	-0.316308	2.96303	0.0319831	0.70813
OTUD5	0.217511	4.59352	0.0434797	0.70813
LDHA	-0.736105	9.52877	0.00940488	0.70813
RNF41	-0.219027	4.59447	0.0437861	0.70813
TP63	0.642381	4.18709	0.0417378	0.70813
CEBPG	-0.36301	5.77159	0.0375555	0.70813
HARS2	-0.244348	4.47779	0.0439463	0.70813
ANKS1A	-0.473083	4.92658	0.0434093	0.70813
RAB8A	0.472143	2.22715	0.0214679	0.70813
DNMT1	0.447125	3.58038	0.0378031	0.70813
PHF10	-0.322026	6.15537	0.035247	0.70813
TIMELESS	0.944171	1.64189	0.0127886	0.70813
CHRAC1	-0.250757	4.16818	0.0445384	0.70813
COA1	-0.456092	4.72623	0.0440925	0.70813
IRF9	0.501515	2.95247	0.0323665	0.70813
PITX3	-0.672876	2.88862	0.0331388	0.70813
AMDHD2	0.350746	2.75663	0.0287133	0.70813
SH3BP4	0.716994	1.98016	0.0179211	0.70813
B3GNT5	0.708936	4.62923	0.0442934	0.70813
MRPS27	-0.324359	5.64917	0.0405621	0.70813
PHYKPL	0.242577	4.61815	0.0451127	0.70813
MTA2	0.291007	3.77261	0.0420509	0.70813
UBE2S	0.810914	2.03232	0.0203091	0.70813
TIMM44	-0.337565	5.44624	0.0424593	0.70813
PLCL1	-0.515256	5.14386	0.0432912	0.70813
SLC43A3	0.409407	2.60604	0.0286262	0.70813
RXRG	-0.679166	4.56344	0.0455751	0.70813
SHISA5	0.507601	3.21269	0.0366615	0.70813
SLC2A5	0.527209	6.06926	0.039709	0.70813
SEMA6B	0.736163	2.83552	0.0302528	0.70813
HBS1L	-0.284595	6.63482	0.0327726	0.70813
IFITM2	0.520906	3.8143	0.0429971	0.70813
C19orf12	-0.285816	5.34597	0.0434515	0.70813
EIF2D	-0.234791	5.32285	0.0442369	0.70813
C11orf49	0.391045	2.12117	0.0213423	0.70813
PLK2	0.50547	2.58733	0.0285532	0.70813
PLEKHM1	0.4896	3.63105	0.0409209	0.70813
MYO1E	0.452863	3.10003	0.0361697	0.70813
NUP50	0.253525	3.5535	0.0416791	0.70813
TUBB	0.634008	6.63175	0.034226	0.70813
PLA2G4C	0.298343	5.92788	0.0406866	0.70813
AGMAT	-0.977391	4.60152	0.0466766	0.70813
RAVER2	-0.55221	5.06482	0.0462294	0.70813
CLDN15	0.816734	-0.0223919	0.00148014	0.70813
C8orf4	0.632356	2.45548	0.0266339	0.70813
ZNF252P	-0.422369	4.63359	0.0476664	0.70813
DMWD	0.383234	4.09371	0.046108	0.70813
HIBCH	-0.455806	5.04886	0.0472435	0.70813
SLC30A9	-0.28082	5.66618	0.0433512	0.70813
NDUFS8	-0.550808	6.36579	0.0360291	0.70813
TIGD5	-0.445402	2.55133	0.0281586	0.70813
CCDC61	0.393636	1.12911	0.00898899	0.70813
CTSD	0.58949	7.41454	0.0286033	0.70813
ZFYVE9	-0.25328	5.01629	0.0475158	0.70813
GPR137	0.389181	2.87768	0.0334775	0.70813
GPN3	-0.441921	4.28966	0.0484813	0.70813
CHPF	0.806112	2.60172	0.0300786	0.70813
PDE4C	-1.00669	2.65504	0.0353793	0.70813
HPCAL4	0.969732	1.64895	0.0163372	0.70813
VAPB	-0.378033	6.19606	0.038691	0.70813
TNFAIP8L1	0.406044	3.01667	0.0367803	0.70813
UGT3A1	-1.10904	1.91004	0.0233914	0.70813
ZCWPW2	-0.519532	1.97437	0.0209808	0.70813
NDUFS1	-0.582299	8.63894	0.0196232	0.70813
MTRF1	-0.276499	3.49665	0.043588	0.70813
AMER1	-0.599618	3.29085	0.041216	0.70813
GOT2	-0.805592	8.89557	0.0178806	0.70813
GFM2	-0.364975	4.88914	0.0494624	0.70813
PTCD3	-0.445188	6.29087	0.0399758	0.70813
WWP1	-0.541014	7.51553	0.0281195	0.70813
MESDC1	0.785081	1.10088	0.00987869	0.70813
RCE1	0.419841	1.47637	0.0161135	0.70813
CD82	0.553579	3.89192	0.0474735	0.70813
NCAPD2	0.325696	3.89454	0.0474485	0.70813
PSKH1	-0.293295	4.03985	0.0494094	0.70813
WDSUB1	-0.370508	1.94741	0.0210949	0.70813
PI4K2A	0.285971	3.54407	0.0440106	0.70813
SKIV2L	0.220925	4.37608	0.0502047	0.70813
ZDHHC18	0.261272	2.94163	0.0370497	0.70813
TYMP	0.720764	2.83778	0.0359243	0.70813
VWA1	0.706974	2.72893	0.0348995	0.70813
ELK3	0.47442	3.13593	0.0404542	0.70813
NFE2L3	0.36554	1.59309	0.015796	0.70813
DPP3	0.453623	3.62102	0.0441752	0.70813
HEXIM2	-0.420541	4.25063	0.0514491	0.70813
SLC25A19	-0.428675	2.57594	0.0339558	0.70813
POLR2B	-0.217389	6.15472	0.042131	0.70813
DPM2	0.325206	2.26435	0.0288296	0.70813
INF2	0.482129	4.46438	0.051235	0.70813
FAM63B	-0.28871	3.45463	0.0446392	0.70813
MTO1	-0.277633	4.12567	0.0511083	0.70813
QRSL1	-0.318958	4.71381	0.0518793	0.70813
SCO1	-0.205735	4.66624	0.0524693	0.70813
NCBP2-AS2	-0.384734	3.40024	0.0470593	0.70813
APPL1	-0.328388	6.43041	0.0402215	0.70813
FKBP3	-0.626198	7.34716	0.0311595	0.70813
DDX19A	-0.205744	5.54197	0.0482793	0.70813
RAB13	0.489043	4.29302	0.0517684	0.70813
GADD45A	1.29091	2.97503	0.0345836	0.70813
RRAGD	-0.300489	7.15226	0.033286	0.70813
VWA8	-0.447854	5.81496	0.0469476	0.70813
TAPT1	-0.411296	5.77372	0.0469035	0.70813
HM13	0.347095	4.16244	0.0521016	0.70813
AKTIP	-0.37447	6.24879	0.0416391	0.70813
BMI1	-0.265565	5.45042	0.0498621	0.70813
WDR73	0.226886	3.22534	0.0434823	0.70813
CTSZ	0.481798	4.63347	0.0529994	0.70813
MCF2L2	0.690421	2.19953	0.0274669	0.70813
ATF6B	0.30039	4.2178	0.0526477	0.70813
PGAM2	-0.808849	9.21921	0.0163787	0.70813
RIN1	1.07062	2.02762	0.0241577	0.70813
LACTB	-0.288107	5.05097	0.0529675	0.70813
NT5DC2	0.886399	1.72736	0.0213315	0.70813
APEX2	0.640157	1.81068	0.0209172	0.70813
WDR47	-0.378817	4.28327	0.0540846	0.70813
ESR1	-0.469665	3.05007	0.0428797	0.70813
TES	0.686704	1.79965	0.0215405	0.70813
HGS	0.358035	4.79071	0.0539981	0.70813
NRF1	-0.218227	3.92759	0.0518418	0.70813
C17orf75	-0.351155	4.09661	0.0527774	0.70813
OSBPL9	-0.277072	5.70362	0.0500702	0.70813
WWP2	0.328511	4.01646	0.052247	0.70813
TACO1	-0.412836	4.64339	0.054487	0.70813
SIGMAR1	0.381663	2.5163	0.033549	0.70813
BAX	0.557388	2.29995	0.0304478	0.70813
C12orf49	0.340121	2.18992	0.0285281	0.70813
RHOT1	-0.25033	4.86258	0.0547037	0.70813
FTL	0.712883	7.59011	0.0310639	0.70813
CUL2	-0.212425	5.6746	0.0503412	0.70813
DLST	-0.410688	7.06558	0.036711	0.70813
TLR4	0.680815	1.23895	0.0138065	0.70813
GTF2IP20	0.329753	3.53044	0.0486066	0.70813
ACADM	-0.732009	7.94514	0.0295797	0.70813
KCTD15	0.689522	1.60594	0.0174713	0.70813
ANKRD13D	0.558261	2.32776	0.0304879	0.70813
ZCCHC11	-0.352478	5.28287	0.0542986	0.70813
IER5	-0.562183	5.13482	0.0542178	0.70813
RP11-701H24.9	-0.579185	2.42216	0.0353442	0.70813
THAP2	-0.403496	2.20732	0.0298664	0.70813
ATXN7L2	-0.421151	5.51726	0.0518368	0.70813
MFF	-0.313274	5.65645	0.0507741	0.70813
RALB	0.327807	4.16705	0.0550285	0.70813
PHLPP2	0.413972	1.55154	0.0185049	0.70813
CYP2U1	-0.307974	2.33984	0.0331011	0.70813
C3orf18	-0.477282	4.69218	0.0565307	0.70813
MRPS9	-0.408398	5.47107	0.0532105	0.70813
PIAS2	-0.183618	4.98904	0.0562695	0.70813
CD81	0.329173	5.96144	0.0490908	0.70813
RALGPS1	-0.393604	3.319	0.0479354	0.70813
GUF1	-0.260613	5.48914	0.0531905	0.70813
APOOL	-0.328506	5.41718	0.0545683	0.70813
GNAI2	0.361591	5.50069	0.0532957	0.70813
KIAA0141	-0.31359	5.66761	0.0531469	0.70813
PGP	-0.378768	5.10365	0.0557997	0.70813
SERPINH1	0.969473	3.83934	0.052249	0.70813
GOLGA8N	-0.336693	4.19312	0.0565847	0.70813
C1orf122	-0.345006	3.64913	0.0548308	0.70813
ANGPTL2	0.820101	6.04413	0.0488134	0.70813
RFX7	-0.300267	4.01217	0.0558292	0.70813
FBXL17	-0.327359	6.0752	0.0489689	0.70813
KIAA0922	-0.568825	5.04281	0.0574716	0.70813
LRRC45	0.582351	1.3076	0.0159727	0.70813
RNLS	-0.430436	2.48941	0.0394672	0.70813
FBXO9	-0.254075	5.28558	0.0555769	0.70813
SLC45A3	-1.07815	2.30601	0.0342031	0.70813
RNF146	-0.287307	6.08196	0.0503308	0.70813
SHC1	0.30178	5.19438	0.0565865	0.70813
BOLA3	-0.585705	4.13826	0.0583295	0.70813
ELOVL5	0.472114	2.67883	0.0397744	0.70813
EMILIN1	0.719096	3.19198	0.0476524	0.70813
GPBP1	-0.193388	5.55337	0.0548259	0.70813
TTC19	-0.175901	4.56237	0.0588711	0.70813
TMEM129	-0.182789	4.64355	0.0588689	0.70813
TOMM40L	-0.487552	4.73185	0.0584133	0.70813
TMCO6	0.400566	1.33187	0.0174966	0.70813
MTRNR2L3	-0.468977	5.81946	0.0532603	0.70813
C19orf44	0.441099	2.12709	0.0278785	0.70813
SPON2	0.491474	3.49438	0.0540431	0.70813
AGL	-0.621397	8.94815	0.0224946	0.70813
C15orf61	-0.449237	4.78909	0.0586612	0.70813
NDRG4	-0.975597	3.58474	0.0543963	0.70813
GYPC	-0.500053	5.50498	0.052329	0.70813
TMEM65	-0.29116	5.08579	0.0587856	0.70813
TIMM23B	-0.293164	4.62054	0.0601112	0.70813
ADPGK	0.450324	2.91564	0.0455286	0.70813
RABL3	-0.237754	4.01333	0.0586591	0.70813
CEP170	-0.271676	4.24718	0.0600294	0.70813
NAP1L5	0.491332	0.971766	0.0132183	0.70813
PMPCB	-0.193737	5.26443	0.0583789	0.70813
ZNF292	-0.224072	3.45833	0.0539233	0.70813
TRIM38	0.536242	3.23015	0.0477593	0.70813
CYB561D1	0.392337	3.80481	0.0575517	0.70813
ANGPT2	0.864637	1.53508	0.0217761	0.70813
PITPNB	0.254015	3.5057	0.0536434	0.70813
RCN1	0.427955	4.66873	0.0603351	0.70813
HIF1A	0.353395	3.68451	0.0557498	0.70813
IER3	1.2197	2.32417	0.0293413	0.70813
TRAPPC8	-0.206412	4.70377	0.0610995	0.70813
AP5M1	-0.330852	4.84698	0.0606265	0.70813
TFAM	-0.279182	4.02488	0.0598635	0.70813
MAPK9	-0.23899	5.44087	0.0578523	0.70813
MSRB3	-0.450203	6.60614	0.0460666	0.70813
RRAD	1.03656	7.23444	0.0380974	0.70813
SLX1A	0.417244	3.33653	0.0548436	0.70813
FDX1	-0.357426	4.32714	0.0613125	0.70813
PHF11	0.358777	2.47266	0.0383337	0.70813
RP11-345K20.2	-0.824545	3.24872	0.0531128	0.70813
GOT1	-0.77364	8.04547	0.0322409	0.70813
RAB15	0.635358	2.87293	0.0447778	0.70813
FBXO3	-0.534451	6.38603	0.0489575	0.70813
MRPS35	-0.365792	5.55338	0.0572208	0.70813
IL10RB	0.427424	2.92046	0.0463947	0.70813
ZNF423	-0.501175	4.19973	0.0614285	0.70813
TPX2	1.41221	0.594633	0.00901886	0.70813
UNC119B	0.20304	3.51082	0.0555185	0.70813
P3H1	0.633031	2.74174	0.0426319	0.70813
HLF	-0.56994	2.92658	0.0477127	0.70813
ZNF25	-0.277337	5.34308	0.0593879	0.70813
TGFB1	1.01369	2.08084	0.0303099	0.70813
DSTNP2	-0.680313	1.10084	0.0176813	0.70813
ARAP1	0.332348	4.78079	0.0622586	0.70813
MUT	-0.219578	5.03361	0.0620299	0.70813
CCDC43	-0.237597	5.67516	0.0571478	0.70813
C22orf39	-0.419979	5.94747	0.0548664	0.70813
CHCHD4	-0.41433	3.69912	0.0597437	0.70813
ZFP36L2	0.450207	4.70746	0.0624082	0.70813
SEC23B	0.55859	1.66222	0.026343	0.70813
FAM96A	-0.649235	4.56516	0.0624917	0.70813
ACOT2	-0.37354	5.47011	0.0599056	0.70813
SH3GL1	0.64924	3.28165	0.0524368	0.70813
SHMT1	-0.340208	4.05107	0.0621304	0.70813
RBFOX2	-0.312245	7.35965	0.0410172	0.70813
SAR1B	-0.459714	7.2293	0.0409224	0.70813
PTER	-0.439459	3.22756	0.0551907	0.70813
LAMP1	0.249643	5.55282	0.059368	0.70813
TMC7	0.676673	0.200169	0.00482598	0.70813
FAM166B	-0.968208	5.02462	0.0590477	0.70813
AFAP1	0.781177	1.75738	0.0276323	0.70813
KYAT1	-0.403993	2.65642	0.0443245	0.70813
PBXIP1	0.277548	6.93964	0.0450038	0.70813
RBM24	-0.347167	8.16508	0.0334641	0.70813
PARP9	0.379949	3.82109	0.0598906	0.70813
SETBP1	-0.498427	4.25044	0.0637267	0.70813
METTL2A	-0.192038	3.25075	0.0543805	0.70813
UBL4A	-0.291932	5.97508	0.0543765	0.70813
HN1	0.388892	4.98904	0.0623276	0.70813
C11orf84	0.308058	1.86983	0.030864	0.70813
ZNF768	-0.334582	5.77359	0.0578321	0.70813
APOL6	0.443353	3.6112	0.0603456	0.70813
MASP1	-1.03757	3.49254	0.0603201	0.70813
ZNF518A	0.226872	2.95568	0.0496809	0.70813
DDX39A	0.405261	2.88319	0.0491265	0.70813
MYD88	0.877182	1.49222	0.0223212	0.70813
AKAP7	-0.437527	3.84219	0.0624339	0.70813
SHKBP1	0.685798	2.34963	0.0370279	0.70813
PANK4	-0.288922	4.96345	0.0642311	0.70813
TNKS2	-0.325058	6.5466	0.0511533	0.70813
CCNG1	-0.581554	7.21708	0.0421709	0.70813
ZNF639	-0.211679	4.1096	0.0640016	0.70813
GFM1	-0.298764	6.2762	0.0545218	0.70813
C1orf131	0.281842	2.16976	0.0369905	0.70813
IRF2	-0.193979	3.70837	0.0608661	0.70813
RAB4B	0.302383	2.48627	0.0417576	0.70813
CS	-0.576965	8.96489	0.0273903	0.70813
CSRP1	0.37546	3.92426	0.0622366	0.70813
PCBD2	-0.359889	4.69629	0.0650834	0.70813
RP13-104F24.3	0.570961	0.915715	0.0137361	0.70813
COX15	-0.276523	5.35337	0.0629211	0.70813
TAP1	0.560326	3.77302	0.0609103	0.70813
IGFBP2	0.525001	2.40788	0.0409002	0.70813
NNMT	2.42016	2.48402	0.0367992	0.70813
MTFP1	-0.668783	2.14121	0.0412116	0.70813
VTI1B	-0.214797	5.74593	0.0588533	0.70813
SDF2L1	0.86734	0.859719	0.0144523	0.70813
GOLGA6L4	-0.405184	2.17043	0.0350956	0.70813
MRPL35	-0.390469	5.67167	0.0604747	0.70813
CDKN1C	0.303515	3.97001	0.0638774	0.70813
THRB	-0.518674	4.6196	0.0660471	0.70813
POMT1	-0.265305	5.0561	0.0652238	0.70813
TMEM184B	0.335743	4.84514	0.0657203	0.70813
SPDYE6	-0.581434	1.16691	0.0167552	0.70813
PPIF	-0.51975	5.88916	0.0588565	0.70813
PHKA1	-0.529883	7.52394	0.0426865	0.70813
PSEN2	-0.261339	4.53694	0.0665229	0.70813
DDX60	0.433093	1.28277	0.0192659	0.70813
LYRM7	-0.459562	6.00219	0.0584128	0.70813
PDHA1	-0.517905	7.6086	0.0414053	0.70813
FRYL	0.245191	3.60983	0.0607747	0.70813
MTUS1	-0.352711	7.18178	0.046165	0.70813
ODF2	0.786401	2.09717	0.0338484	0.70813
ITGA9	0.549904	2.22153	0.0410017	0.70813
IER5L	1.25406	0.322179	0.00700114	0.70813
IFRD2	-0.259092	5.65159	0.061781	0.70813
PPP1R35	0.326401	1.79126	0.0304782	0.70813
ITFG1	-0.285871	5.01551	0.0658078	0.70813
KDM1B	0.350919	4.18743	0.0656017	0.70813
PCCB	-0.38124	5.56734	0.0634209	0.70813
TMEM150A	-0.432313	4.44103	0.0671656	0.70813
ERI1	0.367762	1.52162	0.0265101	0.70813
SEPHS2	-0.228459	3.94059	0.0659135	0.70813
TMOD3	0.300791	3.13403	0.054876	0.70813
ATP5D	-0.538913	7.3615	0.0437697	0.70813
ECI1	-0.42104	5.63137	0.061584	0.70813
NDUFA10	-0.42171	7.12769	0.0480221	0.70813
TMEM170A	0.268367	2.01568	0.0353299	0.70813
CBL	0.503648	2.11024	0.0351387	0.70813
TOR3A	0.490027	3.48163	0.0620049	0.70813
STX5	0.245218	3.17437	0.057137	0.70813
C1RL	0.725102	2.40558	0.040324	0.70813
SLC7A6	0.557445	5.61802	0.0630269	0.70813
GBAS	-0.494943	8.45897	0.0329218	0.70813
ARL14EP	-0.254397	4.36075	0.068013	0.70813
MAP3K14	0.661432	4.14711	0.0642496	0.70813
TARSL2	-0.400517	5.76305	0.0623239	0.70813
ELN	1.25793	3.08198	0.0515216	0.70813
ZNF76	-0.298647	5.64265	0.0629016	0.70813
MDH2	-0.405733	8.88376	0.0298207	0.70813
ZNF799	0.371104	0.745365	0.0125759	0.70813
UQCRC1	-0.52935	8.60201	0.0319614	0.70813
ACAD8	-0.222987	5.21688	0.0670142	0.70813
ADCY2	-0.298029	4.37785	0.0685399	0.70813
ART3	-0.590507	6.58687	0.0518204	0.70813
NAA15	-0.188322	4.76918	0.0687368	0.70813
SDHAF4	-0.331066	3.30117	0.0591442	0.70813
RTN1	0.922445	-0.335733	0.00275767	0.70813
EIF5	-0.271559	7.84432	0.0403638	0.70813
GRN	0.416344	5.28995	0.0665885	0.70813
SS18	0.244208	3.43525	0.0608074	0.70813
MRS2	-0.404812	5.72265	0.0620659	0.70813
CEP89	0.245163	3.27746	0.0591909	0.70813
ZNF700	0.301416	2.071	0.0355618	0.70813
AIMP2	-0.485652	5.58957	0.0626009	0.70813
GSAP	-0.325607	2.61659	0.0484263	0.70813
SCPEP1	0.398358	3.56755	0.0635679	0.70813
ZNF544	0.374486	2.13015	0.0367581	0.70813
IRAK1	0.444285	5.5827	0.0645615	0.70813
DNAAF2	-0.23006	2.3801	0.0448505	0.70813
MLF1	-0.720058	5.77299	0.0592581	0.70813
MUL1	-0.311851	4.966	0.0681803	0.70813
RP11-80H18.3	-0.486401	3.27297	0.0624854	0.70813
PPP1R1A	-0.549618	8.08184	0.0383976	0.70813
PEX1	-0.187042	4.45258	0.0695975	0.70813
COX5A	-0.505955	7.79855	0.0414847	0.70813
PLXNA3	0.545453	2.747	0.0526512	0.70813
GPR157	-0.597319	5.89848	0.062075	0.70813
PES1	0.258894	4.08619	0.0687876	0.70813
NDUFV1	-0.513105	8.06657	0.0396571	0.70813
PGRMC2	-0.257472	4.96756	0.0698038	0.70813
RHBDD2	0.251089	3.11139	0.0587297	0.70813
DMXL2	0.765097	1.56899	0.0290404	0.70813
RIPK1	0.241253	3.56177	0.0643227	0.70813
TPRG1L	-0.189082	5.66429	0.0652876	0.70813
SLC39A3	0.279242	2.82159	0.0552877	0.70813
TMEM110-MUSTN1	-0.613496	4.63478	0.0704343	0.70813
MTX2	-0.386977	4.96006	0.0693568	0.70813
EML2	0.43171	2.45839	0.0447185	0.70813
KLHL29	0.603706	2.54184	0.0473091	0.70813
PUM3	0.395692	2.10407	0.0394652	0.70813
CCND3	0.357856	2.87574	0.054906	0.70813
MFSD12	0.43307	2.72493	0.0508026	0.70813
RAF1	-0.261535	7.41259	0.0471015	0.70813
QARS	-0.283165	7.17367	0.04917	0.70813
HEXB	0.41904	4.02182	0.0687504	0.70813
CLTCL1	-0.256675	6.88064	0.0533297	0.70813
ZSCAN2	-0.32131	2.76896	0.0535821	0.70813
SRXN1	0.672765	3.88914	0.066902	0.70813
CRK	0.231865	4.63277	0.071404	0.70813
KDM2B	-0.291495	3.93281	0.0692881	0.70813
MLH1	-0.227971	5.1379	0.0697939	0.70813
ZNF512	0.159183	3.39926	0.0627208	0.70813
NLGN2	0.418252	3.12163	0.0570796	0.70813
PER3	-0.358325	5.45922	0.0685098	0.70813
DCUN1D2	-0.312121	5.96296	0.0628305	0.70813
SRPK1	-0.185957	4.09089	0.0698702	0.70813
SHQ1	0.285074	2.48729	0.0481242	0.70813
TRADD	0.548996	1.1993	0.0224569	0.70813
GLRX5	-0.493979	6.07406	0.0617372	0.70813
VPS13A	-0.286464	5.54901	0.0688736	0.70813
PLA2G12A	-0.365686	5.20202	0.0699413	0.70813
PPP3CB	-0.4206	7.82827	0.0423693	0.70813
UBE2L6	0.538101	2.36177	0.0476356	0.70813
PDLIM2	-0.579752	5.01275	0.0706052	0.70813
MAPK11	0.499537	2.17844	0.0426197	0.70813
ABCA8	-0.46263	3.89116	0.0700389	0.70813
MAPK8IP3	0.256782	5.31278	0.0705736	0.70813
CHCHD10	-0.590027	7.95315	0.0427245	0.70813
MYSM1	-0.246326	4.4747	0.0723251	0.70813
CLK2	0.236281	3.89487	0.0694038	0.70813
MAFG	0.415334	5.66404	0.0671911	0.70813
FAM122B	0.315865	2.79463	0.0541936	0.70813
KLHL6	0.693595	0.407716	0.0118537	0.70813
TOB2	-0.518997	6.31197	0.060705	0.70813
FH	-0.412387	6.75123	0.0552303	0.70813
HLX	0.378311	1.90732	0.0355985	0.70813
PPM1D	0.231798	2.38555	0.0462414	0.70813
PSMF1	-0.296998	6.42204	0.0592783	0.70813
RBM20	-0.492404	4.7406	0.0725997	0.70813
BCL2L2	0.199483	4.20397	0.0722139	0.70813
SEMA4C	0.340584	3.19889	0.0616763	0.70813
LIMK2	0.510765	3.56867	0.0650343	0.70813
HNRNPR	0.176009	5.53943	0.0689101	0.70813
bP-21201H5.1	-0.94651	-1.63625	0.000403526	0.70813
MALL	0.541139	1.82182	0.0359134	0.70813
EFEMP2	0.24733	4.3498	0.0730704	0.70813
CCDC69	-0.41984	8.05962	0.0393172	0.70813
TFE3	0.286568	4.17964	0.0721717	0.70813
ARHGAP36	1.9163	1.16965	0.0271589	0.70813
RBCK1	0.24384	4.69876	0.0732801	0.70813
RPS6KC1	-0.176651	4.06773	0.0720358	0.70813
TTLL7	0.541782	3.30787	0.0623843	0.70813
CHPF2	0.639608	3.05266	0.0595769	0.70813
BCL6B	0.447914	2.86599	0.0575758	0.70813
NDUFAF6	-0.352151	4.02081	0.0727037	0.70813
ZNF135	0.680127	0.525334	0.0111101	0.70813
DIS3L	-0.297313	5.59815	0.0687509	0.70813
FAM104A	0.313798	3.60269	0.0681923	0.70813
SPRYD7	-0.256974	4.84068	0.0736754	0.70813
SNX22	0.876335	-0.527514	0.00260952	0.70813
AVPR2	0.621444	0.539408	0.0144917	0.70813
MRRF	-0.193438	4.57621	0.0744542	0.70813
EPS15	-0.3049	5.95175	0.0663627	0.70813
RNF144A	-0.379983	3.42913	0.0681073	0.70813
BCR	0.515561	2.23159	0.0441806	0.70813
TEPSIN	0.270624	3.10392	0.0614955	0.70813
SLC19A1	0.608161	1.27339	0.0236272	0.70813
STAT6	0.425932	3.97836	0.0716977	0.70813
DTNA	-0.297977	7.16486	0.0526828	0.70813
PXMP2	-0.46816	3.29309	0.0667952	0.70813
CSF1	0.563237	2.69131	0.0528279	0.70813
HLTF	-0.42324	4.073	0.0726103	0.70813
FLI1	0.421521	2.65056	0.0545703	0.70813
TMCO3	0.456018	4.18812	0.073299	0.70813
SLC16A1	-0.512165	6.38752	0.0610841	0.70813
U2AF1L4	-0.240199	3.87273	0.0727564	0.70813
BCL3	0.898603	2.18662	0.0419249	0.70813
NDUFS2	-0.490173	8.00402	0.044033	0.70813
SIX5	0.525789	2.54449	0.0478981	0.70813
RRAS	0.373458	3.63906	0.0714545	0.70813
NDUFB10	-0.575806	7.4336	0.0492023	0.70813
SPSB2	-0.628261	1.13871	0.0240776	0.70813
RINT1	-0.154617	4.16477	0.0742963	0.70813
CFL1	0.465728	5.67869	0.0685306	0.70813
CNST	-0.365794	4.95963	0.0743565	0.70813
HIF3A	-0.585744	3.43675	0.0667079	0.70813
CHTF18	0.505468	2.42313	0.0449353	0.70813
RCSD1	-0.439533	6.65746	0.0582917	0.70813
FAM129B	0.483879	3.95673	0.0720227	0.70813
EIF4A3	0.181958	3.92345	0.0732387	0.70813
S100A10	0.944417	4.07134	0.0718959	0.70813
RAPGEFL1	-0.576291	3.29472	0.0642612	0.70813
FUT4	0.532955	0.460686	0.0146689	0.70813
CEBPA	0.908975	1.86599	0.0377237	0.70813
GPD1L	-0.527446	7.53474	0.0503891	0.70813
TNFRSF10B	0.357452	3.10458	0.0622808	0.70813
CDH4	-0.685898	1.07197	0.0226332	0.70813
NFKB2	0.646679	3.54029	0.0671809	0.70813
ST8SIA5	-0.448102	3.04702	0.0634936	0.70813
HSPD1	-0.302105	6.60204	0.061494	0.70813
S100A11	1.01938	2.84642	0.0572502	0.70813
ZNF385D	0.463496	1.75845	0.0351786	0.70813
SH3BP5	0.55078	4.70103	0.0755322	0.70813
SLC50A1	0.366389	1.78722	0.0392453	0.70813
SACM1L	0.171586	3.38391	0.0674601	0.70813
CYB5R3	0.371037	6.56905	0.0609647	0.70813
NMT1	0.206579	5.65013	0.0713686	0.70813
NEU1	0.344935	3.39861	0.0684242	0.70813
GTPBP10	-0.241268	3.45028	0.0696598	0.70813
PLP2	0.790176	4.17918	0.0748808	0.70813
SF3A3	-0.749689	6.50543	0.0603183	0.70813
NUDT3	-0.410703	7.42494	0.0514856	0.70813
ZKSCAN2	-0.340754	2.98048	0.0633667	0.70813
C9orf142	0.271776	2.42179	0.051875	0.70813
CORO1B	0.443801	2.84703	0.0587298	0.70813
KPNA5	-0.279012	3.77063	0.0739505	0.70813
PDSS2	-0.287319	3.60018	0.0729549	0.70813
HECTD1	-0.278226	7.55454	0.0515558	0.70813
CCDC137	0.33785	2.22654	0.0479925	0.70813
DNAJA1	0.24885	4.74571	0.0772592	0.70813
SORT1	0.475739	6.85713	0.0591825	0.70813
ZNF18	0.264897	2.19124	0.0467577	0.70813
HSPA9	-0.297757	8.08493	0.0464633	0.70813
MTFR1L	-0.454479	6.87579	0.0569749	0.70813
WNT9A	0.742178	4.08979	0.073427	0.70813
SLC9A3R1	0.7502	1.0103	0.0215517	0.70813
TPM4	0.772231	4.60024	0.0769183	0.70813
IKZF5	-0.2355	3.75065	0.0746239	0.70813
MGAT2	0.41029	2.40502	0.0541675	0.70813
DAP	0.770362	1.97197	0.0406538	0.70813
DOLK	0.345464	2.21904	0.0507581	0.70813
KLHL38	-0.596111	6.44292	0.066002	0.70813
SNUPN	-0.223166	3.87093	0.0764067	0.70813
NFS1	-0.244028	4.45027	0.0787311	0.70813
C22orf15	-1.18006	-1.43739	0.000665698	0.70813
ACADSB	-0.462067	6.1643	0.0697453	0.70813
PIGO	0.324395	2.39517	0.0516739	0.70813
HR	1.27422	0.309239	0.0124116	0.70813
TAB3	-0.221275	4.16243	0.0780449	0.70813
C19orf48	0.541285	1.55454	0.0371432	0.70813
FAM214B	0.307551	3.53466	0.0702364	0.70813
AP1G2	0.496658	2.2874	0.0495449	0.70813
ABRA	-0.567729	6.47694	0.063086	0.70813
BOK	0.625598	2.02318	0.0499042	0.70813
PSTPIP2	-0.446747	5.05143	0.0772437	0.70813
SLC7A5	0.593072	3.91714	0.0752685	0.70813
ENY2	-0.286321	5.08099	0.0770956	0.70813
ZNF85	0.63309	-0.193477	0.00680375	0.70813
STAT5A	0.289192	4.03688	0.0769664	0.70813
NNT	-0.55049	8.63777	0.0413126	0.70813
NEDD1	-0.524383	5.65137	0.0744611	0.70813
MTHFD1	-0.293946	6.14419	0.0705549	0.70813
TRPV3	1.02596	1.7566	0.0290912	0.70813
ZDHHC5	-0.242897	5.6895	0.0736163	0.70813
KLHL2	0.718049	1.43676	0.0308945	0.70813
CSTF2	0.251448	1.4979	0.0350465	0.70813
IGFBP7	0.373007	5.8442	0.0716874	0.70813
AMPD2	0.748537	2.15087	0.0443982	0.70813
KLF16	0.826044	0.868659	0.0219257	0.70813
PYCR1	0.611796	2.23754	0.0498013	0.70813
NDUFA5	-0.45653	7.27153	0.0562655	0.70813
TMEM214	0.31772	4.32908	0.0792776	0.70813
NFKB1	0.243766	3.92249	0.0771918	0.70813
CD38	-0.543331	5.16769	0.0775471	0.70813
HMGCL	-0.292803	4.95321	0.079388	0.70813
KCNE3	1.12265	-0.343594	0.0057178	0.70813
GLOD4	-0.223593	4.27632	0.0800666	0.70813
ASB2	-0.544103	8.48776	0.0433854	0.70813
FAM179B	-0.240754	3.96548	0.0784561	0.70813
GBGT1	0.671754	0.40455	0.0151148	0.70813
RAB17	-0.932721	0.170382	0.0103778	0.70813
C11orf31	0.334471	3.99531	0.0784947	0.70813
AGER	0.571147	0.841871	0.0227271	0.70813
CKAP2	0.843689	1.60828	0.0373757	0.70813
TPP1	0.262612	5.01914	0.0798882	0.70813
TAMM41	-0.277524	1.96134	0.0465093	0.70813
TMEM184C	-0.166595	3.94597	0.0792063	0.70813
ADK	-0.33572	3.91522	0.0793021	0.70813
SLC35E3	-0.173574	4.21064	0.0802026	0.70813
KCNJ12	-0.637162	6.23496	0.0665578	0.70813
ETS2	0.699847	5.11155	0.0791843	0.70813
FBXL3	-0.215328	4.90007	0.0806249	0.70813
ACADS	-0.364117	5.99705	0.0718919	0.70813
PCDH18	1.02759	0.471747	0.0150527	0.70813
NPC1	0.427264	3.1351	0.0670718	0.70813
COQ5	-0.438146	5.06837	0.0794301	0.70813
NOP58	0.147295	4.43101	0.0812749	0.70813
DNAJA3	-0.257027	6.38129	0.0688265	0.70813
MRPS25	-0.244345	6.07246	0.0721261	0.70813
TMEM176A	1.23893	0.370401	0.0162593	0.70813
SMIM15	0.207714	2.77646	0.0632103	0.70813
FUCA2	0.647166	2.38744	0.0567626	0.70813
COA7	-0.265925	4.55968	0.0821506	0.70813
ZNF546	0.255451	2.35651	0.0535849	0.70813
LYL1	0.929255	0.113957	0.0108869	0.70813
FGF13	-0.303564	3.04878	0.0703719	0.70813
NDOR1	0.42511	1.41398	0.0341499	0.70813
IRAK4	0.447753	2.15214	0.0495077	0.70813
CERS2	0.169798	4.08564	0.0807645	0.70813
PLXNB2	0.681977	3.3338	0.0708725	0.70813
FSCN1	0.914851	2.6977	0.0629363	0.70813
MTRF1L	-0.208243	5.17198	0.0804251	0.70813
MGAT5	0.519905	1.73417	0.0412181	0.70813
SLC39A14	0.378494	3.148	0.0685841	0.70813
PCDHGC3	0.428603	3.9005	0.0796522	0.70813
NAA50	-0.230733	7.89011	0.0525278	0.70813
TMEM19	-0.23523	4.94298	0.0823341	0.70813
HADHB	-0.491028	8.60243	0.0451987	0.70813
PACSIN2	0.190091	4.65341	0.0829177	0.70813
SLC35F6	0.290003	3.20869	0.0720733	0.70813
POLD3	0.309895	2.10855	0.0477164	0.70813
NBPF15	0.386516	2.92388	0.064023	0.70813
MICALL2	1.00172	1.86099	0.0393856	0.70813
MICU2	-0.20715	5.26859	0.0808789	0.70813
KBTBD11	-0.430488	1.92475	0.0491935	0.70813
NDUFAF4	-0.383792	4.7578	0.0827581	0.70813
TMEM182	-0.565792	6.65523	0.0654888	0.70813
MRPL38	-0.270614	5.77057	0.0771491	0.70813
TRAF3IP2	0.317355	2.38515	0.0548003	0.70813
ST3GAL5	-0.325352	4.20375	0.0833631	0.70813
UQCRFS1P1	-0.675856	1.87501	0.050217	0.70813
YTHDC2	-0.181551	4.57788	0.0838281	0.70813
LMNA	0.414506	6.89474	0.0646061	0.70813
COL18A1	0.564317	4.91493	0.0825382	0.70813
PGM3	0.257572	3.01067	0.0686543	0.70813
WDR34	0.639369	1.84462	0.0463732	0.70813
SPRTN	-0.239381	2.59253	0.0645093	0.70813
HSD11B1L	-0.297399	2.5376	0.063974	0.70813
NT5M	-0.370529	2.88938	0.0709803	0.70813
ACAT1	-0.621578	7.80185	0.054837	0.70813
DHODH	-0.222367	3.14564	0.0713577	0.70813
TEF	-0.252023	6.14462	0.0743311	0.70813
LIAS	-0.459721	4.01319	0.0827118	0.70813
ABHD4	0.361991	3.91887	0.0809984	0.70813
PPM1H	0.632122	0.914896	0.0256635	0.70813
DPY19L1	0.618831	1.5122	0.0368209	0.70813
IMPA1	-0.30427	3.63064	0.0798585	0.70813
ADAM15	0.31493	4.82723	0.0841717	0.70813
TTC23	-0.338993	4.06355	0.0831129	0.70813
UQCRC2	-0.547899	8.59289	0.0454292	0.70813
KLHL22	-0.239552	3.97463	0.0823387	0.70813
KDELC2	0.348857	2.97243	0.0691617	0.70813
CCDC47	-0.173711	6.42927	0.0709669	0.70813
VAMP4	-0.211418	3.35452	0.0764857	0.70813
TMEM70	-0.923286	5.62342	0.0800279	0.70813
SP100	0.451595	3.8465	0.0803135	0.70813
B3GAT3	0.375724	2.30352	0.0548462	0.70813
PLEKHO2	0.641901	2.10892	0.0526971	0.70813
ADSL	-0.447636	7.443	0.0575879	0.70813
ERLIN1	0.305348	2.69323	0.0639932	0.70813
FKBP14	0.313282	2.28796	0.0575509	0.70813
U2AF1L5	0.376339	3.44484	0.078189	0.70813
TMEM140	0.437985	4.35943	0.0847819	0.70813
POLD1	0.361786	2.35793	0.055968	0.70813
AP000347.4	0.386959	1.27147	0.0341021	0.70813
SELM	0.838247	2.14096	0.0535145	0.70813
STK4	0.326381	2.55089	0.0612558	0.70813
FAM210B	-0.429616	6.56585	0.0706095	0.70813
NDUFS7	-0.508642	7.38263	0.0595914	0.70813
SUGCT	-0.456912	2.43352	0.0622448	0.70813
IFITM3	0.433119	5.0693	0.0838571	0.70813
GSR	0.296642	4.83814	0.0852256	0.70813
MYC	1.31454	2.10688	0.0471737	0.70813
NELFCD	-0.192489	5.31122	0.0834403	0.70813
EPHX2	-0.374632	3.47486	0.0757367	0.70813
TBC1D20	0.143941	4.81426	0.0855623	0.70813
PLAGL2	-0.458243	3.97969	0.0844605	0.70813
MTRNR2L4	-0.707868	1.00032	0.0252789	0.70813
XK	-0.408382	2.62729	0.0682222	0.70813
TCIRG1	0.580223	3.03965	0.0710462	0.70813
ENDOG	-0.549257	5.36302	0.0821577	0.70813
IL18	1.12589	1.77511	0.0418825	0.70813
PI4K2B	0.58651	1.20012	0.032185	0.70813
REV1	-0.241214	4.92248	0.0862178	0.70813
BGN	1.31681	3.48088	0.073945	0.70813
ERLIN2	-0.163719	4.61205	0.0868344	0.70813
COX18	-0.268817	3.45338	0.0791982	0.70813
AMN1	-0.328592	3.0999	0.0755776	0.70813
TCTA	0.285802	3.40984	0.0790193	0.70813
C2CD2	0.358023	2.09692	0.0525234	0.70813
ACER3	0.383207	2.17757	0.054724	0.70813
MID1	0.896807	-0.0501603	0.00971495	0.70813
SNRPN	-0.331873	6.64611	0.0694013	0.70813
RPS6KA4	0.319942	3.83142	0.0832105	0.70813
C2orf68	-0.223377	5.28824	0.0843971	0.70813
ECH1	-0.50297	7.92177	0.0554906	0.70813
PRCP	0.550554	3.29977	0.0789158	0.70813
ACSM2A	-0.604114	-0.0271689	0.0137361	0.70813
USP28	-0.323665	5.86204	0.0804312	0.70813
ZNF331	0.264862	2.91993	0.0695688	0.70813
CECR1	0.748732	2.28641	0.0560548	0.70813
SLC7A2	-0.429557	7.17228	0.0641329	0.70813
PDHB	-0.442432	7.01434	0.0664548	0.70813
MCM7	0.155257	4.62344	0.0871363	0.70813
TNFRSF12A	1.20058	3.53034	0.0760389	0.70813
TRIM21	0.467987	1.45187	0.0403688	0.70813
SOX17	0.732911	0.70396	0.0228132	0.70813
PEX3	-0.24738	3.00751	0.0737275	0.70813
ERMP1	-0.348919	4.13745	0.0861789	0.70813
PTPN2	0.259375	2.94928	0.0719343	0.70813
PTPN20	-0.664845	2.65344	0.073593	0.70813
NOL4L	0.678261	1.21961	0.03267	0.70813
SLC30A7	0.408229	2.05798	0.0530911	0.70813
HNRNPF	0.156111	5.39403	0.0842968	0.70813
PLOD1	0.192948	5.10422	0.0861898	0.70813
KCTD10	0.253686	3.66469	0.0825991	0.70813
DAB2	0.765115	3.52348	0.0795712	0.70813
SLC3A2	0.344217	4.79043	0.0874372	0.70813
RBM15B	0.231615	3.40975	0.0800347	0.70813
TMEM143	-0.50201	6.05549	0.0787089	0.70813
IQSEC1	-0.429818	5.75682	0.0807984	0.70813
DNAJC7	-0.15645	5.9356	0.0800225	0.70813
ASB8	-0.33401	7.32291	0.0640083	0.70813
RP11-73M18.2	0.429848	4.06808	0.0860503	0.70813
CA4	-0.647341	2.56368	0.063995	0.70813
CAMTA1	-0.338928	4.49206	0.0882752	0.70813
NDFIP2	-0.417749	4.59528	0.0881944	0.70813
ATP6V1E2	-0.50375	1.80898	0.0491468	0.70813
UBAC1	-0.219417	7.26519	0.0640786	0.70813
CYFIP2	-0.593652	2.38291	0.061629	0.70813
PRDX2	-0.439602	7.5525	0.0607466	0.70813
ACTC1	1.47045	5.29783	0.0845603	0.70813
DLEU1	-0.460117	1.6343	0.0479052	0.70813
G6PD	0.656546	1.47527	0.0371421	0.70813
GRPEL1	-0.262909	4.80155	0.088419	0.70813
SIRT3	-0.35503	4.73878	0.0888734	0.70813
TMEM201	-0.412274	5.30524	0.0862136	0.70813
RAD51B	0.827635	-0.810468	0.00380425	0.70813
DENND1B	-0.339622	3.45557	0.0818138	0.70813
RABGEF1	-0.153363	4.72461	0.0893126	0.70813
PMPCA	-0.184842	5.50549	0.0856461	0.70813
PXDN	0.636014	4.1129	0.0872272	0.70813
USP24	-0.264163	6.60819	0.0733083	0.70813
MMP14	1.06259	3.20849	0.075214	0.70813
SAMM50	-0.39308	6.8284	0.0689061	0.70813
CDK17	0.294403	2.93656	0.0734475	0.70813
CCNG2	0.516103	2.85779	0.0737734	0.70813
CENPC	0.264899	2.27686	0.0572859	0.70813
CIPC	-0.290328	7.12837	0.0684098	0.70813
ACSL6	-0.718988	2.65617	0.0672055	0.70813
LRRC59	0.402332	3.8503	0.0864839	0.70813
NARS2	-0.315117	4.10639	0.0887584	0.70813
MICU3	-0.330845	2.0328	0.0553822	0.70813
ZFYVE27	0.203948	3.17624	0.0775298	0.70813
KLHDC1	-0.302065	2.73465	0.0703436	0.70813
FAM110A	0.951589	0.372127	0.0223904	0.70813
MINOS1	-0.377131	5.90286	0.0811832	0.70813
IFI44	0.424691	1.98763	0.0528608	0.70813
TNFRSF25	0.487332	1.76295	0.0481339	0.70813
PKDCC	-0.469417	5.8723	0.0821647	0.70813
RCOR3	-0.241002	6.24924	0.0789698	0.70813
TM7SF3	0.22395	3.12469	0.0770295	0.70813
ZNF140	0.252223	2.276	0.0609738	0.70813
FAAP24	0.735013	-0.924954	0.00392083	0.70813
OXA1L	-0.319369	7.17427	0.0671743	0.70813
PDE4B	0.915205	4.20043	0.0882737	0.70813
GMPR	-0.320821	6.9759	0.0690868	0.70813
PHYH	-0.50155	7.52837	0.0632386	0.70813
PPP2R1B	0.377141	2.33742	0.0622938	0.70813
CSPG4P12	-0.410569	2.04003	0.0539558	0.70813
CLEC2B	0.702055	2.4712	0.0616356	0.70813
UBR3	-0.282251	7.52573	0.0642901	0.70813
MYO9B	0.481151	3.78352	0.0855215	0.70813
MAP2K4	-0.224093	5.03049	0.0897403	0.70813
ZBTB37	-0.194397	3.11667	0.078065	0.70813
PTGER4	0.420129	1.52398	0.0437533	0.70813
HCFC2	-0.175083	4.02818	0.089269	0.70813
PARP3	-0.248576	4.06627	0.0900686	0.70813
MYO1D	0.623377	1.94003	0.0542455	0.70813
CHCHD3	-0.452543	7.3578	0.0653672	0.70813
PRKCSH	0.24098	5.40575	0.0880447	0.70813
TMEM164	-0.291008	5.26804	0.0889887	0.70813
OSBP	-0.321451	6.35859	0.0781956	0.70813
NRARP	0.94805	-0.0592359	0.0116124	0.70813
IDI1	-0.543023	5.91025	0.0808273	0.70813
KLHL33	-0.598518	5.06623	0.0901476	0.70813
TMEM2	0.36475	2.97577	0.0745473	0.70813
CNBD2	-0.500905	2.22828	0.0648184	0.70813
MOV10	0.371931	3.11482	0.078167	0.70813
POLDIP2	-0.272479	7.39684	0.0655122	0.70813
MLH3	-0.164254	3.46721	0.0843869	0.70813
DGCR14	0.163515	2.89839	0.0756532	0.70813
TBCE	-0.194804	4.53396	0.0920253	0.70813
INO80E	0.196515	4.45079	0.0916854	0.70813
JAM3	0.584103	2.57726	0.0680453	0.70813
SMIM13	-0.332561	4.13159	0.0915239	0.70813
CRAT	-0.456577	7.56589	0.0654947	0.70813
PABPC1	0.349435	6.02786	0.0840652	0.70813
DNAJC4	-0.286843	4.76652	0.0920828	0.70813
TRIM11	0.447011	1.47345	0.0420283	0.70813
GSTK1	-0.36014	6.40142	0.0777491	0.70813
PDIA4	0.608295	2.79094	0.0739864	0.70813
TAGLN2	0.633024	4.62307	0.0913108	0.70813
CD44	0.852429	3.55912	0.0838826	0.70813
DHCR7	-0.368391	3.21659	0.0820079	0.70813
MEN1	0.330433	2.70647	0.0694549	0.70813
SIRPA	0.680323	2.87404	0.0755464	0.70813
TMEM203	-0.28032	4.3849	0.0924993	0.70813
ZCCHC9	-0.513054	3.51849	0.0876832	0.70813
SLC25A25	-0.457082	5.41695	0.0883202	0.70813
RPS6KB1	-0.232213	4.96607	0.0917181	0.70813
CES4A	0.563698	1.51939	0.0395191	0.70813
DGKQ	0.266665	2.20544	0.0587544	0.70813
ADAM10	0.335614	3.67209	0.0857371	0.70813
MAOB	-0.495716	6.21907	0.0811115	0.70813
SLC43A2	0.665217	4.21813	0.0913675	0.70813
FAM47E-STBD1	-0.368952	6.66593	0.0748219	0.70813
VANGL1	0.523224	1.02136	0.036405	0.70813
WDR90	0.313415	2.85697	0.0748637	0.70813
C7orf55-LUC7L2	-0.288024	4.10351	0.0922186	0.70813
PGK1	-0.557486	8.38034	0.0526698	0.70813
SPIN3	0.531514	0.142802	0.0143435	0.70813
ICE2	-0.292377	4.04169	0.0913429	0.70813
NAB1	0.268995	2.78102	0.0743394	0.70813
NDUFAF7	-0.279924	4.16174	0.092016	0.70813
SELENBP1	-0.312866	5.24441	0.0902726	0.70813
ZNF839	-0.243844	4.05711	0.0915191	0.70813
EHD2	0.362946	5.02002	0.0923018	0.70813
NDUFA9	-0.592225	6.75466	0.0739649	0.70813
PDE6A	-0.310417	1.13984	0.037575	0.70813
RNF180	-0.380282	1.44672	0.0451104	0.70813
FBXO21	-0.234208	5.01796	0.0923044	0.70813
DIP2A	-0.305114	4.55395	0.0934652	0.70813
MANF	0.654562	1.8845	0.0565913	0.70813
SLC25A38	-0.277365	4.38027	0.0935041	0.70813
LARS2	-0.325137	3.87565	0.0910292	0.70813
CHRND	1.24053	5.8575	0.0831316	0.70813
TIMM21	-0.38949	5.21736	0.0909985	0.70813
STAB1	0.886823	3.92751	0.0895697	0.70813
FTSJ1	0.216684	3.26146	0.0844879	0.70813
PNP	1.00101	0.793721	0.0268723	0.70813
DYNLL1	0.710983	3.87583	0.0912547	0.70813
DNAJB11	0.347294	3.49618	0.0874269	0.70813
SCAMP1	-0.237885	3.97525	0.0921667	0.70813
ORC2	-0.245309	4.04775	0.0923846	0.70813
MRPL4	-0.258206	5.00026	0.0930226	0.70813
PMAIP1	1.27005	0.425488	0.0272023	0.70813
CEP85	-0.438735	6.74106	0.0767978	0.70813
ARL10	-0.297264	4.15106	0.0920541	0.70813
PIGQ	0.292537	3.49557	0.0869931	0.70813
IFITM1	0.327996	3.52044	0.0885086	0.70813
NOS3	0.648296	1.65258	0.0479463	0.70813
PARP12	0.323173	2.68555	0.0745217	0.70813
EARS2	-0.264263	4.25532	0.0941556	0.70813
NABP1	0.699414	2.20532	0.0611668	0.70813
RANGAP1	0.269644	4.42837	0.0941751	0.70813
RAB11FIP3	0.277806	5.37027	0.091889	0.70813
DNAJC14	0.151442	3.19755	0.0838242	0.70813
OSTF1	0.532302	1.44739	0.0456948	0.70813
NES	0.856937	6.69378	0.0798643	0.70813
PFKL	0.391261	4.28712	0.0939942	0.70813
ANKH	-0.327049	6.83317	0.0756073	0.70813
P4HB	0.283314	7.6043	0.0669123	0.70813
ZNF615	0.256644	2.2907	0.0639273	0.70813
COQ9	-0.395965	7.10131	0.0728194	0.70813
ENO3	-0.63202	12.0331	0.0221055	0.70813
TNFRSF1A	0.538284	5.17645	0.0928137	0.70813
ACO2	-0.542982	8.88133	0.0523653	0.70813
PDE1B	0.716032	0.366272	0.0193209	0.70813
INTS6L	0.450339	1.1356	0.0386275	0.70813
NMI	0.553077	1.5442	0.0485327	0.70813
IFI16	0.648857	3.23424	0.0820045	0.70813
MRPS6	-0.381076	4.08432	0.0950713	0.70813
SLC25A11	-0.499981	7.22485	0.0707829	0.70813
GAB1	-0.379194	4.50438	0.0954026	0.70813
SERPINB1	0.5181	3.9228	0.0927968	0.70813
ITGA5	0.578069	4.01421	0.0922547	0.70813
FSTL1	0.870865	5.46177	0.0914579	0.70813
SNAI3	-0.814033	3.81479	0.0925821	0.70813
CDR2L	0.641657	1.00573	0.033867	0.70813
SLC52A2	0.591194	1.8554	0.0530533	0.70813
ITGAD	-0.798141	0.337144	0.0201827	0.70813
NELFE	0.288988	4.12585	0.0947429	0.70813
IKBIP	0.893358	0.695933	0.0292362	0.70813
DOK4	0.592922	1.05445	0.0371214	0.70813
ARHGAP4	0.830719	1.95099	0.0559526	0.70813
RECQL5	0.25717	2.971	0.0802691	0.70813
YBX2	-0.634666	1.4381	0.0428649	0.70813
PKD2L2	-0.395455	0.554953	0.0273004	0.70813
CCDC58	-0.347181	3.12501	0.0859029	0.70813
LBX1	-0.395389	4.12914	0.0945831	0.70813
POLR3K	-0.479378	2.918	0.0830966	0.70813
GPT	-0.509214	5.5451	0.0917391	0.70813
HS1BP3	0.239994	2.64108	0.0756263	0.70813
MTR	-0.316942	5.48757	0.0926921	0.70813
ARHGAP27	0.477531	2.62182	0.0729856	0.70813
TFPI2	1.0408	-0.404023	0.0118543	0.70813
NR1D1	-0.550097	5.3706	0.093302	0.70813
RPS6KA3	-0.274001	6.56193	0.0806319	0.70813
NDUFC1	-0.565003	6.39629	0.0808072	0.70813
ECT2	0.565992	1.34455	0.0448692	0.70813
GMDS	0.553212	0.887462	0.0304983	0.70813
LAMA4	0.523721	3.92723	0.0937397	0.70813
PPAT	-0.243362	1.73582	0.0539056	0.70813
CHST1	0.740216	1.27757	0.0375156	0.70813
SPDYE3	-0.318917	2.21669	0.0665694	0.70813
HHIPL1	0.891856	-0.464413	0.00880817	0.70813
UTP11	-0.292496	6.50248	0.0805338	0.70813
ZNF219	0.364065	4.28007	0.0963451	0.70813
OGFOD1	-0.333841	5.72525	0.0906627	0.70813
PFKP	0.935039	2.46458	0.0683139	0.70813
UGCG	0.536843	2.55156	0.0736036	0.70813
NMRK2	-0.927759	7.08065	0.0764632	0.70813
ETS1	0.373754	4.50505	0.0970387	0.70813
PHTF1	0.579445	1.68649	0.0499303	0.70813
PRUNE2	1.06557	3.62649	0.0816037	0.70813
TRIM47	0.49731	2.63437	0.0737933	0.70813
KIAA2026	-0.199005	4.61165	0.0976168	0.70813
CD248	0.858904	3.14871	0.0826539	0.70813
GNRHR2	-0.248207	2.2904	0.0678491	0.70813
DDX60L	0.452006	1.87583	0.0558949	0.70813
COG2	-0.179729	4.12274	0.096839	0.70813
FNDC5	-0.658588	7.65343	0.0657138	0.70813
GEMIN8	0.317501	1.50024	0.0484448	0.70813
U47924.6	-0.550402	0.956994	0.0398394	0.70813
YIPF6	-0.206834	4.92362	0.0970117	0.70813
ADHFE1	-0.381907	5.90093	0.0908552	0.70813
GOLGA6L10	-0.967265	0.179571	0.0181158	0.70813
UPB1	-0.744404	0.3243	0.0206932	0.70813
SMPDL3A	-0.360889	3.93164	0.0966299	0.70813
GEMIN4	-0.178778	3.36011	0.0896334	0.70813
RCC1	0.404652	2.46988	0.0720452	0.70813
SUCLG2	-0.300559	6.79694	0.0804591	0.70813
NR3C2	-0.422863	3.85551	0.0948266	0.70813
MLX	-0.221912	5.49505	0.0933378	0.70813
TBRG4	-0.269234	5.44673	0.0943939	0.70813
SSRP1	0.191757	5.47713	0.0944007	0.70813
BIVM	-0.207268	5.0184	0.0973254	0.70813
ABCD3	-0.199701	4.72632	0.0982747	0.70813
TRAM2	0.566154	2.73864	0.0765738	0.70813
ADSSL1	-0.664689	8.99592	0.0516817	0.70813
TSPYL4	0.268704	2.87403	0.0802406	0.70813
FAM168A	-0.224487	5.35286	0.0954476	0.70813
ADPRH	0.378331	2.82206	0.0821794	0.70813
PIGW	-0.248399	2.29828	0.0728779	0.70813
SLC2A4	-0.500156	8.05994	0.0650891	0.70813
QDPR	-0.362386	5.22057	0.0952442	0.70813
TTF2	0.482471	2.31527	0.0661905	0.70813
RPP14	-0.424423	6.4136	0.0846619	0.70813
UBALD1	0.254277	3.77832	0.0943657	0.70813
MR1	0.537393	1.13143	0.0401666	0.70813
TIMM8A	-0.448539	2.28352	0.0693692	0.70813
PHF7	-0.439183	1.65578	0.0534519	0.70813
NFE2L2	0.315752	5.10973	0.0975538	0.70813
ZC3H12A	0.810234	1.93602	0.058567	0.70813
REEP4	0.635729	1.02474	0.0391033	0.70813
ZNRF2	0.263002	2.51664	0.0734192	0.70813
CHTF8	0.139267	4.37623	0.0989937	0.70813
HOXA10	-0.409495	5.65915	0.0932811	0.70813
CLCN7	0.289514	5.0876	0.0979089	0.70813
LAMA5	0.557973	4.6651	0.098671	0.70813
PRKCD	0.798079	1.19338	0.0395775	0.70813
CEP41	0.341735	1.16903	0.0419644	0.70813
CEP290	0.313972	1.69943	0.0550081	0.70813
MAP3K12	0.38327	2.48001	0.0736034	0.70813
ALDH1A2	-0.607758	2.63359	0.0812965	0.70813
ITM2C	0.358367	3.27856	0.0904238	0.70813
ID3	0.548443	3.2654	0.0862223	0.70813
PLD1	0.444818	1.00385	0.0380668	0.70813
ZMIZ2	0.250164	4.74377	0.0994863	0.70813
LHX6	0.757775	0.766164	0.0332497	0.70813
CYC1	-0.51349	7.88996	0.0666517	0.70813
TNIP2	0.32795	4.16935	0.0989194	0.70813
SLC1A5	0.647606	1.45301	0.0510328	0.70813
DCAF6	-0.294277	9.32402	0.0512217	0.70813
C5orf22	-0.227315	4.10127	0.0991618	0.70813
AAMDC	-0.697317	6.05061	0.0880115	0.70813
NINJ1	0.558749	3.1334	0.0873643	0.70813
TAF1D	0.292073	4.55095	0.0998639	0.70813
ZNF28	0.451579	0.587656	0.0258861	0.70813
PLTP	0.911104	2.63591	0.0774007	0.70813
EZH2	0.445751	1.60421	0.0534243	0.70813
ADA	0.385426	2.16262	0.0671471	0.70813
SBK1	-0.519996	5.70193	0.0941776	0.70813
HOXA3	-0.55979	1.97004	0.0642751	0.70813
RAB7A	-0.232639	7.41197	0.0736598	0.70813
MRM1	-0.364695	1.72133	0.0543697	0.70813
FAM213B	0.735786	0.807616	0.033873	0.70813
PARVA	0.618071	2.54625	0.0757448	0.70813
SMOC1	0.534178	4.53242	0.0991803	0.70813
OSBPL5	0.312715	2.81695	0.0823253	0.70813
FES	0.494214	1.83007	0.0585972	0.70813
CD2BP2	0.159299	4.84212	0.100376	0.70813
AAED1	0.434856	2.7705	0.0839151	0.70813
IRS2	-0.553888	3.66597	0.0929116	0.70813
NECTIN2	0.430207	2.88233	0.0829212	0.70813
ZNF143	-0.191495	2.89059	0.0840139	0.70813
PFKM	-0.441667	10.4367	0.040776	0.70813
GNL2	0.176792	4.61528	0.100984	0.70813
MASP2	-0.441275	1.69795	0.0520675	0.70813
A4GALT	0.459824	2.32067	0.0731095	0.70813
CPEB3	-0.372158	5.12279	0.0997641	0.70813
TECPR1	0.284775	4.21411	0.0996684	0.70813
ZNF841	0.404898	1.17871	0.0423655	0.70813
CYCS	-0.589532	8.36275	0.063146	0.70813
ZMYM5	-0.201125	3.06088	0.0880655	0.70813
ELAC2	-0.175048	5.81324	0.0949027	0.70813
CDK10	0.225633	4.07749	0.0994507	0.70813
ARHGEF1	0.342334	4.15612	0.099904	0.70813
TUBA1C	0.909406	3.61658	0.0941909	0.70813
TRIM27	0.262251	3.585	0.0951178	0.70813
B4GALT5	0.275356	6.00736	0.0935984	0.70813
ZBTB42	0.511865	2.48285	0.074482	0.70813
ARHGEF6	-0.406909	6.7338	0.0854446	0.70813
ETFDH	-0.412927	6.6226	0.0862721	0.70813
IL27RA	0.499309	1.02114	0.0387835	0.70813
ZPR1	0.309762	3.68387	0.0976404	0.70813
NPAS2	-0.335097	2.4612	0.0747903	0.70813
TUSC3	0.567019	1.37561	0.0476622	0.70813
FAM135A	-0.230589	2.60486	0.0814541	0.70813
PECAM1	0.414381	5.62974	0.0968249	0.70813
LY6E	0.454739	3.06536	0.0888896	0.70813
EMC8	-0.199068	3.3751	0.0960781	0.70813
TMLHE	-0.327136	4.43564	0.102774	0.70813
PCYOX1	-0.394362	6.66257	0.0850488	0.70813
HSD3B7	1.02687	1.86816	0.0605116	0.70813
GTPBP8	-0.328375	3.87512	0.101278	0.70813
CARHSP1	0.335268	2.64506	0.0806509	0.70813
FAM126B	-0.198419	3.47995	0.0953018	0.70813
PPP1R3A	-0.46679	7.71524	0.0733019	0.70813
NCK1	-0.188941	3.84152	0.100373	0.70813
DUSP28	-0.386149	3.86083	0.101252	0.70813
KIAA0556	0.501878	2.15313	0.0684305	0.70813
DNAJC11	-0.254303	5.46853	0.0994263	0.70813
COL12A1	0.842287	3.43384	0.0957165	0.70813
RPA1	-0.205314	6.07175	0.0937182	0.70813
NOS1	-0.993473	6.69816	0.0877984	0.70813
CPTP	-0.458634	5.26325	0.100357	0.70813
PEX14	-0.221221	3.6019	0.0977753	0.70813
HCCS	-0.429834	4.95295	0.101915	0.70813
METTL22	-0.232861	4.67693	0.103559	0.70813
GATAD2A	0.310823	3.66118	0.098141	0.70813
PNPLA4	-0.411691	4.76291	0.103015	0.70813
NUDT5	0.331375	2.22086	0.0716652	0.70813
PTP4A1	-0.439613	8.40816	0.0652703	0.70813
CPSF3	0.208179	3.29608	0.094386	0.70813
CHMP4A	0.261645	3.03963	0.0898194	0.70813
NUCB2	0.334199	4.14633	0.10267	0.70813
PGLS	0.36397	2.27045	0.0733616	0.70813
NNAT	0.630223	2.122	0.0665126	0.70813
DTWD2	-0.30224	4.28051	0.10345	0.70813
PRKCDBP	0.569325	2.82142	0.0898741	0.70813
CDC25B	0.666114	2.85391	0.0859174	0.70813
JAZF1	0.440884	1.59934	0.0559705	0.70813
METTL9	-0.277803	5.75931	0.0968536	0.70813
AK2	-0.300776	5.71234	0.0975471	0.70813
CD99	0.465118	6.01146	0.09448	0.70813
PLEKHM1P1	0.326117	2.95307	0.0879371	0.70813
SLC26A6	-0.313599	3.76908	0.100792	0.70813
TPI1	-0.77007	9.33023	0.0526698	0.70813
NRBF2	0.372872	3.39461	0.0970468	0.70813
NCS1	1.54786	0.338685	0.0195704	0.70813
IL6R	0.508101	4.88784	0.104254	0.70813
SIRT5	-0.332542	5.19205	0.103058	0.70813
PTPRK	0.307096	2.62195	0.0832771	0.70813
ZNF827	-0.215704	3.5916	0.0992	0.70813
ODF2L	0.218478	3.08941	0.0915917	0.70813
SEPT10	0.234177	4.6076	0.104891	0.70813
SP110	0.360527	1.86266	0.0669945	0.70813
CUL3	-0.184881	6.87572	0.0857291	0.70813
MACROD1	-0.347262	6.94186	0.0827713	0.70813
ATP5B	-0.58954	10.1281	0.0465784	0.70813
GNB4	0.472043	2.26733	0.0749137	0.70813
CXorf23	-0.237856	3.45004	0.0969347	0.70813
ESRRA	-0.339134	6.93291	0.0843954	0.70813
ECM1	0.758568	2.62912	0.0788127	0.70813
MPC1	-0.68376	6.30996	0.0915664	0.70813
SAP25	0.605188	0.891003	0.0380214	0.70813
ZDHHC13	0.539135	0.689448	0.0343111	0.70813
PIGZ	-0.314408	2.94214	0.0873309	0.70813
DDIT3	-0.300772	3.55591	0.100013	0.70813
SEL1L3	0.639707	1.41146	0.0505865	0.70813
PMM1	0.373613	2.23579	0.0745182	0.70813
DET1	-0.332887	3.03695	0.0935362	0.70813
TGFBI	0.740153	3.97334	0.102585	0.70813
GOLGA6A	-2.12175	-1.41239	0.00299759	0.70813
MAP4K3	-0.184529	4.85375	0.105894	0.70813
SDHB	-0.582219	7.03732	0.0837468	0.70813
STRADA	0.162944	3.32827	0.0964565	0.70813
AC004754.3	-0.72737	0.190939	0.0263023	0.70813
CNDP2	0.263984	3.98481	0.10359	0.70813
C14orf159	-0.315621	6.77443	0.0884557	0.70813
METTL25	-0.335209	1.55332	0.0597814	0.70813
DNAJC1	0.387822	2.19551	0.0761682	0.70813
CYFIP1	0.29351	4.6281	0.106256	0.70813
UBE2D4	-0.285824	6.23758	0.094191	0.70813
SKP2	0.344548	1.8696	0.0651096	0.70813
CCDC142	0.255625	1.78168	0.0631847	0.70813
GLMP	0.529891	2.30959	0.0772098	0.70813
DZIP3	-0.349867	4.3876	0.106415	0.70813
ZYX	0.392603	5.24683	0.104795	0.70813
TMEM52	-0.751529	6.01226	0.094637	0.70813
SSX2IP	0.512743	2.27034	0.0760632	0.70813
RAD17	-0.171226	4.3085	0.106166	0.70813
ZFPM2	-0.314472	4.37923	0.106484	0.70813
MYH10	0.443803	3.14643	0.0910589	0.70813
ANKAR	-0.321466	0.719701	0.0382237	0.70813
YWHAZ	0.346512	6.0134	0.0980056	0.70813
DAXX	0.205576	4.04714	0.104974	0.70813
MYDGF	0.450934	2.65424	0.0869003	0.70813
CTSA	0.261865	5.30965	0.104499	0.70813
TTLL12	0.275672	3.07746	0.0916003	0.70813
RNF157	-0.505154	6.02852	0.0981133	0.70813
HIP1	0.350272	3.49865	0.0976683	0.70813
ABHD12	0.345468	2.58896	0.0846265	0.70813
MALT1	-0.190341	3.86069	0.103097	0.70813
PLCB1	-0.427321	3.84088	0.104758	0.70813
NYNRIN	0.361896	2.85787	0.0886784	0.70813
TMEM78	-0.727726	0.718227	0.0401163	0.70813
SCP2	-0.277256	6.73661	0.0897957	0.70813
TAZ	-0.28594	4.87097	0.106761	0.70813
ZNF780A	0.24673	1.85615	0.0651827	0.70813
ZNF146	-0.210252	5.59019	0.1027	0.70813
AASDHPPT	-0.238954	4.93296	0.106719	0.70813
RANBP17	1.11829	-1.73061	0.00194583	0.70813
BDH1	-0.598635	4.26404	0.106318	0.70813
SLC25A1	0.487131	1.95572	0.0676025	0.70813
ST13	-0.223836	6.78296	0.0891512	0.70813
MOCS2	-0.256358	5.43651	0.103624	0.70813
CDK5R1	0.463929	1.20603	0.0479846	0.70813
TUBA1B	0.84574	5.47679	0.101654	0.70813
CARS	0.234016	4.17808	0.106923	0.70813
XPO6	0.218094	3.97243	0.104841	0.70813
PLS3	0.286533	4.53603	0.107775	0.70813
PBX1	-0.367179	5.41905	0.105205	0.70813
CD151	0.548204	5.68196	0.101136	0.70813
ANO5	-0.349377	6.90218	0.0877008	0.70813
ELMO1	0.43072	1.50495	0.0575045	0.70813
KLK10	-0.645467	-0.85111	0.00813948	0.70813
SYN2	-0.874911	0.0487383	0.0268889	0.70813
CCDC34	0.836126	0.78348	0.0383227	0.70813
CES2	0.427398	5.51754	0.104038	0.70813
FRAT1	-0.375192	1.41418	0.0578318	0.70813
TGIF2	0.691532	0.284544	0.0263044	0.70813
BORCS8-MEF2B	0.481446	0.747923	0.0391138	0.70813
CBLL1	-0.227438	4.82439	0.108358	0.70813
MSN	0.456442	5.6322	0.104074	0.70813
SERINC3	0.226396	6.02068	0.0995793	0.70813
KATNB1	0.238785	2.92884	0.0935521	0.70813
ARF3	0.333177	3.52908	0.102805	0.70813
CCDC14	0.29474	3.18757	0.0967735	0.70813
ECI2	-0.413916	6.50217	0.0944113	0.70813
RHOC	0.504088	4.24886	0.108048	0.70813
XPA	-0.223008	3.06597	0.096225	0.70813
TBCCD1	0.215653	2.19352	0.0760279	0.70813
ETFBKMT	-0.278437	2.77217	0.0896755	0.70813
MYBPH	2.12661	4.64113	0.0995735	0.70813
COL4A2	0.617042	6.19517	0.0982115	0.70813
TNFSF13	0.566163	1.30337	0.0521769	0.70813
ATG4D	-0.251118	5.05452	0.107423	0.70813
PROSER3	0.589539	0.793935	0.0397268	0.70813
FAM50A	0.18619	5.17731	0.107239	0.70813
ADNP2	0.391254	1.5242	0.0577518	0.70813
PEX16	0.267284	2.47767	0.084878	0.70813
EIF2B5	-0.170794	5.52008	0.105207	0.70813
TMEM186	-0.320743	2.79439	0.0925403	0.70813
RP11-33B1.1	-0.234337	1.8955	0.0702079	0.70813
WDR19	0.351216	2.05742	0.0707557	0.70813
SCN7A	-0.575668	3.08282	0.0973193	0.70813
COX11	-0.311513	5.46673	0.10479	0.70813
ZBTB44	-0.303089	6.18658	0.0982524	0.70813
CDKAL1	-0.200126	3.48847	0.103743	0.70813
PLD2	0.394721	2.38753	0.0819995	0.70813
MRPL42	-0.168391	4.42821	0.109952	0.70813
ARPC5	0.427106	3.52089	0.103861	0.70813
TCP11L1	0.506582	1.11076	0.0463853	0.70813
TDRD7	0.253161	2.25516	0.0781478	0.70813
ENTPD5	-0.296682	4.28006	0.109675	0.70813
TTC26	0.516476	0.316468	0.0304054	0.70813
ZNF383	-0.301647	3.5886	0.104116	0.70813
SLC27A3	0.393125	2.13718	0.0768662	0.70813
ALDH5A1	-0.470682	6.09354	0.101277	0.70813
ANXA4	0.340231	3.47557	0.102431	0.70813
RELB	0.768487	1.95313	0.07041	0.70813
DRAM1	0.530665	1.55226	0.0605123	0.70813
SLC9A9	0.561103	0.691962	0.0386498	0.70813
ALDH1L1	-0.427965	6.68892	0.0938056	0.70813
SACS	-0.858244	3.55641	0.102513	0.70813
REM1	0.635873	0.264851	0.0260318	0.70813
RBM38	-0.352407	7.36421	0.0843053	0.70813
KCNN2	-0.795249	1.90658	0.0757016	0.70813
HDAC11	-0.348897	4.97697	0.109546	0.70813
RNF123	-0.350342	7.70729	0.0819685	0.70813
BAZ1A	0.38553	3.06202	0.096106	0.70813
NXNL2	0.432055	-0.399503	0.0168646	0.70813
SDHA	-0.434812	8.49598	0.0722831	0.70813
PGBD2	0.445382	0.0626408	0.0252175	0.70813
SCGB2B2	-0.516419	-0.157881	0.0181353	0.70813
ACTN1	0.579172	3.20787	0.0984096	0.70813
TRAF3	0.433918	3.23429	0.0995194	0.70813
PDE4A	-0.526396	5.2392	0.109293	0.70813
HPS1	0.329102	3.43641	0.102929	0.70813
DECR1	-0.506137	6.13994	0.100757	0.70813
TMTC3	0.403945	1.79819	0.0708508	0.70813
TTC39A	0.646751	1.42753	0.0520927	0.70813
P2RY1	-0.559607	3.29544	0.103796	0.70813
FAM26E	0.37942	1.47113	0.0618257	0.70813
ZNF181	-0.215664	4.3939	0.111727	0.70813
CLIP2	0.534676	1.63658	0.0646829	0.70813
THAP11	-0.230155	4.59442	0.11211	0.70813
PLD6	-0.47508	0.981932	0.0471498	0.70813
HARS	0.114534	4.82567	0.111934	0.70813
ECHS1	-0.36774	6.68928	0.0952258	0.70813
SLC12A7	0.64749	2.68902	0.0923365	0.70813
RXRB	-0.133585	5.4595	0.109055	0.70813
OAS2	0.563471	1.58265	0.0623988	0.70813
LTN1	-0.191835	4.21388	0.111896	0.70813
CORO7	0.551979	2.54993	0.0876871	0.70813
MARCKSL1	0.652791	1.88562	0.0749868	0.70813
C11orf24	0.276442	3.01409	0.0977732	0.70813
TNS3	0.279138	4.64591	0.11247	0.70813
CTDNEP1	-0.282507	7.73703	0.0826364	0.70813
TWF1	0.388412	2.42595	0.0877845	0.70813
PPP2R3A	-0.530063	7.37616	0.0867562	0.70813
JAG1	0.330778	3.49217	0.105118	0.70813
ATP6V1B1	1.13547	-1.6845	0.0046623	0.70813
ITGB6	-0.738673	6.58079	0.096164	0.70813
UPK3A	-0.720897	2.6551	0.0930902	0.70813
RPAP2	-0.148191	4.72905	0.113199	0.70813
C16orf46	-0.493901	-0.0371235	0.0239003	0.70813
STUM	-0.484447	2.8255	0.0940762	0.70813
CA5BP1	-0.298792	2.2589	0.0857409	0.70813
NDST2	0.270134	2.76293	0.0925048	0.70813
GPR162	0.711358	0.17672	0.0317949	0.70813
VRK2	-0.161276	3.12161	0.102117	0.70813
UPF3B	0.228449	3.14032	0.100823	0.70813
IGFLR1	0.662989	0.72975	0.0413747	0.70813
RBM48	-0.234529	3.68675	0.109073	0.70813
RHOQ	-0.306928	7.72818	0.083241	0.70813
RAB31	0.875023	1.90493	0.0752398	0.70813
FAM219A	0.330167	5.0095	0.113059	0.70813
RP11-949J7.8	-3.75022	-0.466504	0.00416579	0.70813
FMNL1	0.815377	2.06827	0.0762783	0.70813
TDRKH	0.204718	2.57247	0.0910334	0.70813
TRIP4	0.262792	2.71788	0.0946259	0.70813
SNRPA1	-0.181383	3.55975	0.109432	0.70813
USP11	0.214453	4.8046	0.113909	0.70813
HINT3	-0.269227	7.00803	0.0940557	0.70813
RNF40	0.220937	4.32768	0.113643	0.70813
PIK3R6	1.1001	-0.770486	0.0103434	0.70813
KIAA1191	-0.252953	5.9255	0.106355	0.70813
RNF11	-0.286237	6.80224	0.0950897	0.70813
NAB2	0.843488	2.24101	0.0814942	0.70813
KCNIP2	-0.534471	2.30548	0.0818681	0.70813
C18orf54	0.952273	-0.976889	0.00825954	0.70813
NASP	0.198549	4.77857	0.114244	0.70813
SMDT1	-0.331676	5.57957	0.109005	0.70813
COMTD1	-0.420304	2.57578	0.0924722	0.70813
GPC1	0.342739	7.35703	0.0900411	0.70813
LAMB1	0.559259	4.45859	0.114078	0.70813
RCN3	0.884992	2.32271	0.0858399	0.70813
FASTKD2	-0.20196	4.84983	0.114426	0.70813
COA5	-0.229424	4.25486	0.114612	0.70813
PPM1M	0.446883	1.66835	0.0690406	0.70813
TCN2	0.511142	1.51941	0.0637541	0.70813
NBPF10	0.382225	2.91799	0.0981813	0.70813
C19orf24	0.393802	1.71807	0.075094	0.70813
MRPL39	-0.332391	4.08696	0.114195	0.70813
SYPL2	-0.414085	8.55426	0.0753522	0.70813
FAHD2A	-0.239081	4.62593	0.115206	0.70813
CDK5RAP3	0.157404	5.22985	0.11311	0.70813
GMCL1	-0.188054	2.36716	0.0886039	0.70813
TTYH2	-0.248798	4.08746	0.113493	0.70813
GPN2	0.177495	3.57681	0.109253	0.70813
MRPL16	-0.321787	4.74139	0.115036	0.70813
TMEM198	1.32	-0.911638	0.0101072	0.70813
PCYT1A	-0.245525	6.4475	0.101306	0.70813
RP13-104F24.1	0.431869	1.13486	0.0548129	0.70813
TRIP6	0.4262	2.31222	0.0866365	0.70813
MPO	0.779394	0.042711	0.0262061	0.70813
ENO1	0.516128	6.17744	0.104281	0.70813
ALDOA	-0.578952	12.7474	0.0303505	0.70813
DHRS3	-0.541424	4.17718	0.115506	0.70813
ZNF217	0.431823	1.98419	0.0764869	0.70813
HSPA13	0.433153	2.16301	0.0837232	0.70813
ZNF813	0.610661	-0.466705	0.0166163	0.70813
ZNF200	0.278502	1.73056	0.0720278	0.70813
ABI3	0.82177	0.548437	0.0395892	0.70813
IGDCC4	-0.344553	4.82291	0.115719	0.70813
PIGU	-0.245912	2.97441	0.102461	0.70813
TMIE	-0.805678	0.342368	0.0353971	0.70813
GAMT	-0.485056	8.21856	0.0776777	0.70813
EFEMP1	1.03469	2.52674	0.0869012	0.70813
FOXJ3	-0.209769	5.58319	0.111713	0.70813
CASP4	0.642766	2.11666	0.0773846	0.70813
NVL	0.165638	2.59487	0.0930269	0.70813
RUNX1	1.63885	2.2571	0.0769908	0.70813
GANAB	0.197443	5.72194	0.11075	0.70813
PIK3R1	0.482347	5.93587	0.106849	0.70813
AQP4	-1.16473	5.31927	0.111318	0.70813
GLIPR2	0.761684	1.86805	0.0816237	0.70813
TAGLN	0.497723	3.90782	0.115074	0.70813
RP11-2C24.9	0.266438	4.17684	0.115311	0.70813
UBE2V2	-0.263249	5.24961	0.114027	0.70813
C1orf61	-0.35829	0.480441	0.040033	0.70813
MARK4	-0.450306	5.87331	0.108139	0.70813
LTBR	0.285862	3.91739	0.113805	0.70813
DECR2	-0.206328	4.13649	0.11634	0.70813
TMED4	-0.240054	5.93709	0.107946	0.70813
SNRNP25	-0.394903	5.07694	0.114926	0.70813
VIM	0.658568	6.87604	0.0988075	0.70813
CTNS	0.314198	3.18357	0.105342	0.70813
QRICH2	-0.537057	0.738305	0.0396645	0.70813
AL365181.1	-0.568448	0.755187	0.046871	0.70813
NXPE3	-0.344828	6.86015	0.0981982	0.70813
PCED1A	0.342421	2.74611	0.0974954	0.70813
ICAM1	0.816629	2.0349	0.0801264	0.70813
HAT1	-0.334304	4.81371	0.116499	0.70813
TCEAL9	0.526214	1.93432	0.0792328	0.70813
MROH8	-0.346031	2.35363	0.0912663	0.70813
IRF3	0.206366	3.76514	0.113062	0.70813
STRIP2	0.277536	5.76758	0.112287	0.70813
CMTM3	0.871778	1.36044	0.0624319	0.70813
ARMCX3	0.243787	5.29286	0.114528	0.70813
NID2	0.808115	2.35272	0.086438	0.70813
TXNRD1	0.228662	6.09095	0.108158	0.70813
RANBP6	-0.200366	4.62638	0.117243	0.70813
LPCAT1	0.55437	2.06177	0.0791279	0.70813
GPSM1	0.771618	0.636083	0.0420488	0.70813
B9D1	0.509507	0.760041	0.0451589	0.70813
RGS16	1.02778	0.0848557	0.0296155	0.70813
SCYL3	-0.169784	3.10998	0.106499	0.70813
HSDL1	-0.230562	4.5616	0.117547	0.70813
DPEP2	0.941379	0.182288	0.0291766	0.70813
SLC37A4	-0.395633	5.80216	0.109315	0.70813
CLSTN3	0.699607	1.65649	0.070916	0.70813
SMS	0.244905	4.53065	0.117452	0.70813
AC007318.5	-1.38287	-1.11301	0.0103615	0.70813
SEPT5	0.532417	2.74855	0.0982257	0.70813
LBH	0.550958	3.03514	0.103831	0.70813
NMNAT1	-0.458282	5.14272	0.115713	0.70813
KPNA2	0.574957	2.64894	0.0979728	0.70813
GSDMD	0.386728	2.94968	0.104509	0.70813
GLB1	0.346084	2.58838	0.096922	0.70813
CUL5	-0.296605	6.28398	0.106191	0.70813
OXR1	-0.246793	5.37588	0.115292	0.70813
CLCF1	1.33637	-0.918426	0.00597088	0.70813
FRMD8	0.460894	2.62413	0.0929168	0.70813
VEGFA	-0.538608	7.48172	0.0929436	0.70813
ENTPD2	-0.948596	-0.0775611	0.0262897	0.70813
HSDL2	-0.299725	7.25083	0.0959162	0.70813
MUC3A	-0.446054	2.43461	0.0929395	0.70813
CALCOCO2	-0.194627	6.60413	0.102927	0.70813
FOXP1	0.227603	3.28751	0.108776	0.70813
PAX7	-0.304313	3.38043	0.110321	0.70813
NPR1	0.37811	3.04787	0.104236	0.70813
PCNX3	0.287449	3.4592	0.110811	0.70813
ADAT2	0.317253	1.83647	0.0769193	0.70813
CBR4	-0.206573	4.43924	0.118753	0.70813
AIMP1	-0.247567	5.32054	0.11631	0.70813
KCNAB1	-0.405147	0.887451	0.0524394	0.70813
TBC1D14	-0.224918	5.48415	0.115384	0.70813
CDC34	-0.207688	5.6698	0.113646	0.70813
GNB2	0.169752	5.57591	0.114584	0.70813
SLC25A36	-0.398691	5.59932	0.114928	0.70813
NBPF14	0.346628	3.62722	0.112594	0.70813
ECSIT	-0.325772	5.93645	0.110931	0.70813
ERCC5	0.294755	3.01219	0.106745	0.70813
CLN3	0.160017	3.32644	0.111146	0.70813
USP39	-0.20242	5.13384	0.117606	0.70813
CKAP4	0.424061	3.81525	0.115154	0.70813
RP11-795F19.5	-0.553062	0.265407	0.0342696	0.70813
DNAJC13	-0.130992	4.53927	0.119586	0.70813
MAMLD1	-0.437508	2.43156	0.0943376	0.70813
SLC25A44	-0.157223	4.09149	0.118775	0.70813
ADAM19	-0.365548	3.39763	0.112405	0.70813
NAALAD2	-0.62592	0.245772	0.0332149	0.70813
MYBBP1A	-0.36315	5.41148	0.117557	0.70813
ROCK1	0.157543	4.11006	0.11887	0.70813
YOD1	-0.310609	2.1492	0.0878481	0.70813
PTGDS	-0.535824	4.82108	0.119079	0.70813
C1S	0.532729	5.48492	0.116027	0.70813
DUSP7	-0.328878	4.4472	0.120096	0.70813
GDF11	0.48982	1.32846	0.0609303	0.70813
PYGB	0.255819	3.8137	0.117153	0.70813
ANKRD20A19P	-0.55192	2.79646	0.105354	0.70813
RP11-793H13.10	0.427622	0.803776	0.0472899	0.70813
RPL3	0.694856	6.79876	0.100564	0.70813
APLP2	0.276809	5.93875	0.113372	0.70813
FAF1	-0.182777	6.16406	0.110264	0.70813
FBXO33	0.360596	1.61273	0.0728909	0.70813
SULF1	0.969556	1.75193	0.0680606	0.70813
SEC24D	0.775516	1.66742	0.0743198	0.70813
EPHB4	0.426945	3.14226	0.10863	0.70813
VPS4B	0.164277	3.18365	0.109774	0.70813
S100A13	0.846678	5.13328	0.116978	0.70813
KLHL5	0.266421	2.73847	0.101137	0.70813
PGF	0.378694	2.95124	0.108974	0.70813
IL11RA	-0.313686	4.14066	0.120509	0.70813
ORAI3	0.313397	1.63741	0.0737325	0.70813
LCMT2	0.320878	1.7413	0.0778985	0.70813
TRIM22	0.274188	3.35463	0.112437	0.70813
C1R	0.623057	4.6747	0.120437	0.70813
CACNB3	0.62372	0.842245	0.0478864	0.70813
ACAP1	-0.252337	2.62206	0.100368	0.70813
EIF3J	-0.21906	6.87807	0.103065	0.70813
LRRC14B	-0.649594	5.00933	0.120179	0.70813
IGFBP4	0.432022	5.41311	0.117629	0.70813
FAM234B	0.274318	1.09442	0.0582999	0.70813
LRRC23	0.273513	2.21552	0.0941537	0.70813
MTMR2	0.179388	3.19484	0.111348	0.70813
RASIP1	0.69583	2.15853	0.0878247	0.70813
MRPS18B	-0.442011	6.23711	0.108532	0.70813
FANCG	0.406994	1.14479	0.060733	0.70813
CUTC	-0.369649	7.4965	0.0949369	0.70813
STAMBP	-0.26291	4.62657	0.121757	0.70813
FAAP20	0.189595	3.64152	0.116716	0.70813
CARNS1	-0.454336	7.30837	0.0970182	0.70813
HMCES	-0.200631	5.13401	0.120414	0.70813
CLPX	-0.228329	6.09324	0.113682	0.70813
ZNF491	0.413217	0.563058	0.0432432	0.70813
CBFA2T2	-0.231887	4.41093	0.121959	0.70813
CLTA	0.27455	3.6396	0.118402	0.70813
SENP3	0.147344	4.11937	0.121402	0.70813
NECTIN1	0.627447	0.523577	0.0424818	0.70813
FIGN	-0.359188	1.23688	0.0622878	0.70813
FHL3	-0.515065	9.59679	0.0698587	0.70813
TMEM107	0.963483	-1.01061	0.0122085	0.70813
ZNF764	-0.318008	2.52162	0.101138	0.70813
PGD	0.374076	3.80363	0.119407	0.70813
CDH15	0.263668	5.46706	0.11995	0.70813
CHRNA1	1.21099	4.68476	0.120723	0.70813
CNOT7	-0.233838	5.96255	0.114778	0.70813
C1orf35	0.206404	2.66041	0.10183	0.70813
AHR	0.552235	1.71492	0.0765181	0.70813
RHBDD3	0.219014	3.21001	0.111927	0.70813
RCAN2	-0.227707	6.54628	0.110765	0.70813
ANKRD13B	0.34599	2.37535	0.0919434	0.70813
AK4	0.606426	0.615727	0.0480733	0.70813
ZNF268	0.227536	2.34305	0.0939864	0.70813
PHB2	-0.32436	6.8284	0.103599	0.70813
HIGD2A	-0.280759	6.17545	0.112079	0.70813
EIF1	-0.24765	9.27178	0.0739838	0.70813
COL24A1	0.975938	-0.0586054	0.0278625	0.70813
KLF9	-0.261934	6.77215	0.107591	0.70813
ANXA2R	0.487239	-0.201516	0.0327214	0.70813
GTF2F2	-0.256235	4.54125	0.123903	0.70813
ZWILCH	0.32519	1.81	0.0826063	0.70813
NDUFS3	-0.612536	6.33403	0.109226	0.70813
TMEM176B	1.00201	0.876566	0.0621463	0.70813
DNAJC3	0.204657	3.49345	0.117899	0.70813
PARP4	0.289504	3.55192	0.115796	0.70813
SH2B3	0.372656	4.08793	0.121568	0.70813
SUOX	-0.349454	4.9096	0.12353	0.70813
FN3K	-0.4211	3.58999	0.118668	0.70813
DDN	1.43157	7.62534	0.091877	0.70813
SLC38A3	-0.820343	5.39892	0.121527	0.70813
HSPA1L	-0.455842	1.91206	0.0865708	0.70813
BAG1	-0.23874	6.42553	0.109873	0.70813
HSPA4L	-0.386795	2.37174	0.100055	0.70813
NDUFB8	-0.416209	6.63911	0.108369	0.70813
ATAD2B	0.241261	2.30362	0.0950193	0.70813
CMIP	0.672967	1.58031	0.0744172	0.70813
TPCN1	-0.283811	5.91164	0.117007	0.70813
PLXND1	0.355821	4.86057	0.124231	0.70813
TAF13	-0.224926	4.72208	0.124698	0.70813
NUDT22	-0.193387	4.19102	0.12455	0.70813
SYP	0.3351	0.440293	0.0447433	0.70813
CALHM2	0.568159	1.90126	0.0807555	0.70813
PLIN3	0.341521	5.94071	0.11669	0.70813
KIRREL	0.454457	2.8387	0.106095	0.70813
IDH3G	-0.194322	5.31958	0.122251	0.70813
RGPD6	0.389713	4.80511	0.124363	0.70813
E2F3P2	-0.451079	0.244856	0.0384334	0.70813
ATP1B3	0.428017	3.31685	0.116922	0.70813
EPN2	-0.184603	4.67296	0.125355	0.70813
MMD	0.626331	0.844463	0.0614663	0.70813
CCNB1IP1	-0.385409	4.43754	0.125363	0.70813
MRPL1	-0.375634	4.56838	0.125431	0.70813
PTPA	-0.262766	7.01415	0.103214	0.70813
HYOU1	0.338544	3.98345	0.12273	0.70813
SOAT1	0.48292	1.68131	0.0811249	0.70813
FAM3C	0.179086	4.08222	0.124055	0.70813
MSL3	-0.180046	4.78949	0.125495	0.70813
TRMT10C	-0.259613	4.23694	0.12546	0.70813
EVA1B	0.718022	0.908957	0.0607423	0.70813
UBE2R2	-0.172625	6.23274	0.11526	0.70813
NSUN2	-0.177714	5.41455	0.123296	0.70813
IL15RA	0.338314	1.68259	0.0787737	0.70813
JUNB	0.677084	3.3883	0.115303	0.70813
TRAPPC11	-0.173565	4.53161	0.126194	0.70813
PRELP	-0.615951	2.5024	0.0990851	0.70813
COX8A	-0.515323	7.27962	0.100453	0.70813
FAM69A	-0.235214	3.1301	0.116075	0.70813
UBR2	-0.180203	5.62301	0.121469	0.70813
ZNF324B	0.315375	1.0857	0.0648226	0.70813
SYNJ2BP-COX16	-0.742144	0.690897	0.0616822	0.70813
EDEM2	0.535016	1.34086	0.0703786	0.70813
TK1	0.855144	0.874606	0.0627024	0.70813
AC245100.1	0.768206	-0.641928	0.0225875	0.70813
HSP90B1	0.309251	6.22244	0.116263	0.70813
PCDH12	0.333852	2.64346	0.106686	0.70813
NDRG3	-0.204674	4.08069	0.125522	0.70813
PCOLCE	0.842619	3.59823	0.1204	0.70813
KAT8	-0.296518	5.10234	0.125813	0.70813
PRELID1	0.554688	2.81141	0.112822	0.70813
ARMCX2	0.366348	2.60871	0.105448	0.70813
MFN2	-0.450418	8.59216	0.0874986	0.70813
ZBTB21	0.339311	1.42013	0.0728815	0.70813
TLE2	-0.363076	5.34387	0.124486	0.70813
PRSS23	-0.424001	5.8179	0.120419	0.70813
PPP1R1C	-1.28009	0.805088	0.060441	0.70813
CD68	1.42966	1.88032	0.0810163	0.70813
ABCA9	-0.355385	3.64851	0.122757	0.70813
MSC	1.12094	0.891747	0.0537301	0.70813
CDC42EP1	0.340243	2.63998	0.106167	0.70813
VPS41	0.142705	3.51973	0.120407	0.70813
JOSD2	0.314895	2.78191	0.111656	0.70813
ATP5C1	-0.516773	7.58662	0.0997677	0.70813
RNF24	0.382555	2.10945	0.0919912	0.70813
CKMT2	-0.65831	9.22183	0.0791709	0.70813
INAFM1	0.317361	2.17383	0.0938477	0.70813
RACGAP1	0.424962	1.61076	0.0790843	0.70813
TMEM104	0.253819	2.63139	0.104497	0.70813
OSBPL11	-0.261882	5.93897	0.120719	0.70813
BLMH	0.150197	4.30892	0.127507	0.70813
PLEKHA4	0.713182	3.9546	0.124846	0.70813
NDUFAB1	-0.58191	5.98183	0.118145	0.70813
SOX12	0.944657	0.83862	0.0571848	0.70813
CASP8	0.429245	1.53139	0.0759857	0.70813
SLC15A3	0.505213	1.7241	0.0833714	0.70813
MRPL44	-0.282722	4.39857	0.12824	0.70813
ATP5A1	-0.484291	9.79077	0.0716848	0.70813
PDIA3	0.366968	5.13028	0.126415	0.70813
TMEM189	0.23037	3.48882	0.121525	0.70813
GAB3	0.438669	1.24028	0.0696182	0.70813
ADIPOR2	-0.228333	5.8664	0.121575	0.70813
EML1	-0.382903	5.31302	0.126235	0.70813
MAN2B2	0.421728	2.1887	0.0948699	0.70813
TTYH3	0.956224	2.22282	0.0933509	0.70813
GEMIN5	-0.217559	4.18955	0.128037	0.70813
SNX24	-0.187676	2.89515	0.114813	0.70813
ZNF519	-0.296997	2.22244	0.0985836	0.70813
LAPTM5	1.35093	1.78462	0.0842326	0.70813
GAL3ST4	0.66946	0.417267	0.0446362	0.70813
NUMBL	0.612981	2.17882	0.0927006	0.70813
ATL2	-0.241648	5.40919	0.12586	0.70813
SKIV2L2	-0.14594	5.53392	0.125802	0.70813
DYRK3	0.877295	-0.984884	0.0127593	0.70813
COPS5	-0.219226	6.2706	0.117753	0.70813
TERF1	0.13484	3.44935	0.122469	0.70813
SNRPA	0.155648	3.75716	0.12589	0.70813
STAC	0.829345	-0.694645	0.0210596	0.70813
LZTFL1	0.265711	1.6888	0.0817631	0.70813
PTGR2	-0.324582	5.08806	0.128535	0.70813
FADD	0.281024	2.28689	0.102973	0.70813
C22orf23	-0.303354	1.77184	0.0830555	0.70813
CDH13	-0.461305	3.2194	0.122015	0.70813
MIF	0.57189	3.69122	0.126439	0.70813
TLN2	-0.611069	5.72905	0.123334	0.70813
UBE3A	-0.218222	6.88799	0.111596	0.70813
ARPC1B	0.849988	2.67647	0.109164	0.70813
KDELR1	0.202141	4.73041	0.129675	0.70813
APOL1	0.486655	3.2237	0.117048	0.70813
MSS51	-0.719213	7.57995	0.10015	0.70813
SLC16A2	0.574507	1.93861	0.0905912	0.70813
ZHX3	-0.277782	5.58862	0.125619	0.70813
FBLIM1	0.403806	2.74452	0.108291	0.70813
CEP128	0.481879	0.218287	0.041077	0.70813
ZNF468	0.398046	0.712383	0.0553071	0.70813
RGS19	1.24832	-0.399053	0.0226491	0.70813
SMYD5	-0.173564	3.859	0.126408	0.70813
TRANK1	0.582431	1.26228	0.0709965	0.70813
IMPDH1	0.579835	1.83129	0.0906243	0.70813
YAP1	-0.257157	5.75667	0.124689	0.70813
ZNF761	0.273383	1.60058	0.0810631	0.70813
AKT3	0.291835	3.20189	0.120006	0.70813
MID2	-0.263105	2.71402	0.111956	0.70813
DENND6B	0.555917	0.362891	0.0462103	0.70813
RIN2	0.244383	3.50248	0.12399	0.70813
DUS3L	0.246506	2.93878	0.116455	0.70813
DNAJC28	-0.328914	1.79079	0.0884512	0.70813
MAP1A	0.933684	3.48538	0.117993	0.70813
NEU3	-0.301391	5.54211	0.127875	0.70813
TASP1	0.275733	1.0804	0.0709263	0.70813
ALKBH6	0.213414	1.99062	0.0939719	0.70813
CEP170B	0.533613	3.09448	0.114241	0.70813
THBS2	1.43945	1.28108	0.0691979	0.70813
FKBP10	0.837845	2.98325	0.115637	0.70813
SLC25A4	-0.613224	10.1389	0.0708	0.70813
EML4	0.403563	2.2738	0.100529	0.70813
KNTC1	0.404675	1.57977	0.0837158	0.70813
HELQ	-0.18679	3.21462	0.121779	0.70813
IQGAP1	0.330372	4.6029	0.130647	0.70813
TXLNG	0.175932	2.50882	0.105172	0.70813
ELOVL6	0.920559	-0.203124	0.0298037	0.70813
COQ3	-0.494798	4.08532	0.130441	0.70813
VEGFD	0.324331	2.69507	0.111558	0.70813
SMG8	-0.168867	2.91746	0.117209	0.70813
SRSF6	0.165635	5.73348	0.125498	0.70813
GUCY1B3	0.361092	2.19111	0.100447	0.70813
ZDHHC12	0.549163	1.49321	0.0825347	0.70813
HHIP	-0.658844	-1.03879	0.0162735	0.70813
SCX	0.703851	1.64535	0.0922662	0.70813
SERPINB9	0.38124	1.64459	0.088615	0.70813
TMEM51	0.766075	-0.584261	0.0256407	0.70813
RNF170	-0.147092	4.11946	0.130513	0.70813
MOSPD1	-0.309291	3.66875	0.128576	0.70813
LITAF	0.454691	3.90913	0.13038	0.70813
SH3BGRL2	-0.319699	2.29874	0.103388	0.70813
SLC7A11	0.667451	-1.16831	0.0119789	0.70813
SUCLG1	-0.488317	6.6668	0.11456	0.70813
ZNF585A	0.145191	2.61584	0.110312	0.70813
FERMT3	0.697914	1.30588	0.0798632	0.70813
EPB41L3	0.848748	1.92412	0.0888154	0.70813
NUDT9	-0.230433	4.35452	0.13197	0.70813
PADI2	0.335681	8.89095	0.0896245	0.70813
ADAMTS4	0.605989	0.777459	0.063333	0.70813
S100A6	1.03143	5.43634	0.126374	0.70813
TMEM44	0.511704	1.50943	0.0783902	0.70813
SNTA1	-0.302585	7.55235	0.1043	0.70813
FEZ1	0.553493	0.691323	0.0601347	0.70813
HEATR1	0.374458	2.80249	0.112553	0.70813
SF3B4	0.215857	3.21214	0.121827	0.70813
PLA2G15	0.448535	4.56539	0.132	0.70813
SRPK2	0.179631	3.43554	0.124618	0.70813
IRS1	-0.521893	5.65382	0.127927	0.70813
KIAA1522	0.553772	2.09979	0.0926029	0.70813
GHITM	-0.431157	8.04418	0.0990014	0.70813
ENDOV	-0.223816	3.13971	0.119135	0.70813
FMO2	-0.503991	3.9074	0.130478	0.70813
PLCD4	-0.375027	7.44925	0.107362	0.70813
MKL2	-0.250391	4.6443	0.132702	0.70813
SDR39U1	-0.225854	5.19353	0.130912	0.70813
MYH9	0.4493	6.81559	0.116876	0.70813
ABHD10	-0.313923	3.85486	0.130527	0.70813
SH3TC1	0.636151	1.21496	0.0755022	0.70813
RAMP1	-0.434638	4.83309	0.132293	0.70813
UNG	-0.203826	4.62639	0.133023	0.70813
THRA	-0.329672	6.66191	0.117329	0.70813
TAF1B	0.536636	0.588968	0.0538321	0.70813
DESI2	-0.204617	4.83619	0.132624	0.70813
LGALS9	0.755712	1.86764	0.0920932	0.70813
ZNF562	0.165868	3.24117	0.123232	0.70813
LRRC27	0.437772	0.867877	0.0618217	0.70813
ATP11C	0.438401	1.18269	0.0736899	0.70813
TPM3P9	0.406174	0.858061	0.061044	0.70813
PEX19	-0.272344	6.02371	0.123926	0.70813
ARIH1	-0.188468	6.14906	0.123986	0.70813
VAC14	0.15118	4.44507	0.133059	0.70813
GPX3	0.65763	6.44472	0.12006	0.70813
NHSL2	0.565352	1.23994	0.0739672	0.70813
SLC39A7	0.214574	4.38539	0.133125	0.70813
DOK1	0.820851	0.0712344	0.0392487	0.70813
TMC6	0.554596	1.66727	0.0867273	0.70813
TTC21B	-0.215254	3.94821	0.131134	0.70813
LCLAT1	0.236543	2.77197	0.115856	0.70813
ZC3HAV1	0.375839	2.40973	0.108688	0.70813
PARVB	-0.337698	7.21286	0.112247	0.70813
SMAD3	-0.294976	6.30863	0.123562	0.70813
PCNP	-0.194024	6.17121	0.123206	0.70813
ADAP2	1.18677	0.116544	0.040841	0.70813
MAP10	-0.385957	1.82878	0.0917701	0.70813
DYM	-0.225696	5.89058	0.126312	0.70813
AC024560.3	-0.306493	3.85496	0.129911	0.70813
MRPL12	-0.406452	5.73285	0.127075	0.70813
RABGAP1L	0.272072	2.62215	0.112707	0.70813
MIPEP	-0.265507	3.5101	0.128662	0.70813
C7orf43	0.259714	2.54484	0.111095	0.70813
HAUS7	0.332953	1.76838	0.0945979	0.70813
SERTAD1	0.535915	2.89821	0.122479	0.70813
RHBDF1	0.238288	4.16779	0.132765	0.70813
TRAP1	-0.315584	6.8452	0.116457	0.70813
DNAH1	0.305005	2.60634	0.111227	0.70813
ART1	-0.464778	4.22518	0.133161	0.70813
KIT	0.692031	0.0160591	0.0512686	0.70813
CCS	0.150834	3.69981	0.130328	0.70813
PCDH1	0.406936	2.81851	0.118445	0.70813
PLK3	0.590071	0.801171	0.0638941	0.70813
ATP8B2	0.423986	2.22379	0.102515	0.70813
MSRB2	-0.387879	4.81816	0.134223	0.70813
GPD1	-0.357596	8.57836	0.0925771	0.70813
FNIP2	0.287822	3.60625	0.129684	0.70813
AC005077.14	0.922246	-1.02728	0.0145537	0.70813
CLEC11A	0.689206	1.34022	0.0806356	0.70813
F10	-0.505511	1.3839	0.0864999	0.70813
HYAL4	-0.96691	1.69219	0.092988	0.70813
OSGEPL1	-0.300531	2.91035	0.121664	0.70813
ACADVL	-0.325347	9.53806	0.0841961	0.70813
DGKA	0.537474	0.88072	0.067385	0.70813
OCIAD2	0.661319	0.733361	0.0684177	0.70813
DOCK11	0.743952	0.617148	0.0538931	0.70813
ADGRL4	0.368823	3.05929	0.12412	0.70813
FAM208B	-0.156803	4.11252	0.134346	0.70813
MSANTD3	0.260919	3.28849	0.126386	0.70813
KDM5B	0.220645	2.84139	0.117118	0.70813
GPR137C	0.604328	-0.0128528	0.0361742	0.70813
SEPT8	0.316934	3.11178	0.122003	0.70813
PIF1	0.742199	0.163075	0.0498096	0.70813
OSMR	0.815448	1.96242	0.0977176	0.70813
CD46	-0.17685	5.57552	0.131076	0.70813
COL4A1	0.578363	6.05429	0.127314	0.70813
MARS2	-0.25529	2.32483	0.110598	0.70813
TEAD4	0.372659	5.87466	0.128864	0.70813
HHEX	0.732458	0.376249	0.0497682	0.70813
PPIB	0.741992	3.6827	0.132159	0.70813
LOXL2	1.0731	2.33289	0.106283	0.70813
ATP5F1	-0.473473	7.44962	0.110343	0.70813
CECR2	-0.272512	5.64337	0.131922	0.70813
ZNF672	-0.254748	5.25326	0.133762	0.70813
ANGPTL1	0.338292	4.10714	0.134898	0.70813
NISCH	0.201185	5.31411	0.134427	0.70813
FDFT1	-0.310408	6.86686	0.116956	0.70813
SIGLEC1	1.26369	1.81583	0.0884959	0.70813
CISD1	-0.375018	5.67897	0.130167	0.70813
VAV1	1.29856	-0.879135	0.021833	0.70813
SNX8	0.215891	3.60624	0.131429	0.70813
[truncated: 12,918 more rows]

## Sheet: SR+EX - Pre vs Post
Gene ID	logFC	AveExpr	P.Value	adj.P.Val
NFIL3	0.721659	2.63733	0.00146942	0.999941
CYB561D1	0.564876	3.80481	0.00814556	0.999941
PDE12	0.219004	3.55733	0.00811064	0.999941
SNN	0.505782	5.90137	0.00798876	0.999941
IRF2	-0.265991	3.70837	0.0121694	0.999941
SIX1	-0.474358	6.79614	0.00846452	0.999941
NMRK2	1.53375	7.08065	0.00664271	0.999941
NUDT22	0.30753	4.19102	0.0173068	0.999941
DNAJB5	0.470777	7.08879	0.00868759	0.999941
SLC22A5	0.495064	4.44964	0.0177382	0.999941
ANKRD13A	-0.29964	3.67631	0.0162217	0.999941
SNX18	-0.309129	3.36869	0.0148425	0.999941
ARFGAP2	0.331108	6.39241	0.0119181	0.999941
ZNF747	0.274085	3.01105	0.0126262	0.999941
ACY1	0.344908	4.02141	0.0183512	0.999941
SMARCA1	-0.255669	4.38081	0.0195468	0.999941
DDIT3	0.439029	3.55591	0.017428	0.999941
PIK3R1	0.744534	5.93587	0.0155881	0.999941
IP6K3	0.714348	6.30487	0.0150996	0.999941
DDIT4	-0.726452	4.15352	0.0211997	0.999941
UHRF2	-0.206245	3.81934	0.0206207	0.999941
URB2	0.29364	2.61461	0.0125285	0.999941
FAM49B	-0.32224	4.65779	0.0229128	0.999941
RANBP1	-0.274993	3.78271	0.0210734	0.999941
WDR13	0.211645	5.92099	0.0188354	0.999941
VGLL4	-0.431647	3.4141	0.0194317	0.999941
TANGO2	0.392114	3.78334	0.0224608	0.999941
HCFC2	0.237026	4.02818	0.0235026	0.999941
CCDC28A	-0.244123	2.66783	0.0169053	0.999941
UBXN7	-0.253408	3.41315	0.0238632	0.999941
CMSS1	-0.453107	2.76367	0.0181869	0.999941
TMEM123	-0.367349	4.31696	0.0305622	0.999941
TCF12	-0.242377	4.16541	0.0326216	0.999941
MAFB	-0.567267	4.23905	0.0334902	0.999941
PIK3IP1	-0.512593	3.21102	0.0271344	0.999941
NT5DC3	0.346697	3.81696	0.0328545	0.999941
GADD45G	-0.866664	3.85895	0.0325015	0.999941
JMJD8	0.217885	4.01097	0.0343708	0.999941
HDAC9	-0.642374	4.12707	0.0357274	0.999941
P2RY2	0.294377	4.75246	0.0374987	0.999941
INTS6	0.210399	3.61413	0.0344403	0.999941
MYF5	-0.584838	1.2497	0.00852602	0.999941
BHLHE40	0.597848	7.03247	0.023761	0.999941
HK2	1.03384	5.46623	0.0342119	0.999941
CDKN1C	-0.338925	3.97001	0.0381267	0.999941
HINFP	-0.184664	3.18433	0.0310931	0.999941
DMXL1	-0.200302	3.35813	0.033121	0.999941
RMI1	-0.318821	2.05611	0.0185047	0.999941
RASSF5	0.780354	2.3803	0.0205352	0.999941
MLXIPL	0.592851	4.92702	0.038563	0.999941
GAB1	-0.471853	4.50438	0.0403748	0.999941
PCSK6	0.583697	2.96652	0.0308289	0.999941
KIAA1551	-0.323991	2.70529	0.0286666	0.999941
JUNB	0.890244	3.3883	0.0363687	0.999941
TGM2	0.504112	4.72767	0.0430245	0.999941
ATXN7L2	0.439345	5.51726	0.0410198	0.999941
ABHD2	0.969978	4.52737	0.0432638	0.999941
DOK7	0.370552	4.47834	0.044436	0.999941
GEMIN4	-0.220684	3.36011	0.0383247	0.999941
GALT	0.284605	3.98571	0.0448175	0.999941
IPPK	0.260555	2.89159	0.0335809	0.999941
CA14	1.33457	2.93066	0.0363856	0.999941
DYRK2	-0.39035	5.39357	0.0455354	0.999941
RGMB	-0.305565	4.57081	0.0483125	0.999941
SACS	-1.17789	3.55641	0.0363254	0.999941
PYGO1	-0.449746	4.95393	0.0480053	0.999941
BRI3	0.267457	5.49837	0.0451097	0.999941
HBEGF	0.606338	4.63695	0.0491753	0.999941
CITED2	-0.620492	3.74089	0.0464633	0.999941
DSTNP2	0.716986	1.10084	0.0128942	0.999941
SLC39A6	-0.220706	3.7695	0.0510784	0.999941
CCDC28B	0.405466	5.87232	0.0456941	0.999941
MYO5C	0.498716	2.10258	0.0269003	0.999941
IPO5P1	0.583576	-0.172155	0.00253805	0.999941
MCM7	-0.175219	4.62344	0.0549182	0.999941
ARCN1	-0.157745	5.10965	0.0538422	0.999941
SGK223	0.467311	3.12097	0.045232	0.999941
MFGE8	0.32271	6.70234	0.0404306	0.999941
TP53INP1	-0.302116	3.29193	0.047266	0.999941
NAMPT	0.364917	6.61754	0.0399776	0.999941
MOCS1	0.240529	4.57652	0.0562551	0.999941
DMD	-0.297804	7.10417	0.038654	0.999941
MSRA	0.341267	2.48502	0.0364958	0.999941
SLC9A8	0.248787	4.35607	0.0567044	0.999941
CASP8AP2	-0.230949	2.90363	0.0441215	0.999941
ERBIN	-0.23701	5.25402	0.0552218	0.999941
RASSF4	-0.398182	5.08379	0.0559025	0.999941
COX20	0.201456	6.38065	0.0452925	0.999941
SPG20	-0.1974	4.64313	0.0589076	0.999941
TRIM4	-0.295504	2.13144	0.0318364	0.999941
RBM14-RBM4	0.630758	0.0754986	0.00459671	0.999941
PDLIM3	-0.550691	10.6143	0.0149254	0.999941
KDM3A	-0.254232	4.53842	0.0607835	0.999941
SUPT20H	-0.169369	3.91405	0.05868	0.999941
PDCL	-0.308986	1.7889	0.0281116	0.999941
NAP1L5	0.478137	0.971766	0.014476	0.999941
PPTC7	0.440731	6.78805	0.0450849	0.999941
SGMS1	-0.273452	3.41053	0.0553236	0.999941
SNRNP48	-0.229301	3.68283	0.0586849	0.999941
DAAM2	0.777058	6.47115	0.0495217	0.999941
RP11-505K9.4	0.632721	0.763222	0.0157481	0.999941
IRS1	-0.651531	5.65382	0.0589412	0.999941
PGBD4	0.366728	1.66379	0.0273842	0.999941
PDCD7	-0.164703	3.21714	0.0549356	0.999941
NPNT	-1.30582	0.729904	0.0127005	0.999941
EBPL	-0.374905	1.75435	0.0303593	0.999941
ADPRHL1	0.38231	7.86561	0.0392832	0.999941
AIFM1	0.280987	5.90896	0.0583112	0.999941
MOB3C	0.379205	4.57941	0.0670239	0.999941
MLLT10	-0.217973	3.91394	0.0653893	0.999941
DCAF11	0.279339	6.54006	0.0528156	0.999941
ZC3H12A	0.930548	1.93602	0.0319741	0.999941
KIFAP3	0.169505	4.52754	0.0690797	0.999941
XKR8	-0.226376	2.34723	0.0443214	0.999941
CCDC91	0.185979	4.66055	0.0692675	0.999941
TICAM2	-0.369982	2.51166	0.0476487	0.999941
SORL1	-0.607974	1.56032	0.0282753	0.999941
EID2	0.222009	2.56716	0.0516377	0.999941
KLHL25	0.419043	2.73016	0.0534917	0.999941
PGBD5	-0.458531	1.78431	0.0361156	0.999941
RGP1	0.308427	4.8903	0.0712771	0.999941
CTB-50L17.14	0.502378	2.83915	0.0550348	0.999941
ICK	-0.294668	2.38706	0.0475551	0.999941
RBM8A	0.230533	5.83767	0.0652858	0.999941
ITGB8	-0.5445	0.90949	0.0202748	0.999941
MARS2	0.318933	2.32483	0.0480852	0.999941
UTP6	-0.150016	4.01699	0.0717562	0.999941
PACSIN3	0.243477	7.89482	0.0446162	0.999941
PYCR2	0.215404	5.03938	0.0721073	0.999941
RP11-235E17.2	1.2487	-0.508888	0.00256795	0.999941
SLC30A1	-0.374007	2.12045	0.0472348	0.999941
HES1	0.768894	4.86536	0.0739776	0.999941
EXD2	-0.182121	4.01874	0.074401	0.999941
CEBPD	-0.600732	2.91918	0.06159	0.999941
PC	0.281767	4.07452	0.0749307	0.999941
PMS1	-0.200271	3.02304	0.0642999	0.999941
BVES	-0.194794	6.32385	0.0652474	0.999941
COG5	-0.191455	4.52485	0.0768454	0.999941
SLC16A3	1.11005	6.48855	0.0599003	0.999941
ZCCHC3	0.207754	3.12372	0.0676213	0.999941
RPS6KL1	0.300578	3.64906	0.0720921	0.999941
ACTR3B	0.195922	2.779	0.0606989	0.999941
RUSC2	0.431174	5.90993	0.070112	0.999941
LA16c-431H6.6	0.641801	0.25181	0.0120735	0.999941
CFDP1	-0.141882	3.40236	0.0704539	0.999941
RHOBTB2	0.38699	4.82023	0.0780349	0.999941
EFHC1	-0.357289	2.04379	0.0478733	0.999941
MEGF10	-0.504094	3.1107	0.0633568	0.999941
U47924.6	0.615606	0.956994	0.0246802	0.999941
SEMA4A	0.342239	1.83591	0.0439883	0.999941
SPSB2	0.594347	1.13871	0.0293762	0.999941
SIX4	-0.295987	4.92503	0.0797184	0.999941
FBXO48	-0.231526	2.46673	0.0584294	0.999941
BCL2L11	-0.306388	3.39209	0.0748102	0.999941
FAM173A	0.243795	2.59273	0.0602871	0.999941
MEGF6	0.55187	2.50608	0.0611541	0.999941
CDO1	-1.18145	-0.08483	0.00818132	0.999941
TRUB2	0.191903	4.30162	0.0827709	0.999941
MRRF	0.188179	4.57621	0.0830177	0.999941
DDI2	-0.30148	5.5032	0.0789607	0.999941
LRRC66	-0.443294	2.68834	0.0647592	0.999941
CXCL12	-0.342021	6.1049	0.0743052	0.999941
TXNDC11	0.159504	4.18009	0.0833153	0.999941
PGP	0.340544	5.10365	0.0834744	0.999941
PLXNC1	-0.628628	1.93056	0.0533387	0.999941
ZNF449	-0.239083	2.76168	0.0696368	0.999941
COL5A3	-0.477467	4.76046	0.0855765	0.999941
ARMCX2	-0.420762	2.60871	0.0644369	0.999941
FHIT	0.397373	1.93493	0.0522535	0.999941
PAPD5	-0.195073	2.71018	0.0672419	0.999941
C5orf51	-0.428903	2.52202	0.0650238	0.999941
SCN3B	0.455831	3.88099	0.083137	0.999941
DVL2	-0.204946	3.54371	0.0813667	0.999941
ZNF395	-0.225038	4.15179	0.0867181	0.999941
CYB5R2	-0.38383	2.12797	0.0547676	0.999941
ARHGEF3	0.330627	3.35839	0.0801094	0.999941
PKM	0.53662	10.8469	0.0278722	0.999941
AZI2	0.156125	4.09746	0.0875295	0.999941
RGS10	-1.14824	1.45535	0.0367761	0.999941
F8	0.283897	4.28942	0.0886588	0.999941
VIPR1	0.595671	1.05204	0.0350444	0.999941
CSNK2A2	-0.159373	4.33577	0.0893184	0.999941
HNRNPA3	0.152885	6.73908	0.0724586	0.999941
TNFRSF12A	1.1985	3.53034	0.0785311	0.999941
POPDC2	0.469655	4.91131	0.0899112	0.999941
NOL9	0.190932	4.16765	0.0902155	0.999941
PPM1L	-0.44732	4.45742	0.0904565	0.999941
TRPC1	-0.501462	0.746615	0.0297392	0.999941
XIRP1	0.57833	8.2817	0.0592832	0.999941
RP11-583F2.1	-0.739697	0.12428	0.01204	0.999941
SHISA6	0.939567	-0.243104	0.0155763	0.999941
FAM46C	-0.490532	5.02647	0.0915126	0.999941
PRDM10	-0.249866	3.37453	0.0857431	0.999941
REPS1	-0.14742	3.65868	0.0886226	0.999941
NRIP1	0.285505	5.4806	0.0889628	0.999941
AC007325.2	0.889402	2.49567	0.0673792	0.999941
PRKCI	-0.206815	3.60758	0.0885099	0.999941
WISP2	-0.563392	2.82137	0.0797844	0.999941
ACTA2	-0.542009	4.17165	0.0910718	0.999941
EMG1	0.184477	4.04989	0.0922884	0.999941
GOLPH3L	-0.265735	3.38643	0.0859741	0.999941
UBE2D1	-0.414515	6.88788	0.0743235	0.999941
ACVR2B	-0.425035	3.80267	0.0911611	0.999941
SMN2	1.21615	3.50397	0.0801578	0.999941
PCDHA4	-0.320947	0.970532	0.0363264	0.999941
ADRB2	-0.338715	2.37897	0.0667735	0.999941
MAML2	-0.485889	0.534136	0.0246707	0.999941
ZNF436	-0.257906	3.31436	0.0867449	0.999941
CNTFR	0.678984	4.9092	0.0948424	0.999941
ZBTB38	-0.262487	4.99009	0.0950657	0.999941
PTGES2	0.245322	6.03036	0.0865959	0.999941
GPT	0.517261	5.5451	0.0906362	0.999941
SPECC1	-0.351292	2.12805	0.0659901	0.999941
SGSM3	-0.161176	5.01002	0.0963381	0.999941
CLSTN2	-0.622301	1.83066	0.0584088	0.999941
ADARB1	0.357245	4.28479	0.0982422	0.999941
HSPB1	-0.48346	9.07549	0.0563657	0.999941
MBLAC2	-0.267661	1.50189	0.0527132	0.999941
SPATS2L	-0.317958	5.59946	0.0949875	0.999941
RAD54L2	0.195647	4.08558	0.0979863	0.999941
MYO7B	0.588784	1.7379	0.0601527	0.999941
VPS37D	-0.671532	-0.950589	0.0055466	0.999941
B3GLCT	-0.435806	2.41053	0.0722393	0.999941
HOGA1	0.658302	0.786757	0.0337196	0.999941
STARD13	-0.323564	2.49305	0.0770084	0.999941
PPIP5K2	-0.172499	2.95589	0.0864418	0.999941
FGFR4	-0.370142	2.8246	0.0839543	0.999941
MET	-0.326007	4.45674	0.100557	0.999941
SERTAD2	-0.240814	3.99163	0.0991262	0.999941
CTD-2192J16.20	-0.349802	1.60973	0.0568693	0.999941
CDC42SE2	-0.274181	3.47154	0.0949845	0.999941
DDX5	0.238781	7.77567	0.0720359	0.999941
KDM6B	0.382655	4.61104	0.103718	0.999941
POU5F1	-0.266372	0.98902	0.0441493	0.999941
RBM4B	-0.21223	2.85362	0.0889837	0.999941
DTWD1	-0.201886	3.05717	0.0931336	0.999941
WDR55	0.172122	4.03067	0.103767	0.999941
LGR4	-0.244737	4.33985	0.105294	0.999941
OSBPL11	0.283146	5.93897	0.096974	0.999941
PPRC1	0.307393	3.79938	0.103254	0.999941
BTBD3	-0.242743	3.8987	0.103108	0.999941
TXNL4B	0.258039	2.5168	0.0858411	0.999941
PRR5	-0.502992	0.991781	0.0471922	0.999941
NR1D2	-0.343147	6.2524	0.0960957	0.999941
FHL2	-0.52019	4.36503	0.1066	0.999941
RRP8	0.186486	2.53061	0.0849932	0.999941
CARNS1	0.467534	7.30837	0.0841664	0.999941
N4BP2L1	-0.283111	3.09867	0.0985951	0.999941
SASS6	-0.2531	0.932312	0.0461022	0.999941
PIAS2	0.155135	4.98904	0.106595	0.999941
SGTB	-0.234523	2.03391	0.0755948	0.999941
GYS1	0.37322	8.76006	0.0645233	0.999941
AQP1	0.330431	6.95095	0.0890308	0.999941
NCK2	-0.191782	5.21022	0.107522	0.999941
DPH2	0.271428	4.33449	0.10874	0.999941
ARRDC4	0.578388	4.27629	0.108289	0.999941
COL16A1	-0.664623	3.0422	0.0968925	0.999941
GPAT4	0.144031	5.60288	0.104258	0.999941
BRD2	0.231702	6.66832	0.0939525	0.999941
AKIRIN1	0.207916	4.36019	0.11062	0.999941
MAMDC2	-0.511119	1.8273	0.0706009	0.999941
MYZAP	0.780781	3.12238	0.10236	0.999941
UAP1L1	-0.510342	1.52586	0.0670634	0.999941
RNF38	-0.201617	3.69724	0.107331	0.999941
ASB3	-0.1541	3.46499	0.105602	0.999941
FAM49A	-0.358617	3.46645	0.105256	0.999941
ACSL1	0.371794	8.37351	0.0722307	0.999941
GAS1	-0.474742	2.37039	0.0870719	0.999941
HSPBAP1	-0.26387	3.44218	0.10637	0.999941
FAM45A	0.180601	3.14256	0.102685	0.999941
SLC25A13	-0.282059	2.37422	0.0852368	0.999941
PLGLB1	-0.388508	1.30156	0.0666856	0.999941
AC006978.6	0.384007	1.52869	0.0648111	0.999941
RP11-1023L17.1	-0.222591	2.55898	0.0921783	0.999941
SERTAD3	0.345466	3.78933	0.110283	0.999941
AMD1	0.233688	4.86587	0.113956	0.999941
PEG10	-0.625798	2.25781	0.0830437	0.999941
PAK1	-0.266639	6.29141	0.105936	0.999941
CTBS	-0.281918	1.7547	0.0752816	0.999941
CDKN1B	-0.190355	5.63861	0.110339	0.999941
RND3	0.561005	2.26168	0.0853935	0.999941
ABHD11	0.333481	2.73553	0.100211	0.999941
CEMP1	2.22848	-0.362647	0.00623203	0.999941
MXI1	-0.266104	4.71516	0.117148	0.999941
RAP2C	0.152534	4.95693	0.116432	0.999941
COMTD1	0.410267	2.57578	0.0969033	0.999941
SLC35A4	0.175004	6.20596	0.106068	0.999941
GOLGA6L4	-0.310097	2.17043	0.0888185	0.999941
GNG5	0.279425	5.53856	0.112378	0.999941
HDAC2	-0.156349	4.99991	0.116914	0.999941
P4HTM	0.290076	3.72848	0.115338	0.999941
CCDC152	-0.411556	2.00695	0.0863688	0.999941
RHOU	0.265156	4.41525	0.119604	0.999941
NNAT	0.563017	2.122	0.087942	0.999941
TSHZ1	-0.321763	3.59536	0.115211	0.999941
NTN5	-1.06971	-1.66722	0.00339224	0.999941
KCNJ2	-0.529269	3.08038	0.106996	0.999941
MCRS1	0.224248	5.45603	0.117874	0.999941
PLOD2	-0.734166	1.95112	0.0866654	0.999941
MLYCD	0.396002	5.48087	0.116598	0.999941
ZNF212	-0.221139	2.54915	0.0997356	0.999941
RALGPS2	-0.493262	1.33192	0.0715972	0.999941
THADA	-0.196731	3.06292	0.110316	0.999941
VARS2	0.277004	4.73242	0.121857	0.999941
CNOT6	-0.161693	2.87558	0.108697	0.999941
GTF2H2C	0.57251	1.25229	0.0686909	0.999941
EIF4EBP3	0.385881	2.94176	0.113593	0.999941
ATP2C1	-0.235371	5.0174	0.122147	0.999941
RNF123	0.338247	7.70729	0.0942781	0.999941
IAPP	-0.498475	-0.499826	0.0258314	0.999941
CENPL	0.249549	1.44994	0.0753095	0.999941
SPRY2	0.220439	4.02147	0.123303	0.999941
MAT2A	0.181446	7.70718	0.0946975	0.999941
SKP2	-0.306872	1.8696	0.0883357	0.999941
CCDC57	0.241222	3.49041	0.119815	0.999941
FOXP1	-0.220329	3.28751	0.116781	0.999941
ZNF174	-0.18477	2.43068	0.101184	0.999941
RHOBTB3	-0.206325	4.80662	0.125384	0.999941
SMPD1	0.193969	4.81224	0.125334	0.999941
STK35	0.262624	3.82716	0.123592	0.999941
SPATS2	-0.236742	3.5985	0.122403	0.999941
ACACB	0.36794	7.14601	0.104771	0.999941
TMPO	-0.226525	3.49053	0.122137	0.999941
MDN1	-0.244112	5.20267	0.125535	0.999941
SNURF	0.553915	0.696147	0.0529894	0.999941
NARS	0.2052	6.94385	0.107294	0.999941
NAPA	0.140526	6.30376	0.116588	0.999941
PLEKHA4	0.707902	3.9546	0.126202	0.999941
TRIM41	0.179243	5.15406	0.12739	0.999941
VIL1	-1.26483	0.534585	0.0465924	0.999941
TRIM58	-0.52495	-0.674762	0.0222356	0.999941
REEP2	0.443795	3.32757	0.122521	0.999941
ZNF689	0.222291	2.78916	0.113443	0.999941
ARHGAP22	-0.434132	1.26221	0.0752929	0.999941
ZKSCAN3	-0.214579	1.86955	0.0936814	0.999941
TNFRSF10D	-0.584864	0.28313	0.0457402	0.999941
PCYT2	0.294914	4.4934	0.131201	0.999941
NEDD4L	-0.27412	4.96672	0.130663	0.999941
FRAT2	-0.36537	2.44315	0.109988	0.999941
MAP9	-0.70442	-0.569803	0.0237624	0.999941
NOL6	0.157568	4.86605	0.131494	0.999941
COL8A1	-0.547383	1.74779	0.0930594	0.999941
FIBIN	-1.1892	0.414235	0.0513133	0.999941
WBP1L	-0.207308	5.04551	0.132494	0.999941
FOXO1	0.408953	4.83126	0.133052	0.999941
HNRNPA1	0.142031	7.81128	0.104095	0.999941
NCAM2	-0.943462	-0.46212	0.0291331	0.999941
CNN3	-0.468659	3.4059	0.126789	0.999941
DR1	-0.17027	5.45157	0.130389	0.999941
GGTA1P	-0.62372	0.930119	0.0703909	0.999941
MKL2	-0.249802	4.6443	0.134294	0.999941
SLC25A44	0.151519	4.09149	0.13327	0.999941
FGFR1OP	-0.155756	3.32828	0.127223	0.999941
PHF3	-0.218114	4.72378	0.13442	0.999941
CREBRF	-0.305236	3.03999	0.122838	0.999941
HAUS2	0.13987	3.31262	0.127494	0.999941
SCO1	0.157659	4.66624	0.134767	0.999941
TTC3	-0.16326	5.99728	0.127516	0.999941
NTF3	-1.10852	-1.34099	0.0142888	0.999941
EPHA3	-1.05284	-0.425827	0.0282375	0.999941
ADGRD1	0.433366	2.30222	0.109046	0.999941
TBC1D3L	1.209	3.50544	0.127562	0.999941
AP3S2	0.196285	5.6831	0.130895	0.999941
KDM8	0.234799	2.02001	0.104063	0.999941
ATP5J2-PTCD1	0.225645	2.53533	0.11476	0.999941
TMEM109	-0.160248	5.68658	0.132512	0.999941
AMPH	-0.577128	0.684134	0.0613651	0.999941
COLEC12	-0.450494	2.97591	0.12526	0.999941
NDE1	1.16643	1.23815	0.0755749	0.999941
ARHGAP18	-0.274399	3.69984	0.134395	0.999941
MIPEP	0.258986	3.5101	0.13405	0.999941
SPATA2	0.264525	3.59609	0.134071	0.999941
XYLT1	-0.80521	0.570429	0.0643723	0.999941
CTNS	0.285274	3.18357	0.131342	0.999941
NTRK1	-0.867695	-1.30863	0.0138246	0.999941
HAUS8	-0.384586	0.597179	0.0661044	0.999941
FKBP7	-0.521336	1.30913	0.0869519	0.999941
PLD1	-0.3795	1.00385	0.0751006	0.999941
RP11-244H3.4	1.55641	-0.777361	0.0163056	0.999941
DCDC2	1.15995	-0.539958	0.0366945	0.999941
ULK3	0.207629	5.23847	0.137794	0.999941
PPIP5K1	0.247815	4.73546	0.140237	0.999941
PRKX	-0.311457	1.94896	0.106744	0.999941
PCDH9	-0.376435	1.22211	0.0857444	0.999941
MAPRE2	-0.256218	5.72625	0.135914	0.999941
CSRNP1	0.488285	3.44127	0.134367	0.999941
BRICD5	0.543015	2.0779	0.109934	0.999941
ZNF611	0.320168	1.60088	0.0971936	0.999941
POLR1A	0.266432	5.02846	0.140358	0.999941
RRS1	0.285807	3.78573	0.139228	0.999941
VARS	0.233842	5.31256	0.138836	0.999941
MYCBP	-0.432135	2.59789	0.12044	0.999941
COA7	0.224137	4.55968	0.141471	0.999941
TDP1	-0.535177	0.656546	0.0697308	0.999941
TM7SF3	-0.186457	3.12469	0.131877	0.999941
CUL4B	-0.162619	3.93261	0.140185	0.999941
GIMAP7	0.306925	2.87302	0.127249	0.999941
CTC1	0.230586	3.35206	0.135775	0.999941
DCAF15	0.197094	3.86726	0.140415	0.999941
NUSAP1	-0.369828	3.13084	0.130785	0.999941
POLK	-0.153106	3.51333	0.1375	0.999941
ISYNA1	-0.369684	2.51919	0.123544	0.999941
SLC7A7	-0.760789	1.02281	0.0871195	0.999941
HNRNPF	-0.133045	5.39403	0.140029	0.999941
PMS2P7	0.477916	0.218077	0.0535123	0.999941
ATG16L2	-0.278155	3.39762	0.138331	0.999941
SHD	-2.02618	-1.1535	0.0222022	0.999941
RP5-1021I20.4	0.812528	0.0714196	0.0503054	0.999941
SGCB	-0.284559	7.05264	0.12539	0.999941
KIAA0408	-0.454643	4.50456	0.144033	0.999941
INMT	0.332077	2.9522	0.131521	0.999941
HPS5	-0.192699	2.63201	0.127194	0.999941
ZNF121	0.170763	3.05269	0.134938	0.999941
SLC5A6	0.227971	3.81866	0.142747	0.999941
DOLPP1	-0.257624	1.52401	0.0994146	0.999941
AP4M1	-0.170876	2.77762	0.129767	0.999941
POLD4	0.212289	4.52987	0.14487	0.999941
PREX2	0.261313	2.40844	0.121027	0.999941
AP1AR	-0.198468	2.57378	0.12615	0.999941
ZNF503	0.421318	1.40506	0.097634	0.999941
RP11-392A14.9	0.507524	0.623931	0.0714828	0.999941
ZNF583	0.270549	1.00039	0.0829664	0.999941
SERINC5	-0.380124	1.94456	0.112853	0.999941
HOOK2	0.322726	5.40053	0.141298	0.999941
SSR3	-0.154106	5.77045	0.139867	0.999941
STX7	-0.197648	4.65318	0.145386	0.999941
PI16	0.886482	2.30778	0.12067	0.999941
FAM161A	-0.299739	1.68477	0.105767	0.999941
MCF2L2	0.463698	2.19953	0.120302	0.999941
TCAF2	-0.399543	0.617985	0.0729382	0.999941
HN1	-0.29667	4.98904	0.145715	0.999941
NXT2	-0.47762	0.358876	0.0661126	0.999941
RP11-64B16.2	0.386178	4.42565	0.14568	0.999941
CREBL2	-0.257283	3.34917	0.139173	0.999941
MGAT4A	-0.247311	2.49281	0.125736	0.999941
ME3	0.202521	3.92017	0.145321	0.999941
C6orf1	0.305652	2.46188	0.125599	0.999941
WHAMM	0.237538	4.12788	0.14594	0.999941
DNAAF2	-0.171324	2.3801	0.124792	0.999941
MYLIP	-0.221602	4.90504	0.146605	0.999941
FPGS	0.205543	5.18025	0.145413	0.999941
RASL11A	-0.60572	-0.208378	0.0448213	0.999941
NRL	0.407197	0.363911	0.0706052	0.999941
ACBD4	0.259067	2.47682	0.128148	0.999941
PARP3	0.212996	4.06627	0.146509	0.999941
SPRYD3	0.16294	3.7886	0.144634	0.999941
TKFC	0.217434	3.24408	0.139975	0.999941
LETMD1	0.221765	4.08636	0.14698	0.999941
PSKH1	0.215554	4.03985	0.146753	0.999941
PPL	-0.403902	3.09216	0.137819	0.999941
PFKM	0.366025	10.4367	0.087578	0.999941
ST3GAL4	-0.407754	1.27639	0.0951442	0.999941
TRIM45	-0.246357	4.99768	0.148449	0.999941
MXD4	-0.189535	5.27444	0.1476	0.999941
OLFML2B	-0.714616	3.17175	0.139754	0.999941
KIAA1755	-0.850975	-0.668556	0.0371703	0.999941
ZNF780A	-0.204263	1.85615	0.114643	0.999941
TMEM19	-0.194691	4.94298	0.149254	0.999941
LTB4R2	0.466299	0.689832	0.0759283	0.999941
GSPT2	0.198386	2.67152	0.134028	0.999941
OTOF	-1.65935	-0.863619	0.0262679	0.999941
OTULIN	-0.185214	2.61457	0.132549	0.999941
ZNF709	-0.97676	-0.365289	0.045369	0.999941
SMG5	0.219384	6.57842	0.137559	0.999941
CACNA1D	0.624517	-1.53253	0.0185066	0.999941
SDC4	0.48027	5.12588	0.150285	0.999941
WDR27	-0.316643	2.19665	0.124051	0.999941
MSX1	-0.441352	-0.0698086	0.0534349	0.999941
WNT5B	-0.748147	-0.308931	0.0487315	0.999941
ABHD14B	0.195078	3.70231	0.150069	0.999941
CPEB2	-0.3552	2.75358	0.134808	0.999941
NAGK	-0.195334	4.24044	0.152581	0.999941
TSPAN2	-0.571689	0.164369	0.0650886	0.999941
TBRG1	0.154173	4.58065	0.153149	0.999941
VEGFA	0.495161	7.48172	0.128661	0.999941
MTURN	-0.221277	5.57533	0.150206	0.999941
TMEM164	0.24563	5.26804	0.151395	0.999941
PDE11A	-1.0328	3.60491	0.145246	0.999941
TRIM68	0.18999	2.80905	0.140943	0.999941
PDIA3P1	0.414325	-0.104193	0.0598302	0.999941
DNAJC30	0.184966	2.94798	0.142168	0.999941
VGLL3	-0.468756	1.45564	0.106678	0.999941
RP11-490K7.4	0.702354	-1.5808	0.0222773	0.999941
KMT2B	0.251797	4.87599	0.154028	0.999941
YPEL3	-0.220286	5.49177	0.151041	0.999941
FBLIM1	-0.35889	2.74452	0.13961	0.999941
CCDC110	-0.475865	0.925911	0.091135	0.999941
GLT8D2	-0.541142	0.969101	0.0976432	0.999941
GAL3ST3	1.538	-1.78056	0.0200698	0.999941
KLHDC1	-0.239437	2.73465	0.140845	0.999941
SLC38A7	0.195243	3.78932	0.153012	0.999941
SLC25A18	0.326019	0.515321	0.0815612	0.999941
DPT	-0.603447	3.80954	0.153088	0.999941
GPR153	-0.98503	0.35839	0.0775649	0.999941
RP3-403A15.5	-0.334143	1.16396	0.103314	0.999941
NAV3	-0.520609	0.681874	0.0787898	0.999941
VWF	0.359537	6.80854	0.14195	0.999941
MAPKAPK3	0.2878	7.04453	0.138119	0.999941
SPEN	0.327548	5.31561	0.154245	0.999941
WDR4	0.287038	1.41087	0.108486	0.999941
TNS2	0.331226	5.99976	0.149148	0.999941
HGH1	0.171463	3.3891	0.152487	0.999941
CNNM2	-0.246707	1.68444	0.11869	0.999941
USP2	0.282374	6.86164	0.142658	0.999941
MAFF	0.658843	1.34047	0.106656	0.999941
PPIL6	-0.301629	0.723506	0.0894546	0.999941
GNA14	-0.550343	-0.707033	0.0342604	0.999941
RNF113A	-0.252044	1.85712	0.126889	0.999941
LETM1	0.227375	4.5534	0.158845	0.999941
ALDH1L2	-0.473718	0.949063	0.0958578	0.999941
ZBTB33	-0.148298	3.11066	0.149963	0.999941
ADAMTS9	0.406088	2.9849	0.146824	0.999941
SMTNL1	-0.489778	8.10061	0.13251	0.999941
TRAF6	0.164826	2.63192	0.143804	0.999941
APAF1	-0.252096	2.58072	0.139983	0.999941
TMEM262	-0.367448	0.430282	0.0853048	0.999941
EPS8	-0.151887	3.88435	0.158424	0.999941
WDR83	0.205217	1.68706	0.123743	0.999941
BANP	0.214481	2.37338	0.138775	0.999941
ZCCHC2	0.278019	4.24526	0.160122	0.999941
RAB42	-0.776001	-1.0042	0.0365709	0.999941
NCOR2	0.308574	7.16665	0.143429	0.999941
UGP2	0.257588	8.32312	0.127907	0.999941
DAAM1	-0.272071	2.65748	0.142901	0.999941
PMEPA1	-0.23961	4.8085	0.161274	0.999941
APEH	0.208174	6.21631	0.152373	0.999941
BSG	0.226253	8.00162	0.131829	0.999941
DIAPH1	0.309562	6.68168	0.14811	0.999941
SLC7A11	0.548894	-1.16831	0.0323565	0.999941
TBC1D23	-0.234282	4.36715	0.161771	0.999941
RARRES2	-0.687874	1.32774	0.114727	0.999941
RTKN	-0.242025	2.98411	0.150502	0.999941
ZNF396	-0.541263	-0.546328	0.0488766	0.999941
SULT1A4	1.28142	0.702073	0.0994602	0.999941
PIP5K1B	-0.37032	1.3436	0.114516	0.999941
IDH1	-0.27504	4.07345	0.161791	0.999941
VENTX	-0.474674	-0.0267132	0.0687104	0.999941
AJUBA	-0.649595	0.338417	0.0844737	0.999941
FLVCR2	-0.434448	1.39624	0.117715	0.999941
ZNF192P1	-0.338305	0.0797803	0.0727307	0.999941
RBMS3	-0.23541	3.62934	0.159026	0.999941
FAM81A	0.726925	-1.19716	0.0321776	0.999941
ERCC2	0.144345	3.46624	0.159209	0.999941
MAP1LC3C	-0.700213	0.612721	0.100009	0.999941
ZNF629	0.328183	4.66532	0.163436	0.999941
SMIM3	-0.456695	1.96166	0.135365	0.999941
MBTD1	-0.185922	3.38548	0.158635	0.999941
TLR5	-0.541301	-0.125976	0.0667562	0.999941
GPM6B	-0.840876	0.770135	0.0975226	0.999941
PYDC1	0.584339	-0.743239	0.039964	0.999941
FAHD2B	0.266307	3.95888	0.16336	0.999941
SART3	0.158872	4.77091	0.164111	0.999941
KCNK6	-0.411787	1.74875	0.129102	0.999941
SNX24	0.170809	2.89515	0.152683	0.999941
NAV2	-0.460082	2.57639	0.147494	0.999941
AMMECR1L	0.161744	3.56708	0.161626	0.999941
TGFBI	-0.618277	3.97334	0.164115	0.999941
RP11-111M22.2	-0.293492	0.653464	0.0961932	0.999941
SDHAP2	0.337904	2.95545	0.154517	0.999941
RMDN2	-0.358692	1.1417	0.114413	0.999941
MAF	-0.276349	6.03475	0.160354	0.999941
DIXDC1	-0.417086	4.1914	0.165259	0.999941
SHISA2	-0.737745	2.80964	0.149999	0.999941
HN1L	-0.152789	3.9129	0.164782	0.999941
ADD2	-0.587167	0.171843	0.0843454	0.999941
CHRAC1	-0.172266	4.16818	0.16592	0.999941
MMP11	-0.785519	0.00824615	0.081486	0.999941
OIP5	-0.59583	2.05008	0.131545	0.999941
LRRN1	-0.494306	3.0208	0.154935	0.999941
CBWD2	0.179016	4.74505	0.16677	0.999941
PRKACB	-0.23859	2.66286	0.151994	0.999941
ADCY3	0.256362	2.88469	0.156049	0.999941
YARS	0.187086	4.89516	0.166624	0.999941
SLC47A1	0.24622	5.13782	0.165244	0.999941
ATG4B	0.114085	4.62646	0.167245	0.999941
LARP7	-0.14061	5.15551	0.166141	0.999941
FRMPD1	0.461362	2.99942	0.155554	0.999941
MAPKAPK5	-0.104354	4.39643	0.167472	0.999941
LMOD1	-0.452969	6.30868	0.160325	0.999941
MTMR11	-0.319144	1.57828	0.129651	0.999941
YBX2	0.439381	1.4381	0.129114	0.999941
ZNF28	-0.306848	0.587656	0.101159	0.999941
NFE2L3	0.213318	1.59309	0.131219	0.999941
KRT31	-0.792046	1.29046	0.108804	0.999941
GANC	-0.240652	4.26348	0.16753	0.999941
BSN	0.540306	-0.359257	0.0638973	0.999941
AC008522.1	-1.03958	1.30042	0.101317	0.999941
SAP30L	-0.150972	4.57716	0.168361	0.999941
CSRP2	-0.434651	1.47768	0.126859	0.999941
ZNF350	-0.237617	1.38692	0.123126	0.999941
DNAJC22	-0.467795	-1.63633	0.0329363	0.999941
SRCAP	0.351556	5.6493	0.165772	0.999941
CHADL	-0.397267	0.124386	0.0805885	0.999941
ABCD1	0.256419	4.54007	0.169505	0.999941
KLF10	0.422194	6.53466	0.159437	0.999941
PBXIP1	-0.190704	6.93964	0.155999	0.999941
AC006011.4	-2.11055	-1.44596	0.0204353	0.999941
NUDCD2	-0.22791	3.48985	0.165868	0.999941
ZNF786	-0.602458	1.25541	0.115071	0.999941
LAYN	0.527628	0.0842171	0.081697	0.999941
SULT1A2	0.593172	-0.823729	0.0539406	0.999941
ARPC5L	0.158315	4.81891	0.169919	0.999941
GPD2	-0.436273	5.07374	0.169616	0.999941
IDH3G	0.172044	5.31958	0.169167	0.999941
PIGS	0.119562	5.01706	0.17031	0.999941
SEMA5A	-0.406689	1.70996	0.133034	0.999941
KLF13	0.396446	6.35372	0.162376	0.999941
BNC2	-0.444409	2.16926	0.147939	0.999941
URGCP	0.201482	5.38929	0.168952	0.999941
WDR82	0.115034	6.35144	0.162683	0.999941
EBF3	-0.195906	2.99077	0.161142	0.999941
GTF2H4	0.145167	3.3058	0.166293	0.999941
SOWAHC	-0.265155	1.03272	0.116387	0.999941
RAD9A	0.189832	2.74588	0.159194	0.999941
ZFHX4	-0.220606	3.3862	0.166674	0.999941
DSN1	-0.252446	1.70973	0.138584	0.999941
ASPN	-0.653034	3.01043	0.164088	0.999941
PRUNE1	-0.190132	4.72401	0.172177	0.999941
RUNDC1	0.193385	3.84036	0.17071	0.999941
HYPK	0.269921	3.58816	0.169617	0.999941
NCAM1	-0.728856	4.00072	0.170164	0.999941
KCP	0.436133	1.12518	0.121669	0.999941
PRODH	0.734275	2.69407	0.158124	0.999941
TCEAL4	0.118331	4.62339	0.172865	0.999941
DNAH2	0.836598	-1.64846	0.0308047	0.999941
PSME3	0.124535	5.27462	0.171816	0.999941
DHRSX	0.220599	2.43425	0.159087	0.999941
MYO6	-0.189898	2.70974	0.160525	0.999941
ZFYVE9	-0.171266	5.01629	0.17321	0.999941
SLC25A51	0.197748	2.22812	0.152524	0.999941
FAM107B	-0.64268	0.636549	0.10722	0.999941
LIX1L	0.199709	4.62015	0.17431	0.999941
RP11-56B16.2	0.856233	-1.9908	0.0267839	0.999941
IGFN1	1.41145	8.76814	0.135581	0.999941
DUSP16	0.213024	3.90008	0.173422	0.999941
YAP1	-0.228566	5.75667	0.171319	0.999941
RAB33B	-0.207781	2.55648	0.159667	0.999941
PJA1	-0.172649	2.755	0.163171	0.999941
SLC16A9	0.564895	0.538239	0.11154	0.999941
NAAA	-0.252931	1.89795	0.146137	0.999941
MITF	-0.269834	5.7871	0.172141	0.999941
POLG2	-0.145098	2.19191	0.155484	0.999941
ENOX2	-0.169995	2.72282	0.162655	0.999941
PTCHD1	-0.605922	-0.640971	0.0674086	0.999941
DLG1	-0.129351	4.53826	0.177245	0.999941
FRAT1	-0.292742	1.41418	0.135535	0.999941
HACD3	-0.219973	2.82985	0.167084	0.999941
NUP160	-0.157304	3.53285	0.173779	0.999941
CTSO	-0.302893	2.19473	0.154108	0.999941
ZNF286B	-0.397281	-0.0876303	0.0925949	0.999941
FAM135A	-0.182597	2.60486	0.164025	0.999941
RNF2	-0.272028	2.22483	0.15564	0.999941
ATP1B1	0.254681	8.17607	0.151461	0.999941
PCDHGB6	0.44876	0.366992	0.107706	0.999941
SZT2	0.207004	4.90712	0.178239	0.999941
SEC14L4	-0.64434	-1.60284	0.0345058	0.999941
CTNNBL1	-0.124887	3.88573	0.177293	0.999941
KATNAL2	-0.385987	0.25324	0.09953	0.999941
CTSC	-0.413959	3.58351	0.176336	0.999941
SCD5	-0.291793	0.851708	0.123025	0.999941
RHPN2	-0.661763	-1.81866	0.0394738	0.999941
ANKRD34A	0.398824	0.634301	0.114059	0.999941
AMHR2	-0.502547	0.977054	0.128287	0.999941
ARMC5	0.395081	3.96487	0.178522	0.999941
CSPP1	-0.224532	3.53299	0.176338	0.999941
CTC-559E9.6	0.503507	-1.29626	0.048274	0.999941
ST6GALNAC3	0.451716	0.0973624	0.0987169	0.999941
GIMAP8	0.392578	3.26045	0.173189	0.999941
BCL2L2-PABPN1	0.663771	1.16583	0.139297	0.999941
SIM1	-0.307568	3.01667	0.170594	0.999941
RMND5A	-0.238361	6.5694	0.170901	0.999941
ZSWIM3	-0.282504	0.629225	0.120438	0.999941
TTC19	0.123348	4.56237	0.180658	0.999941
RMND5B	0.16446	5.14102	0.179646	0.999941
NMI	-0.405613	1.5442	0.142926	0.999941
MPP4	-0.606719	-1.4939	0.0485598	0.999941
INTS6L	-0.32095	1.1356	0.132284	0.999941
TNS1	0.286337	8.24782	0.155188	0.999941
ABCC1	0.293051	5.38791	0.178389	0.999941
FAM86C2P	0.386178	-0.481009	0.0825766	0.999941
LANCL3	-0.562282	-1.10006	0.0556352	0.999941
NKAPP1	0.427562	-0.721475	0.0674566	0.999941
FBXO36	0.308937	-0.0595183	0.0960576	0.999941
GPATCH11	-0.188624	1.61016	0.146844	0.999941
TGFB2	-0.365796	2.96527	0.171815	0.999941
EIF5AL1	0.394305	0.300966	0.102803	0.999941
GCDH	0.255133	4.09728	0.181058	0.999941
PM20D2	-0.238351	4.95579	0.181408	0.999941
RPS15AP10	-0.439817	-1.18182	0.0588267	0.999941
MORN1	0.22384	1.08409	0.137959	0.999941
ELK1	0.310757	4.33938	0.181807	0.999941
PCYOX1	-0.306503	6.66257	0.172077	0.999941
SNX20	-0.606663	1.93269	0.155216	0.999941
USP3	-0.174526	3.00791	0.174184	0.999941
LSM14B	0.16109	5.32128	0.181031	0.999941
NLGN4Y	-0.435623	-0.441474	0.0794186	0.999941
GOLGA2P7	0.191306	4.7401	0.182974	0.999941
BAG6	0.194838	7.62156	0.16366	0.999941
PIGW	0.189849	2.29828	0.166372	0.999941
HCN3	-0.355223	0.500765	0.117041	0.999941
MED9	0.226111	4.3685	0.183388	0.999941
PRICKLE4	0.327847	2.66577	0.170861	0.999941
GCNT3	-0.605287	-1.00907	0.0681289	0.999941
HMGB1P5	-0.438056	0.974835	0.130744	0.999941
GMNN	-0.368908	1.34949	0.147643	0.999941
VAMP5	-0.454412	5.22855	0.183415	0.999941
RFTN2	-0.27953	0.679223	0.12514	0.999941
FCRL5	0.286624	0.427345	0.115283	0.999941
IKZF1	-0.913302	-0.849539	0.0710292	0.999941
ARID4A	-0.142609	3.49246	0.182637	0.999941
AZIN2	-0.466105	1.04686	0.140896	0.999941
LRRC49	-0.258774	0.558002	0.124892	0.999941
ZNF597	-0.224484	0.664368	0.125354	0.999941
DHRS13	0.527404	-0.455192	0.0828108	0.999941
EVC2	-0.49615	-0.554673	0.0893054	0.999941
PRPF40B	0.184047	4.71639	0.185781	0.999941
RSPH4A	0.329976	-0.551806	0.0788009	0.999941
FGFBP3	0.33549	0.264309	0.113403	0.999941
ZSWIM5	-0.305279	1.04034	0.134863	0.999941
FAM156B	-0.726149	1.83306	0.161436	0.999941
PHLPP2	0.235542	1.55154	0.153609	0.999941
CPAMD8	0.493476	2.16672	0.167224	0.999941
FAM179A	0.401997	3.46633	0.185566	0.999941
TUBB6	-0.649045	3.65361	0.185139	0.999941
GAL3ST4	-0.481953	0.417267	0.122232	0.999941
SERTAD1	0.473384	2.89821	0.178576	0.999941
PPP1R3D	0.436378	3.39385	0.182486	0.999941
DPY19L2P1	0.409626	0.186721	0.113476	0.999941
RBPMS2	0.469259	0.479911	0.115361	0.999941
NFKBIZ	-0.319828	1.46816	0.14909	0.999941
ZBTB26	-0.202636	2.3817	0.170122	0.999941
ANKAR	0.231954	0.719701	0.129631	0.999941
PPAN	0.212123	3.51483	0.185465	0.999941
NPHP3	-0.171186	3.44717	0.185522	0.999941
DBT	0.197624	4.78479	0.188518	0.999941
GLTSCR1	0.318681	2.77089	0.179519	0.999941
DDTL	0.259116	1.53133	0.158913	0.999941
GPI	0.305304	8.55191	0.161841	0.999941
STT3A	-0.227653	4.11358	0.188984	0.999941
WDR54	-0.41465	-0.464946	0.0907566	0.999941
ILVBL	0.254511	3.6892	0.188452	0.999941
NFATC4	-0.311311	2.72582	0.180583	0.999941
SEMA4C	-0.235607	3.19889	0.184806	0.999941
ELL	0.233512	4.22289	0.189768	0.999941
PCDHGB5	0.62745	-0.196116	0.102951	0.999941
PDXDC1	0.167788	6.07248	0.185209	0.999941
ZEB2	-0.277494	4.14445	0.189743	0.999941
KCNH2	-0.844851	-1.49797	0.0514564	0.999941
NUDT21	-0.146894	4.7938	0.190505	0.999941
HNMT	-0.484445	1.35327	0.153004	0.999941
RAD54B	-0.517446	-0.773208	0.0819759	0.999941
LCAT	0.305167	2.08655	0.171846	0.999941
ZNF366	0.433675	1.19422	0.145051	0.999941
CANT1	-0.1434	3.90694	0.190066	0.999941
RASSF10	1.05608	-1.72852	0.037782	0.999941
ZNF653	0.365919	0.748928	0.137184	0.999941
CNTN4	0.44304	-0.819314	0.08062	0.999941
FBXO32	-0.363914	8.61473	0.163648	0.999941
DHX37	0.226764	3.75382	0.190213	0.999941
RALA	-0.14986	4.22953	0.191755	0.999941
SMC6	-0.141569	3.71807	0.190483	0.999941
RP11-434D12.1	0.860675	-1.25013	0.0593626	0.999941
ARHGAP11B	-0.5219	0.640632	0.130673	0.999941
RASGRP2	0.258455	2.7235	0.182383	0.999941
LIN7A	-0.424868	0.170845	0.10693	0.999941
PITX2	-0.26021	4.92701	0.19203	0.999941
LNX2	-0.19219	3.23013	0.18659	0.999941
ACAD9	0.141849	4.61264	0.192724	0.999941
CDKL1	0.461706	-1.01033	0.0785172	0.999941
CTPS2	-0.168737	2.45451	0.18008	0.999941
SERPINE2	-0.380501	1.89133	0.169739	0.999941
TRPM4	0.236873	5.09562	0.192659	0.999941
POU2F1	-0.144202	3.56819	0.191255	0.999941
RUNX2	-1.27971	-0.524849	0.0938469	0.999941
PPP1R3C	0.439214	9.45676	0.157803	0.999941
ASL	0.262998	2.23987	0.177501	0.999941
HEPH	-0.804856	-0.307924	0.104479	0.999941
TXNDC16	-0.22777	1.5732	0.164295	0.999941
CYB5D1	0.187196	3.33411	0.190897	0.999941
DMC1	-0.262261	0.248719	0.128409	0.999941
TUBA4A	0.305003	7.71407	0.177967	0.999941
ZNF623	-0.150818	3.47783	0.192234	0.999941
CKMT2	0.530638	9.22183	0.160763	0.999941
HILPDA	-0.347003	0.319164	0.129548	0.999941
BCAS1	-1.75777	-2.03704	0.0484733	0.999941
TSPAN18	0.298873	3.67733	0.194175	0.999941
ATG7	-0.137885	3.36293	0.193483	0.999941
TRAPPC9	0.245298	5.4459	0.194643	0.999941
C6	1.00774	-1.35606	0.056903	0.999941
ZNF324	0.213543	1.76796	0.171296	0.999941
ZNF547	-0.261402	0.937658	0.151914	0.999941
CTD-2369P2.10	0.5504	-0.930828	0.0911984	0.999941
FLRT2	-0.254498	4.56308	0.196778	0.999941
RP11-326C3.16	0.780397	-1.59326	0.0514455	0.999941
GPR65	-0.449068	-0.342551	0.108386	0.999941
SLC9A5	0.222462	1.48153	0.165828	0.999941
WHRN	-0.859248	-1.82855	0.0560224	0.999941
C22orf42	-0.726659	-1.83578	0.0566212	0.999941
SEPT14	-0.363184	-1.05385	0.0847393	0.999941
TIMM8A	0.31426	2.28352	0.18448	0.999941
ZFPM2	-0.250304	4.37923	0.197845	0.999941
POGLUT1	0.223041	1.72453	0.173245	0.999941
PGBD2	-0.290542	0.0626408	0.126197	0.999941
TMEM254	-0.188491	1.52064	0.16929	0.999941
C19orf54	0.18061	3.2665	0.195323	0.999941
CDC42EP2	0.424776	2.13677	0.181306	0.999941
CRELD2	0.187402	3.45046	0.196071	0.999941
SLC2A13	-0.413403	-0.126973	0.11903	0.999941
EMP2	-0.193795	4.20767	0.198417	0.999941
CTNNB1	-0.117322	6.34342	0.193023	0.999941
STK17B	-0.526494	1.25443	0.162963	0.999941
ZNF658B	0.338833	1.82795	0.174103	0.999941
TMEM98	-0.44473	1.12878	0.160247	0.999941
SKIDA1	-0.374258	-1.2043	0.0791358	0.999941
SETMAR	-0.19169	3.17476	0.19454	0.999941
MED15P9	0.539487	-1.75496	0.0640963	0.999941
INTS12	-0.172014	3.46536	0.19706	0.999941
MYLK2	-0.466848	8.69358	0.176921	0.999941
CMBL	-0.304704	7.6616	0.185992	0.999941
PALM	0.297116	2.46526	0.187078	0.999941
TGIF2	-0.439659	0.284544	0.135483	0.999941
GM2A	-0.2925	2.93859	0.193874	0.999941
SMIM15	-0.140618	2.77646	0.193022	0.999941
SNAPC1	-0.265265	1.81031	0.178246	0.999941
ZNF337	0.172384	3.70851	0.199029	0.999941
AUTS2	0.285676	3.27365	0.196712	0.999941
BCL6	0.407763	7.48117	0.18614	0.999941
PRRT4	-0.631921	1.72505	0.170961	0.999941
NDUFA4L2	0.245029	3.43623	0.198398	0.999941
CIC	0.292327	5.34745	0.200213	0.999941
PSMF1	0.201167	6.42204	0.195226	0.999941
DYRK3	-0.534961	-0.984884	0.0944743	0.999941
TMEM57	-0.177453	5.21574	0.200686	0.999941
NKX3-1	0.202521	1.98608	0.181855	0.999941
SYTL2	-0.453282	2.8986	0.193618	0.999941
NSG1	-0.458287	-1.20933	0.0820515	0.999941
NRN1	0.205402	2.54138	0.190946	0.999941
FASTKD2	0.162931	4.84983	0.201843	0.999941
SLC25A40	-0.266329	3.01175	0.196924	0.999941
PCMTD1	-0.210371	6.73302	0.194047	0.999941
WRN	0.21061	1.55764	0.175367	0.999941
SMIM5	0.410406	-1.36072	0.0834416	0.999941
ALDH1B1	0.348635	5.95058	0.199136	0.999941
ABC14-864958H18.2	1.33074	-1.88473	0.062174	0.999941
SCARF2	-1.2909	-1.72245	0.079126	0.999941
ZFP82	-0.312498	0.610745	0.153753	0.999941
ZNF678	0.299448	0.804487	0.158673	0.999941
RNF144A	-0.2656	3.42913	0.20043	0.999941
UVSSA	0.277953	2.17625	0.187069	0.999941
CERS4	0.365457	0.736394	0.165632	0.999941
CHAC1	1.21863	-0.667515	0.103891	0.999941
SKIV2L	0.14112	4.37608	0.203316	0.999941
ABCB10	-0.125792	4.11985	0.203059	0.999941
CREG1	-0.209748	5.29174	0.202525	0.999941
RCBTB2	-0.230266	2.71369	0.195384	0.999941
MTHFR	0.217812	5.1625	0.202906	0.999941
GABPA	-0.145845	3.96666	0.203094	0.999941
TBC1D5	-0.172413	3.70311	0.202189	0.999941
COQ10B	0.187074	2.77773	0.197181	0.999941
GPR83	0.63228	-1.68635	0.0692151	0.999941
CTD-2369P2.12	0.957512	0.559016	0.150791	0.999941
TIFA	-0.400735	1.02109	0.169348	0.999941
AC012358.4	0.479049	-1.15101	0.0873724	0.999941
SLC35F2	-0.6755	-0.614511	0.103486	0.999941
ANKRD12	-0.17907	6.15648	0.200432	0.999941
ALAD	0.186765	4.86494	0.204599	0.999941
LRRC46	-0.64982	-1.85864	0.064811	0.999941
SLC27A3	0.282784	2.13718	0.189917	0.999941
SEPP1	-0.285501	6.67123	0.197174	0.999941
IBA57	0.249362	4.22633	0.205046	0.999941
FBXL20	-0.128878	3.52328	0.203662	0.999941
TOMM40	0.140123	4.79359	0.205457	0.999941
KHDRBS3	-0.231509	3.76582	0.204377	0.999941
IKBKGP1	1.1615	0.317403	0.137801	0.999941
AKIP1	-0.140392	3.33044	0.202911	0.999941
CCBE1	-0.709298	-1.46502	0.0842519	0.999941
ARHGAP15	-0.615572	-0.532739	0.113048	0.999941
FRMD6	-0.361934	3.47957	0.202979	0.999941
FLNC	0.384265	11.8307	0.151929	0.999941
NPR2	0.140946	3.80351	0.205236	0.999941
ZNF584	0.191817	2.60619	0.197812	0.999941
ZSCAN21	-0.124314	2.7333	0.199061	0.999941
B4GALT6	-0.265807	1.33777	0.172644	0.999941
PI4KA	0.226251	5.34582	0.205883	0.999941
RNF19A	0.507176	1.69623	0.183152	0.999941
MT-ND6	0.49036	10.788	0.162716	0.999941
ZNF281	0.143854	3.3305	0.204564	0.999941
RHBDD2	0.166493	3.11139	0.203221	0.999941
SGCE	-0.307039	2.05521	0.190936	0.999941
ISY1-RAB43	-0.2427	2.57178	0.198209	0.999941
GORASP2	-0.100151	5.03568	0.207207	0.999941
MOCOS	-0.399556	0.182664	0.143872	0.999941
EGR2	1.45598	-1.18222	0.0901148	0.999941
FRMD4B	-0.495007	0.987391	0.164915	0.999941
DUSP8	0.356806	3.33441	0.205156	0.999941
STX1A	-0.305875	0.0630565	0.142829	0.999941
KDM5B	-0.173068	2.84139	0.202757	0.999941
SPEF2	-0.328793	-0.101128	0.133737	0.999941
CCDC121	-0.283874	1.09389	0.172359	0.999941
MNS1	-0.342937	0.120051	0.147037	0.999941
SFXN2	0.354618	0.22713	0.151043	0.999941
TMEM69	-0.179898	3.67445	0.207975	0.999941
CH17-258A22.4	-0.193277	2.7497	0.203192	0.999941
RP11-730A19.9	0.419824	0.264794	0.151278	0.999941
MCUB	-0.751028	-0.0824949	0.145797	0.999941
NF2	0.169377	4.75112	0.209247	0.999941
ZBTB34	-0.200997	2.17775	0.194946	0.999941
P2RY1	-0.437631	3.29544	0.206175	0.999941
RPSAP36	-0.515937	-1.58272	0.0882649	0.999941
B3GNT7	-0.417941	-0.790786	0.108467	0.999941
SULF2	-0.447453	3.3787	0.20721	0.999941
HSPA9	0.194516	8.08493	0.193436	0.999941
RTN3	-0.142905	5.12498	0.209547	0.999941
IGF2	0.345693	6.04968	0.207207	0.999941
ZCCHC6	-0.146392	3.11167	0.205973	0.999941
ZNF792	-0.261934	0.167696	0.144629	0.999941
ZNF764	0.249553	2.52162	0.200553	0.999941
CHP2	-0.474271	0.284506	0.143485	0.999941
SYAP1	-0.0930815	4.63916	0.210248	0.999941
ITGA8	-0.510306	1.78893	0.188427	0.999941
ROBO4	0.285057	4.19999	0.210326	0.999941
TBPL1	-0.200207	1.64639	0.190805	0.999941
WWTR1	-0.220724	3.76366	0.209783	0.999941
SPHK1	-0.818853	0.280323	0.147397	0.999941
DOC2A	-0.471449	-1.51478	0.0877588	0.999941
HCFC1	0.247306	5.39001	0.210051	0.999941
ZNF169	0.385826	0.994212	0.173715	0.999941
APOE	-0.535957	3.45737	0.209076	0.999941
ZNF587B	0.203373	2.37066	0.20109	0.999941
C8orf37	-0.278248	0.732744	0.167769	0.999941
PTPN4	-0.265072	4.45743	0.21115	0.999941
SLC25A10	0.232398	1.33478	0.18574	0.999941
EPS8L1	-0.6502	-1.49084	0.0903058	0.999941
SOS1	-0.163901	4.92163	0.211339	0.999941
RFT1	0.157626	2.05893	0.197494	0.999941
AFG3L1P	0.179556	3.88757	0.211427	0.999941
LAMA1	-0.205319	0.755457	0.166454	0.999941
CDON	-0.431942	1.40435	0.183408	0.999941
TMEM154	-0.323306	-0.458017	0.12835	0.999941
BTG3	-0.567557	-0.227384	0.139072	0.999941
ZHX1	-0.143697	3.98406	0.211979	0.999941
DRD4	0.700974	-1.83442	0.0794226	0.999941
RSU1	-0.166779	4.06188	0.212457	0.999941
SIPA1L3	0.293462	3.07912	0.209278	0.999941
REST	-0.230206	3.27283	0.209808	0.999941
NUDT16	0.250065	5.45056	0.211995	0.999941
ERVMER34-1	0.494731	-1.53582	0.0918297	0.999941
SBNO2	0.338905	3.93502	0.212605	0.999941
RAET1E	1.05738	-1.91513	0.0688785	0.999941
SF3B2	0.151931	5.69129	0.211668	0.999941
SV2B	0.254663	1.38549	0.186757	0.999941
TEX12	0.727013	-2.05335	0.0702206	0.999941
TRA2B	0.160799	5.29751	0.212628	0.999941
ELMOD3	0.143929	3.8642	0.212974	0.999941
STK3	-0.166069	3.24337	0.210817	0.999941
FAM114A1	-0.247329	3.90207	0.213005	0.999941
PHYKPL	0.148046	4.61815	0.213663	0.999941
CHRFAM7A	-0.61056	-1.0846	0.122303	0.999941
XRN2	-0.138379	4.76209	0.213781	0.999941
B3GALNT1	-0.427889	-0.159597	0.140948	0.999941
LMOD2	-0.260748	9.51646	0.187434	0.999941
PIGV	-0.230019	1.43212	0.189382	0.999941
JPH1	-0.265926	7.95274	0.202028	0.999941
PPP3CA	-0.235963	5.98047	0.212698	0.999941
PDK1	0.173274	3.30069	0.212792	0.999941
UBIAD1	0.123912	3.8984	0.214339	0.999941
KCNE4	-0.207933	1.04943	0.179945	0.999941
CDR2	-0.247845	1.32715	0.187878	0.999941
AKT2	0.171868	7.21127	0.206802	0.999941
OLFM2	-0.437542	-0.681789	0.125105	0.999941
NUDT5	-0.22285	2.22086	0.204968	0.999941
DEPDC7	-0.24796	1.42724	0.192908	0.999941
RNF25	0.126628	2.88276	0.210403	0.999941
MSTN	-0.703462	2.5737	0.203763	0.999941
TRIM9	-0.864384	-1.14094	0.11079	0.999941
PAQR6	0.53583	-0.301905	0.1513	0.999941
CENPO	0.19616	2.08814	0.202088	0.999941
TMEM52	-0.531501	6.01226	0.213767	0.999941
RPL23AP82	-0.169409	2.42557	0.205915	0.999941
FBXO33	-0.249151	1.61273	0.196143	0.999941
ZRANB3	-0.21034	1.50419	0.19334	0.999941
ZNF275	0.172836	2.92603	0.211205	0.999941
MAEA	0.158597	4.51185	0.215874	0.999941
OVGP1	-0.270496	0.601024	0.166521	0.999941
BMP2	-0.499116	0.184518	0.148684	0.999941
ZBTB22	0.234509	2.92385	0.211484	0.999941
MDK	-0.562796	0.939027	0.179462	0.999941
CDHR4	0.408028	-0.449667	0.133806	0.999941
RP13-104F24.3	0.286907	0.915715	0.182475	0.999941
SEPT6	-0.316526	1.75582	0.197306	0.999941
SARM1	0.273241	1.72835	0.199102	0.999941
ENTPD5	0.228055	4.28006	0.216325	0.999941
MRPS6	-0.283363	4.08432	0.216316	0.999941
MLST8	0.144613	4.78951	0.216612	0.999941
EDNRA	-0.334688	1.68159	0.197357	0.999941
CTDSP2	-0.162212	7.11742	0.209972	0.999941
ENTPD2	0.601647	-0.0775611	0.149937	0.999941
FANCL	-0.179166	2.36946	0.208953	0.999941
HIF3A	0.386875	3.43675	0.215921	0.999941
LSM11	-0.20555	1.54159	0.195995	0.999941
LIMS2	0.282383	4.24638	0.217605	0.999941
NSUN3	0.258204	0.540973	0.175431	0.999941
MYCN	-0.457785	-1.34894	0.0998219	0.999941
DISC1	-0.445368	-0.239367	0.145219	0.999941
ZNF304	0.139701	2.80314	0.213374	0.999941
ADGRA3	-0.170354	5.25626	0.217908	0.999941
PIBF1	-0.163553	2.28419	0.209448	0.999941
CDK5RAP1	0.116918	4.36698	0.218733	0.999941
SYNE4	-0.420971	-0.770432	0.127193	0.999941
ENAM	-0.347404	1.70242	0.199451	0.999941
DCPS	-0.124583	2.59488	0.21321	0.999941
RP11-949J7.8	1.31448	-0.466504	0.156558	0.999941
ACYP1	-0.201634	2.42771	0.212214	0.999941
CRYGS	-0.240004	0.56703	0.180346	0.999941
BGLAP	-0.485452	-1.35047	0.115692	0.999941
RPS9P1	0.444026	-1.17817	0.116796	0.999941
JRKL	-0.218885	1.95161	0.204935	0.999941
RNF152	-0.252033	1.30581	0.193859	0.999941
TPST2	-0.205355	4.23182	0.219845	0.999941
TSSK1A	0.569643	-1.72072	0.0946992	0.999941
TIAM1	-0.986079	-1.14	0.120115	0.999941
PGAM2	0.415848	9.21921	0.198497	0.999941
CDK18	-0.614978	2.01662	0.207109	0.999941
ZNF35	0.19906	1.55756	0.201015	0.999941
ZRSR2	-0.17072	2.53239	0.213197	0.999941
PAPSS1	-0.289333	2.17255	0.209668	0.999941
TIMP4	0.331604	2.40964	0.212226	0.999941
SLC39A14	0.241041	3.148	0.218702	0.999941
C9orf85	-0.140374	2.36191	0.212296	0.999941
BAZ2B	-0.12128	4.42284	0.220806	0.999941
GPR17	0.668055	0.954945	0.183227	0.999941
NDUFA3	0.279462	2.19001	0.211734	0.999941
SYS1-DBNDD2	-1.00317	-1.76083	0.0854599	0.999941
DIEXF	-0.14987	2.33454	0.213228	0.999941
DNAJA3	0.173666	6.38129	0.218092	0.999941
HSPB7	0.278521	10.3371	0.193214	0.999941
QSOX1	0.197129	4.83289	0.221182	0.999941
ZBTB25	-0.138661	3.54232	0.220404	0.999941
RFX7	-0.188935	4.01217	0.221019	0.999941
HHLA3	0.229251	-0.0790663	0.16418	0.999941
FUZ	0.148059	4.09043	0.221257	0.999941
PDIK1L	-0.15838	2.87379	0.2181	0.999941
CDC42EP1	-0.255377	2.63998	0.216232	0.999941
MIDN	0.355362	6.04729	0.220283	0.999941
C1QTNF6	-0.577396	1.69125	0.207654	0.999941
FGF14	-0.650861	-1.40363	0.125923	0.999941
FAM78B	0.311652	2.79703	0.217676	0.999941
SEMA4F	0.234294	1.26914	0.200336	0.999941
MID2	0.20683	2.71402	0.216428	0.999941
PRRG1	-0.313143	3.69343	0.221635	0.999941
INPP1	0.159094	3.27872	0.221092	0.999941
FXYD6	0.168489	3.87846	0.222296	0.999941
CDH11	-0.951982	0.753749	0.187852	0.999941
ITPRIPL2	-0.195369	4.09316	0.222538	0.999941
BEST1	0.232045	1.04985	0.195225	0.999941
FAS	-0.377908	1.2839	0.199579	0.999941
PQLC2L	-0.675824	-1.70798	0.0992345	0.999941
NPIPB5	0.216058	6.893	0.218179	0.999941
RPS6KB2	0.121237	4.73772	0.222845	0.999941
RP11-529K1.3	3.30491	-1.96194	0.0567497	0.999941
WNT9A	0.488474	4.08979	0.222947	0.999941
A1BG	-0.411368	0.370386	0.178488	0.999941
VPS35	-0.134877	5.12995	0.223298	0.999941
RNF24	-0.271619	2.10945	0.213901	0.999941
RP11-426L16.10	0.593346	0.825417	0.192493	0.999941
RP11-162P23.2	0.463194	2.83273	0.219468	0.999941
CDK19	-0.167723	2.24971	0.215123	0.999941
CAAP1	0.149	2.97794	0.221443	0.999941
DNALI1	-0.493324	0.596031	0.184188	0.999941
ABCG1	0.297172	4.19224	0.22391	0.999941
ASB4	-0.237983	5.17461	0.223875	0.999941
ARHGAP25	-0.313793	1.11331	0.198089	0.999941
SMARCAL1	-0.12425	3.25437	0.222758	0.999941
KDM5C	0.218067	6.06662	0.222879	0.999941
HHAT	-0.575522	-1.29502	0.126025	0.999941
SLBP	-0.216253	3.09277	0.222501	0.999941
ACBD7	-0.407506	-1.35928	0.120974	0.999941
TNPO2	0.137609	5.12764	0.224449	0.999941
SOCS7	0.216426	4.68786	0.224664	0.999941
ACER1	0.444049	-0.872086	0.139166	0.999941
GEMIN8P4	-0.40181	-0.913223	0.144313	0.999941
U2AF1	-0.130331	4.35008	0.224673	0.999941
ASPHD2	-0.406925	-0.941452	0.132493	0.999941
SENP1	-0.158087	2.0644	0.214872	0.999941
ELOVL2	0.338951	0.0207475	0.171479	0.999941
FAM60A	-0.361466	0.528733	0.186385	0.999941
TMEM30B	-0.261102	0.515914	0.188254	0.999941
MDGA1	-0.375162	1.06856	0.192888	0.999941
IGSF3	-0.312597	1.62517	0.206881	0.999941
ZNF446	0.216962	1.93893	0.213339	0.999941
AIDA	-0.129761	4.77595	0.22515	0.999941
GALNT4	-2.9958	-1.93885	0.0748536	0.999941
AC010547.9	0.464268	0.0626256	0.179944	0.999941
GUCY2C	0.602658	-1.67784	0.111284	0.999941
RP11-453E17.3	0.486859	-1.85661	0.113669	0.999941
DGCR2	0.147252	4.98384	0.225885	0.999941
INHBA	-0.725196	-1.02152	0.134138	0.999941
HOOK3	-0.152436	4.99265	0.226204	0.999941
RNF31	0.162502	5.18989	0.226189	0.999941
FGD5P1	-0.385143	-1.73486	0.113093	0.999941
MYO1D	-0.392235	1.94003	0.216018	0.999941
TMEM231	0.182261	1.50078	0.211397	0.999941
WARS	0.137594	5.73437	0.226238	0.999941
FAM13B	-0.158819	2.90341	0.224292	0.999941
CDK6	-0.330033	1.52441	0.211131	0.999941
SPHK2	0.215586	2.72617	0.223822	0.999941
ANKRD36BP2	-0.289536	-0.716445	0.147177	0.999941
RHOBTB1	-0.312996	7.33543	0.221917	0.999941
DNAJC13	-0.1011	4.53927	0.227207	0.999941
ETS2	0.476979	5.11155	0.227435	0.999941
TBCK	-0.153823	2.30248	0.221435	0.999941
RAB43	0.807623	-0.265661	0.158516	0.999941
RAB6B	-0.202912	1.37124	0.207436	0.999941
DMWD	0.226088	4.09371	0.227791	0.999941
ZNF460	0.418859	-0.559992	0.157737	0.999941
CDCP1	-0.922098	-1.30107	0.138972	0.999941
CLDN15	-0.311626	-0.0223919	0.177759	0.999941
KIF26B	-0.608115	-0.803227	0.153569	0.999941
MIEF1	0.155656	4.14972	0.228188	0.999941
FARP1	0.291442	4.53568	0.228263	0.999941
LRRC23	0.201528	2.21552	0.221431	0.999941
AC108938.5	-0.798791	-1.93542	0.107593	0.999941
RPS6KA4	0.218696	3.83142	0.228473	0.999941
RNF187	0.160001	6.29194	0.227284	0.999941
ALDH1L1	0.304972	6.68892	0.226368	0.999941
RP11-486A14.1	-0.470796	-1.45758	0.123113	0.999941
TFIP11	-0.194802	4.99332	0.22868	0.999941
GZF1	-0.157696	3.11932	0.22733	0.999941
L1CAM	-1.31438	-1.06461	0.145249	0.999941
AL691477.1	0.601714	-1.71432	0.114165	0.999941
FCHO1	-0.706793	-1.88681	0.116731	0.999941
RFWD3	-0.23639	1.78007	0.217013	0.999941
TMEM136	-0.321877	0.613224	0.195004	0.999941
CDKAL1	-0.147297	3.48847	0.228578	0.999941
RIMS4	0.573393	0.309652	0.183537	0.999941
PRPF19	-0.110768	4.70963	0.229301	0.999941
CHST9	-1.0824	-2.19546	0.105444	0.999941
NPR1	0.277433	3.04787	0.227665	0.999941
CELP	0.410026	-1.46615	0.12625	0.999941
KDM4D	0.34055	-0.59729	0.159683	0.999941
SCGB2B2	0.271584	-0.157881	0.177684	0.999941
DOCK5	-0.280023	1.7576	0.216194	0.999941
LNPK	-0.225791	4.89593	0.229622	0.999941
CLEC7A	-0.757281	-0.283883	0.173944	0.999941
FGFR1OP2	-0.112384	4.26336	0.229693	0.999941
FBXO21	-0.165623	5.01796	0.229679	0.999941
RNASEH1	0.124327	3.41723	0.229234	0.999941
FZD5	0.271599	1.56401	0.218205	0.999941
ULK2	-0.16669	4.43122	0.230052	0.999941
SIK3	0.159059	4.74004	0.230122	0.999941
OTUD4	-0.216696	5.86915	0.229712	0.999941
TCEANC	-0.180572	1.47057	0.214617	0.999941
ZNF343	0.178172	2.693	0.227415	0.999941
IRAK1	0.282109	5.5827	0.230076	0.999941
RERG	-0.233121	1.13121	0.209125	0.999941
IL7R	-0.797522	-1.13936	0.150195	0.999941
RP5-1028K7.3	0.217793	1.12881	0.209435	0.999941
CHIC2	-0.272754	0.811431	0.205321	0.999941
DACT3	-0.258356	0.0570097	0.185194	0.999941
FAM207A	0.212648	2.59227	0.227893	0.999941
SMG8	-0.128638	2.91746	0.229164	0.999941
FLII	0.237555	8.53004	0.220739	0.999941
ARHGAP39	-0.393811	0.756854	0.202231	0.999941
APBA2	0.354623	-0.768834	0.16023	0.999941
RP11-274B21.2	0.284522	2.38753	0.227915	0.999941
COCH	-0.401795	-0.713483	0.158451	0.999941
GALNT6	-0.698339	-1.37839	0.13811	0.999941
SLC25A22	-0.563926	-0.167332	0.183041	0.999941
DCUN1D4	-0.203879	4.29106	0.231295	0.999941
SMG9	0.18559	2.96412	0.230282	0.999941
REEP6	0.477673	-0.0624901	0.184642	0.999941
SRGAP2C	-0.309947	1.86007	0.222012	0.999941
PRKACA	0.230136	7.73673	0.226142	0.999941
PTN	-0.599973	-0.676206	0.16078	0.999941
GRIN3A	-0.505002	-1.46778	0.12352	0.999941
TRAF4	-0.839539	-0.0792414	0.180656	0.999941
TMEM189	0.17464	3.48882	0.231885	0.999941
TSHR	-0.623324	-1.42006	0.146425	0.999941
PRRT2	-0.299527	1.4485	0.218074	0.999941
UNC13D	-0.247374	2.49464	0.229181	0.999941
CEP57	-0.123754	4.13869	0.232337	0.999941
ORC2	0.171734	4.04775	0.232357	0.999941
MMP17	-0.898774	-1.50062	0.127069	0.999941
CPSF2	0.120908	5.19675	0.232522	0.999941
CPT1B	0.28985	6.89087	0.229936	0.999941
PRR5L	-0.629236	-0.642692	0.177386	0.999941
PLIN5	0.30054	6.11242	0.232032	0.999941
RAB23	-0.259591	1.76155	0.22223	0.999941
PRR19	-0.385501	-1.00432	0.153188	0.999941
ANGPT1	-0.35658	4.67428	0.23284	0.999941
CFAP97	-0.221	2.52713	0.229907	0.999941
MAOB	0.337832	6.21907	0.232163	0.999941
TIGD7	-0.175493	2.1432	0.227402	0.999941
SRA1	0.226971	4.09357	0.233121	0.999941
USF3	-0.149206	4.99878	0.23317	0.999941
PCDHGA5	-0.514813	-1.42659	0.139594	0.999941
TTC25	-1.33296	-1.62837	0.129762	0.999941
CPT1C	-0.415908	0.0582579	0.196843	0.999941
AQR	-0.136754	2.90821	0.232219	0.999941
TMEM104	0.180152	2.63139	0.231265	0.999941
PTGER4	-0.244929	1.52398	0.221695	0.999941
ZNF418	0.216221	1.20135	0.217678	0.999941
LRRC3B	-0.789771	1.30137	0.212695	0.999941
VIPR2	0.351149	2.42504	0.230729	0.999941
LZTFL1	-0.174248	1.6888	0.224551	0.999941
KCNG4	-0.496992	-1.62033	0.12353	0.999941
WASL	-0.133727	4.97405	0.233699	0.999941
BEND3	-0.226593	0.703119	0.204991	0.999941
ARID3B	0.228947	1.88955	0.226816	0.999941
EDN1	-0.50905	-0.534756	0.168024	0.999941
RASSF3	-0.299532	4.27991	0.233923	0.999941
CHKB	0.207155	3.93117	0.234046	0.999941
RP11-51F16.9	0.632416	-1.92522	0.120329	0.999941
ZNF750	1.14622	-1.19291	0.137717	0.999941
SIGLEC10	-0.366848	-0.163042	0.184128	0.999941
ERVW-1	-0.211798	1.07171	0.215121	0.999941
NCOA7	0.212995	2.06821	0.228833	0.999941
MICAL2	-0.494145	2.96803	0.233521	0.999941
STRC	0.660883	-0.825393	0.156557	0.999941
CSPG4P13	0.393934	0.441257	0.204805	0.999941
TRPS1	-0.187696	2.22089	0.229713	0.999941
FAH	0.222352	3.75233	0.234751	0.999941
CYTH3	-0.147355	4.22219	0.23472	0.999941
CCDC144B	-0.388477	-0.442853	0.177772	0.999941
OGFRL1	-0.230246	3.97684	0.234796	0.999941
RP11-80H5.5	1.15227	-1.83072	0.12223	0.999941
DNAH10OS	0.447805	0.432019	0.201931	0.999941
RP11-561C5.4	0.814642	-1.61356	0.143237	0.999941
EVI5	-0.157931	2.22913	0.230686	0.999941
FBXO43	0.547806	-1.70875	0.131659	0.999941
PLEKHG4B	0.430521	-0.4568	0.182655	0.999941
MTF2	-0.132158	3.47698	0.235055	0.999941
KDELC2	-0.220836	2.97243	0.234468	0.999941
ARNTL	0.217941	1.81994	0.226366	0.999941
HCAR1	-0.385335	-1.38801	0.144065	0.999941
ZDHHC2	-0.209787	4.5156	0.23524	0.999941
PCDHGC5	0.650405	-0.522629	0.170772	0.999941
CDK15	-0.553244	0.27238	0.192943	0.999941
ZNF135	-0.303321	0.525334	0.208585	0.999941
CSNK1G1	-0.196564	2.30107	0.23136	0.999941
DBP	-0.309875	4.17657	0.23539	0.999941
SFRP1	-0.538265	-0.427804	0.169713	0.999941
ECM2	-0.301914	2.75695	0.234269	0.999941
MSANTD1	-0.447676	-0.883067	0.164943	0.999941
PCDH12	0.241686	2.64346	0.233893	0.999941
APOL4	-0.193869	2.51206	0.233525	0.999941
ISM1	0.361407	-0.720571	0.174946	0.999941
FAM133B	-0.112708	4.08142	0.235823	0.999941
POLR3H	0.15249	3.96358	0.235982	0.999941
ITGA9	-0.334352	2.22153	0.229854	0.999941
TMEM8A	0.214045	4.5163	0.236064	0.999941
PLEKHH3	0.339476	5.55254	0.236255	0.999941
PAWR	-0.230576	1.10945	0.218218	0.999941
SLC45A4	0.27174	2.30821	0.23286	0.999941
RP11-231P20.5	0.558396	-0.797271	0.170032	0.999941
ZBTB7B	0.345597	4.75833	0.236473	0.999941
NCOA1	-0.142837	5.65963	0.236625	0.999941
ZBED8	-0.259979	1.00149	0.218756	0.999941
AGO1	0.144197	4.46237	0.236521	0.999941
FGFR3	0.619804	-1.87477	0.124844	0.999941
BMP7	0.367963	-0.0374974	0.194302	0.999941
FBXW5	0.172101	7.22816	0.234484	0.999941
JRK	0.170247	3.91767	0.236932	0.999941
SLC26A9	1.29868	0.300638	0.21076	0.999941
ZFP64	0.157269	1.99119	0.231054	0.999941
GPSM2	-0.340617	3.78578	0.237201	0.999941
ROBO3	-0.3709	1.09957	0.221351	0.999941
FTH1	0.171603	9.48872	0.224013	0.999941
PMAIP1	0.730497	0.425488	0.208109	0.999941
SAMD5	-0.459118	-1.41124	0.143308	0.999941
ACTR1B	0.102421	5.83341	0.237515	0.999941
SBDSP1	0.199032	2.5251	0.235613	0.999941
ZC2HC1A	-0.268842	0.636208	0.214719	0.999941
NAT14	-0.396258	0.197006	0.204302	0.999941
ART3	-0.345224	6.58687	0.237221	0.999941
LDOC1	-0.437973	0.060313	0.195148	0.999941
CATSPER2	0.163646	2.16928	0.234375	0.999941
RP11-187C18.3	-0.510816	-1.06421	0.15512	0.999941
ZNF737	-0.276967	-0.144547	0.195385	0.999941
OR7E29P	2.52313	-1.03587	0.160661	0.999941
SSUH2	0.306459	-0.639802	0.184696	0.999941
WWP2	0.19539	4.01646	0.238242	0.999941
MAD2L1BP	0.215646	3.16834	0.238302	0.999941
SLC1A2	-0.685927	-1.27881	0.164399	0.999941
TMOD4	-0.22598	8.26663	0.23332	0.999941
CBX8	-0.282902	0.0744723	0.19922	0.999941
COL27A1	-0.320833	3.63942	0.238657	0.999941
HIST1H2AG	0.343744	-0.730216	0.181202	0.999941
SPINT2	-0.941205	-1.58548	0.152123	0.999941
MT-ATP8	0.365853	9.64683	0.226933	0.999941
RP11-724O16.1	-0.247127	1.38251	0.228076	0.999941
C1orf105	-1.31122	-1.92096	0.131427	0.999941
DLG4	-0.313398	2.43955	0.237081	0.999941
NCALD	-0.242747	2.91158	0.238401	0.999941
C1QTNF3-AMACR	-1.59013	-2.35934	0.171775	0.999941
AGAP2	0.33374	4.0594	0.239204	0.999941
TAOK2	0.192464	5.14984	0.239377	0.999941
BCAP31P2	0.584125	-0.504039	0.185942	0.999941
ZNF724	-0.379272	-0.593393	0.183412	0.999941
ZFP92	0.340861	-0.716019	0.18431	0.999941
LCA5	-0.271746	0.308774	0.211089	0.999941
ZNF225	-0.190169	1.27504	0.228777	0.999941
SPTY2D1-AS1	-0.364945	-0.489665	0.191678	0.999941
PMS2P1	-0.135284	1.41817	0.229347	0.999941
GPR161	-0.270179	0.843322	0.222256	0.999941
RP11-278C7.1	-0.26109	-0.339804	0.198227	0.999941
SAT2	0.156413	5.0618	0.240066	0.999941
RP11-1023L17.2	-0.678738	-1.68226	0.155357	0.999941
ELAC1	-0.292575	0.830837	0.222982	0.999941
SIAH2	-0.167451	2.83383	0.240115	0.999941
ZNF79	0.210781	1.68091	0.233652	0.999941
SOX15	-0.492964	-0.811733	0.179939	0.999941
EFHD2	-0.556557	1.85322	0.235778	0.999941
SOD2	0.29504	9.80001	0.228962	0.999941
TRIM59	-0.530269	-0.566917	0.191942	0.999941
ATP8A2	-0.898113	-1.42745	0.152481	0.999941
PCDHB10	-0.636973	-1.42237	0.150919	0.999941
KRTAP5-11	0.697227	-1.89599	0.139235	0.999941
PTCH1	-0.239572	1.80343	0.235663	0.999941
MBLAC1	-0.289313	0.108436	0.206933	0.999941
TBX21	0.586883	-1.9913	0.13723	0.999941
NBPF11	-0.198711	2.30668	0.239894	0.999941
MOB3B	-0.37149	2.25112	0.240278	0.999941
NSMCE3	0.16047	3.01692	0.241979	0.999941
PDCD6IPP2	0.551233	-0.776291	0.184983	0.999941
ETV6	-0.279698	2.55431	0.240969	0.999941
HERC4	-0.115813	4.27923	0.241829	0.999941
SP3	-0.122664	4.77336	0.241951	0.999941
CHURC1-FNTB	1.47215	-1.36772	0.16001	0.999941
GLUD1P3	0.295563	0.00398914	0.208614	0.999941
SLC22A4	0.338047	1.03191	0.230064	0.999941
SEMA4B	0.250327	2.49386	0.242241	0.999941
SGO2	-0.413784	-0.356253	0.204453	0.999941
ROBO1	-0.351359	2.84393	0.24246	0.999941
SGIP1	-0.288842	0.943423	0.23107	0.999941
HSD17B13	0.280435	-0.0136753	0.211225	0.999941
RPS26P6	-1.2936	-2.47023	0.133072	0.999941
NR3C2	-0.292927	3.85551	0.243034	0.999941
SLX1B	-1.87251	-0.887688	0.185824	0.999941
ILF3	0.168962	7.02872	0.242915	0.999941
PIP4K2C	0.150386	3.12863	0.243638	0.999941
INSIG1	-0.191579	2.59339	0.242655	0.999941
GOLPH3	0.113446	4.43857	0.243005	0.999941
RP11-693N9.2	-0.331601	0.132881	0.2158	0.999941
PRX	0.2551	2.88373	0.243577	0.999941
POLG	0.166873	5.23161	0.243396	0.999941
ALOX15B	0.874308	-1.79418	0.148323	0.999941
KHDC1	-0.474512	-1.44833	0.164131	0.999941
KCNG1	0.33469	-1.48908	0.16668	0.999941
PPP1R36	-0.559144	-1.84421	0.15815	0.999941
IGHMBP2	0.153926	3.34926	0.244317	0.999941
C14orf105	0.4085	-1.44857	0.171082	0.999941
FZD3	0.197366	1.72672	0.240445	0.999941
OR13E1P	0.371651	-0.692951	0.188645	0.999941
MBP	0.237316	6.80532	0.244354	0.999941
SLAMF8	-0.407959	0.553808	0.227077	0.999941
KRT17P7	-1.35889	-1.75933	0.13229	0.999941
RHBDL2	0.454878	-1.64833	0.164908	0.999941
SPP2	0.251749	-0.465658	0.19822	0.999941
LONRF3	0.450733	0.700987	0.22541	0.999941
TECRP1	-2.66313	-2.8116	0.10779	0.999941
ACTC1	-0.977945	5.29783	0.244756	0.999941
EPHX1	0.23004	5.47124	0.244718	0.999941
ADA	-0.235152	2.16262	0.243663	0.999941
TMEM100	0.452196	-0.544017	0.197384	0.999941
TMEM192	0.175416	4.35961	0.244478	0.999941
USO1	-0.190808	7.90147	0.243524	0.999941
LY75	-0.350588	-0.462616	0.192699	0.999941
EFCAB6	-0.470686	-0.86681	0.185919	0.999941
C1QTNF7	-0.549982	-1.56972	0.166894	0.999941
DFNB59	-0.143547	0.969272	0.234741	0.999941
RGS2	-0.806688	-0.111754	0.210985	0.999941
TBC1D8	0.340699	5.84266	0.245745	0.999941
COPB1	-0.115238	4.83692	0.244918	0.999941
KCND1	-0.652871	-1.82301	0.15483	0.999941
LIPT2	0.242325	0.979538	0.233519	0.999941
SRD5A1	-0.151845	1.76152	0.241955	0.999941
C9orf69	0.130393	4.5898	0.245321	0.999941
RP11-281O15.7	-0.725107	-1.81692	0.172516	0.999941
ZNF394	0.122049	2.92588	0.246639	0.999941
TBC1D20	0.0963848	4.81426	0.245639	0.999941
IGSF1	0.533981	-1.29646	0.174608	0.999941
CD34	0.209621	5.61438	0.246272	0.999941
C14orf39	-0.277363	0.921652	0.234744	0.999941
TLR9	0.471116	0.119585	0.219696	0.999941
PDE6B	-0.225042	-0.277815	0.211465	0.999941
SLX4IP	-0.236932	0.820427	0.232781	0.999941
BCL2L15	-0.226952	-0.0921799	0.218884	0.999941
CHST3	0.382732	3.85505	0.246495	0.999941
GRTP1	0.18055	2.57695	0.246781	0.999941
NCBP3	0.102284	4.3657	0.245982	0.999941
NAB2	0.543404	2.24101	0.24592	0.999941
RP11-134G8.2	-0.829039	-1.06962	0.187796	0.999941
SEZ6L2	-0.462119	-1.01243	0.189614	0.999941
PZP	-0.372653	-0.99282	0.190685	0.999941
GAL3ST1	-0.72938	-1.24592	0.173261	0.999941
PARN	-0.119224	3.59341	0.247112	0.999941
CNTNAP3	0.469717	-1.47725	0.179484	0.999941
ABL2	-0.184192	2.90511	0.247706	0.999941
GOLGA2P10	0.302926	1.80202	0.244594	0.999941
C11orf84	0.162395	1.86983	0.244584	0.999941
ZNF12	0.131704	2.94797	0.247786	0.999941
C19orf73	0.548521	-2.04975	0.165256	0.999941
SH3GL1P1	0.257499	0.086222	0.220769	0.999941
CPT2	0.184959	4.57325	0.246689	0.999941
SORCS1	-0.831423	-1.73566	0.169558	0.999941
P2RY11	0.277852	1.81371	0.245023	0.999941
HIST1H1C	-0.397402	4.7552	0.24685	0.999941
PLXNB3	-0.772622	-1.32001	0.187063	0.999941
PRSS23	-0.310633	5.8179	0.248036	0.999941
DGKD	0.332259	6.72231	0.248521	0.999941
TPX2	-0.599764	0.594633	0.233324	0.999941
PGLS	-0.228587	2.27045	0.248002	0.999941
ASUN	-0.1167	3.77858	0.248021	0.999941
SELENBP1	-0.208969	5.24441	0.247741	0.999941
TRAPPC4	0.214579	3.89132	0.24784	0.999941
ZNF720	0.162183	2.29227	0.248067	0.999941
PODNL1	0.548509	-0.367905	0.215479	0.999941
CCDC96	0.293578	-0.714542	0.202713	0.999941
SLC16A5	0.267354	2.40589	0.248966	0.999941
GPNMB	-0.354212	4.25743	0.248035	0.999941
DMRTA1	0.313475	0.436738	0.231857	0.999941
RAG1	0.556898	-2.16597	0.164298	0.999941
SLC4A2	-0.1669	4.76729	0.248146	0.999941
SOX8	-0.551105	0.387897	0.231236	0.999941
PRKY	-0.295904	1.76287	0.246563	0.999941
BEND3P3	-0.319602	0.0590315	0.220847	0.999941
CISD3	0.223044	4.24393	0.24827	0.999941
SEMA7A	-0.408129	0.150711	0.227166	0.999941
FAM84A	-0.555325	-0.10056	0.221056	0.999941
GTF3C2	0.132646	4.40748	0.248484	0.999941
PDZK1	0.545746	-1.89909	0.172694	0.999941
PCDH7	-0.709737	-0.933379	0.20307	0.999941
FAT3	-0.584214	-1.76491	0.167335	0.999941
USP37	0.260746	2.19205	0.249578	0.999941
TC2N	-0.37746	0.61964	0.232315	0.999941
UNC119	-0.234089	1.77844	0.248418	0.999941
EXOC2	-0.195894	3.47378	0.250203	0.999941
CALD1	-0.217998	5.31363	0.249622	0.999941
CDCA7	-0.529996	1.1499	0.24526	0.999941
BICDL1	-0.335147	-1.00688	0.199981	0.999941
SAMD11	-1.03902	-2.0696	0.167602	0.999941
CATSPER2P1	-0.32331	-0.375994	0.213674	0.999941
CYP17A1	0.251968	1.252	0.246679	0.999941
PAPLN	-0.325569	1.47884	0.247008	0.999941
PRICKLE1	-0.38196	1.79629	0.249581	0.999941
RP1-13D10.3	-0.428849	-1.17315	0.195506	0.999941
COMP	-0.770452	-1.30416	0.195831	0.999941
DLG3	-0.271906	0.710612	0.237181	0.999941
SNX16	-0.145039	1.93151	0.250291	0.999941
RAB36	0.375634	-0.898032	0.20916	0.999941
TDRD7	-0.161653	2.25516	0.250813	0.999941
SPATA17	0.465794	-1.90139	0.169911	0.999941
RELL1	0.19299	0.87104	0.242938	0.999941
KCNIP3	0.332342	-0.00883443	0.227474	0.999941
C1orf158	-0.796444	-1.88446	0.165054	0.999941
SMG1P1	-0.320416	1.77141	0.248687	0.999941
OLA1P2	0.50206	-1.92429	0.170183	0.999941
KLHL23	-0.280272	3.15537	0.251863	0.999941
WDR53	0.13187	1.97653	0.25081	0.999941
PCDHB16	0.397255	-0.587755	0.211743	0.999941
RP11-385D13.1	0.46908	-1.31798	0.19701	0.999941
MROH7	0.423104	3.31678	0.251654	0.999941
RP11-977G19.10	-0.955354	-2.47948	0.185611	0.999941
GRAMD4P3	0.386825	-1.60692	0.187131	0.999941
ERN1	0.142641	2.56195	0.252871	0.999941
LIPH	0.499545	-1.64203	0.183572	0.999941
ENTPD3	0.583337	-0.648584	0.210928	0.999941
DLGAP4	0.265241	6.40638	0.253109	0.999941
MED30	-0.351425	0.56065	0.238908	0.999941
NDEL1	0.0959522	4.77574	0.251073	0.999941
STXBP2	-0.78961	-0.793245	0.209451	0.999941
POU3F1	-0.63614	-1.32445	0.19304	0.999941
NODAL	0.2918	0.504424	0.239091	0.999941
RPTOR	0.202549	5.14251	0.251646	0.999941
RHD	-0.378469	-0.472038	0.228141	0.999941
CFAP61	0.639939	1.38802	0.251865	0.999941
DNM1P51	0.622035	-1.44995	0.191742	0.999941
SLC17A5	0.177479	2.6267	0.253879	0.999941
GPR34	-0.927179	-1.38659	0.199023	0.999941
CEP350	-0.151729	5.15114	0.252035	0.999941
TRAC	-0.86945	-1.37622	0.189242	0.999941
COG6	-0.178764	3.33096	0.253342	0.999941
DPY19L4	-0.092267	3.52184	0.252951	0.999941
BCORL1	0.291832	1.94594	0.253335	0.999941
AC127070.1	0.849607	-1.20503	0.19544	0.999941
IGKC	-1.12086	-1.5667	0.186599	0.999941
DCAF4	0.15449	2.55152	0.25484	0.999941
NSRP1P1	-0.411075	-1.77884	0.190897	0.999941
OGFOD3	0.111162	4.04786	0.25262	0.999941
TSPAN9	-0.230956	4.089	0.252986	0.999941
CAPG	-0.651201	0.90766	0.245457	0.999941
C1orf226	0.396634	-0.766437	0.219518	0.999941
SYDE2	0.28195	-0.771968	0.218795	0.999941
PPP1R12A	-0.0950377	4.99954	0.252901	0.999941
KLRK1	0.693057	-0.899195	0.212084	0.999941
VRK1	-0.242235	1.11643	0.250082	0.999941
SLC16A14	0.288492	-0.413728	0.222144	0.999941
LTB4R	0.298043	1.86476	0.254098	0.999941
LMX1B	0.473462	-1.56008	0.197228	0.999941
RAI14	-0.570391	0.47712	0.241837	0.999941
AOAH	-0.818974	-1.14345	0.210811	0.999941
EGR1	1.30132	4.94541	0.253531	0.999941
PHF12	0.194768	4.30479	0.252951	0.999941
M6PR	-0.114349	4.97973	0.253381	0.999941
SHTN1	-0.55686	0.0914414	0.238088	0.999941
TNFSF15	0.429626	-1.77906	0.188628	0.999941
AC130709.1	-0.813214	-2.09009	0.17641	0.999941
BTF3L4P2	-0.324999	0.601617	0.246631	0.999941
OPLAH	0.266927	5.63264	0.25456	0.999941
CHST14	-0.185806	1.62234	0.254397	0.999941
DAND5	0.354195	-1.58779	0.197591	0.999941
FP325317.1	0.4868	-0.89551	0.224709	0.999941
ARL6IP6	-0.148856	2.42645	0.256508	0.999941
MDC1	0.197229	4.57669	0.253514	0.999941
TTLL10	0.430663	-1.78746	0.191541	0.999941
USP4	0.0928722	5.15103	0.254215	0.999941
SLC26A1	0.276556	-0.356944	0.230408	0.999941
NPTX2	-0.542379	0.775549	0.249791	0.999941
GNG2	-0.348722	1.80189	0.256109	0.999941
URAHP	-0.252301	-0.298091	0.231361	0.999941
RP11-799D4.1	-0.397351	-1.4753	0.203658	0.999941
PDLIM4	-0.539226	0.995193	0.251199	0.999941
HPS6	-0.121368	2.99406	0.256733	0.999941
GPC6	-0.775213	-0.201851	0.236753	0.999941
CH507-9B2.1	-1.34415	-2.05555	0.163687	0.999941
KB-1980E6.2	-0.382928	-1.28873	0.209175	0.999941
RTN1	-0.325121	-0.335733	0.234723	0.999941
AC129492.1	-1.44049	-1.35759	0.188178	0.999941
IDS	-0.0933892	5.44629	0.255447	0.999941
RND1	-0.266534	-0.105269	0.238621	0.999941
TNFRSF9	-0.289858	-0.783282	0.227521	0.999941
IDNK	0.331572	-0.0072092	0.241448	0.999941
RASL10A	-0.515362	-1.71374	0.201961	0.999941
SRD5A2	-0.509105	-1.8607	0.194998	0.999941
ZNF783	0.149713	3.24181	0.256876	0.999941
EPHA1	0.399114	-0.739409	0.226281	0.999941
NUDCD3	0.132107	6.45641	0.257772	0.999941
THTPA	0.129668	3.63041	0.256236	0.999941
DEPDC5	0.185432	2.67658	0.258325	0.999941
TLR7	-0.460767	-0.560398	0.232477	0.999941
SPOUT1	0.120226	4.28456	0.2551	0.999941
AC004985.12	0.282025	0.459096	0.248144	0.999941
OMD	-0.513273	-1.27821	0.216427	0.999941
LPAR2	-0.707646	-1.3201	0.214522	0.999941
MERTK	-0.455863	0.245822	0.24468	0.999941
SH2B3	0.267106	4.08793	0.255542	0.999941
ZNF18	0.144516	2.19124	0.259141	0.999941
GPX7	-0.278772	2.24966	0.259315	0.999941
ZMYND8	0.186267	4.21853	0.25564	0.999941
SS18L2	-0.295479	1.59872	0.25855	0.999941
CCNE2	-0.411697	-1.27996	0.213129	0.999941
CMC4	0.260232	2.80238	0.259229	0.999941
MFSD14C	-0.261885	-0.0522834	0.243093	0.999941
ZNF490	0.57941	-0.810059	0.231335	0.999941
APLP1	-0.348753	-0.810286	0.229904	0.999941
SLC6A13	-0.880024	-2.0166	0.181924	0.999941
RP11-486O13.5	-0.285972	0.597669	0.251815	0.999941
CCR6	-0.266078	-0.308466	0.237761	0.999941
PDE3B	-0.218757	0.600715	0.252712	0.999941
RP11-864I4.1	0.171227	2.87944	0.259458	0.999941
FGD5	0.240074	3.26582	0.25865	0.999941
ZCCHC4	-0.130204	2.78517	0.259614	0.999941
MOSPD1	-0.228712	3.66875	0.257243	0.999941
SMCO4	-0.416654	0.318798	0.249665	0.999941
ZP3	-0.701838	-0.805646	0.239485	0.999941
PRDM7	0.327903	-1.38293	0.214765	0.999941
HK1	0.162563	7.3357	0.260466	0.999941
PEX10	0.115088	3.8238	0.257636	0.999941
ZXDA	-0.192175	1.68101	0.259432	0.999941
WIPF1	-0.319729	2.34757	0.260587	0.999941
METTL7B	1.11422	1.79819	0.259765	0.999941
SLC22A23	0.219948	3.53398	0.258041	0.999941
CYP46A1	-0.164577	1.051	0.257061	0.999941
RBM28	0.159334	4.76815	0.256777	0.999941
BRCA1	-0.17556	2.06729	0.260895	0.999941
TMEM74	0.783816	-1.63536	0.218022	0.999941
FHOD3	0.329764	6.25107	0.259558	0.999941
RALB	0.188725	4.16705	0.256904	0.999941
ARHGEF16	0.532492	-0.105356	0.24622	0.999941
LDLRAD3	-0.351612	0.805161	0.255594	0.999941
C3	0.298055	4.98795	0.256928	0.999941
C10orf11	-0.378019	-0.296038	0.24134	0.999941
FOXJ3	-0.147341	5.58319	0.25821	0.999941
NTHL1	-0.186175	1.85198	0.261337	0.999941
ZNF143	-0.122026	2.89059	0.260626	0.999941
OR2A9P	-0.654812	-0.557344	0.231877	0.999941
AZU1	-0.314967	-1.10472	0.227001	0.999941
ITGBL1	-0.374694	1.40545	0.260406	0.999941
BBS10	-0.226598	2.24341	0.262035	0.999941
CABP1	0.381599	0.201886	0.252308	0.999941
KCNE3	-0.440598	-0.343594	0.243002	0.999941
RAD51B	-0.317777	-0.810468	0.232604	0.999941
ZNF189	0.160189	3.51372	0.259315	0.999941
KCNMB1	-0.249712	0.0944347	0.248629	0.999941
NDUFB8	0.291817	6.63911	0.261874	0.999941
RP11-295K3.1	-1.37493	-2.86279	0.17168	0.999941
SRRM5	-0.388035	-1.7882	0.216586	0.999941
RBFOX2	-0.166682	7.35965	0.262609	0.999941
LILRB3	-1.03741	-2.03142	0.199243	0.999941
TRBC1	0.944346	-2.17814	0.190737	0.999941
ID2	-0.410181	1.73097	0.262807	0.999941
EIF5	0.144064	7.84432	0.263176	0.999941
PCDHB2	-0.375784	-1.04637	0.233229	0.999941
MARVELD1	-0.40984	2.08098	0.26374	0.999941
RBM47	-0.382899	0.0179452	0.251981	0.999941
GLDN	0.595112	-0.410936	0.241292	0.999941
LACC1	-0.525949	0.523712	0.255588	0.999941
GBP1	-0.412972	1.98698	0.263743	0.999941
TMEM158	-0.631998	0.32288	0.253715	0.999941
ZC2HC1C	0.22317	1.2162	0.261367	0.999941
SLCO2B1	-0.425279	2.64821	0.263338	0.999941
PACRG	-0.505604	-0.836142	0.235618	0.999941
OLFML1	-0.27389	1.33449	0.262805	0.999941
BCL9L	0.329804	5.14281	0.259485	0.999941
HSD17B3	-0.422266	-1.57018	0.223653	0.999941
SORD	0.215444	2.53549	0.264009	0.999941
PTTG1	-1.02282	-1.65993	0.221998	0.999941
SYCE2	0.435706	-1.79425	0.209327	0.999941
HLA-L	0.154506	0.358152	0.257152	0.999941
FOXRED1	0.220889	4.51998	0.259337	0.999941
ZAP70	-0.306291	0.618877	0.260025	0.999941
RGS9	-0.673968	-1.78438	0.219738	0.999941
SCAP	0.142993	4.58074	0.259439	0.999941
PNCK	0.301954	-0.301073	0.24963	0.999941
ABLIM1	0.208436	5.86686	0.261057	0.999941
TPH2	-0.225983	-0.0831663	0.250069	0.999941
CDCA4	-0.35951	0.0124435	0.254786	0.999941
KCNJ5	-0.570695	-1.00591	0.237499	0.999941
CGREF1	0.357982	0.562948	0.263109	0.999941
DNAJC10	0.106271	4.63861	0.260047	0.999941
ROR1	-0.349874	-0.312066	0.249815	0.999941
PIM2	-0.208869	0.224529	0.258578	0.999941
TRIM60P18	0.423224	-1.83412	0.223645	0.999941
MAST1	0.290054	-0.381365	0.249517	0.999941
SLC5A5	0.35787	-1.35193	0.228466	0.999941
CASP10	0.191638	2.46049	0.265997	0.999941
LILRA6	-0.783089	-0.754735	0.248797	0.999941
FAM182B	-0.520035	-1.89027	0.222639	0.999941
USP6NL	0.12314	1.70079	0.266585	0.999941
KPNA6	0.124353	6.45239	0.264571	0.999941
MARVELD3	0.384745	-1.47106	0.233065	0.999941
MLF1	-0.401631	5.77299	0.262281	0.999941
ECD	-0.105182	3.45246	0.262797	0.999941
ZNF891	-0.113744	1.76624	0.267038	0.999941
TATDN2P3	-0.474987	-0.563023	0.244108	0.999941
HGF	-0.970098	-1.3286	0.225377	0.999941
BTBD11	-0.721515	-1.66294	0.218169	0.999941
FBXO46	-0.185025	2.61007	0.266181	0.999941
YLPM1	0.152247	4.65208	0.260795	0.999941
PAX6	0.297176	0.686892	0.262587	0.999941
EN2	-0.879404	-2.40948	0.203174	0.999941
GRAP	-0.320677	-0.22333	0.252655	0.999941
JAM3	-0.340252	2.57726	0.266305	0.999941
ZNF711	-0.427831	-0.156694	0.256548	0.999941
UBE2G2	0.110379	6.72365	0.26597	0.999941
DUSP3	0.155394	8.38218	0.267834	0.999941
COX15	0.165741	5.35337	0.262431	0.999941
HCG4P11	-0.804488	-2.06941	0.215954	0.999941
BCAS4	-0.176298	1.11665	0.2666	0.999941
THRSP	-0.732205	0.560878	0.263017	0.999941
FAM132A	-0.518186	-1.70477	0.225806	0.999941
HPD	-0.670306	-2.03407	0.216695	0.999941
NT5C2	-0.163028	5.91502	0.264164	0.999941
EXOC4	-0.203641	6.33735	0.2652	0.999941
ADGRG2	0.417691	-0.119989	0.259191	0.999941
ZNF565	-0.147715	1.35546	0.267937	0.999941
ITGB1P1	1.9611	-1.52657	0.231603	0.999941
PUS7L	-0.166493	2.23808	0.268344	0.999941
SLC2A11	0.241234	4.50378	0.26176	0.999941
PCDHGA10	0.569105	-0.750015	0.245221	0.999941
ZNF321P	-0.411177	-1.53073	0.231086	0.999941
PROSER3	0.305384	0.793935	0.266276	0.999941
RBM19	0.223081	4.11812	0.262283	0.999941
PKD1L2	0.376797	0.875718	0.267732	0.999941
RP11-611O2.3	-0.298395	0.330094	0.262135	0.999941
PPP1R3F	0.168524	4.375	0.26207	0.999941
ZNF782	0.222209	-0.0101599	0.26057	0.999941
PLS1	-0.379501	-1.18043	0.24211	0.999941
L3MBTL3	-0.222434	0.994626	0.268007	0.999941
GNL1	0.160463	4.57696	0.26224	0.999941
ANG	-0.424595	-0.740989	0.250247	0.999941
COX19	0.116716	3.38496	0.264736	0.999941
PCDHB12	-0.517082	-1.02178	0.244837	0.999941
TCEAL9	-0.321283	1.93432	0.269739	0.999941
ARID2	0.123096	2.89931	0.267174	0.999941
PA2G4P3	-0.974163	-2.34436	0.217052	0.999941
STARD4	-0.43511	-0.177314	0.256661	0.999941
ZEB1	-0.15963	6.1687	0.266145	0.999941
FAM91A1	-0.165543	2.50078	0.269159	0.999941
NSUN5P2	-0.177801	3.10947	0.266568	0.999941
TMEM106A	-0.300681	0.405652	0.266346	0.999941
RNGTT	-0.143414	2.64606	0.268782	0.999941
CAPN6	-0.591513	1.46697	0.270126	0.999941
SLC15A3	-0.313798	1.7241	0.270852	0.999941
NUTM2G	0.390346	-0.979993	0.250734	0.999941
CNTNAP1	0.211978	2.89109	0.26753	0.999941
LAIR1	-0.259594	2.62415	0.268761	0.999941
ZCCHC11	-0.202405	5.28287	0.264121	0.999941
AMIGO3	0.949681	0.174036	0.261872	0.999941
NEDD8-MDP1	-0.533912	-1.03599	0.251279	0.999941
INCA1	0.274071	1.85997	0.271185	0.999941
GGT6	0.381293	-1.64734	0.236516	0.999941
SPON1	-1.25203	-0.8358	0.248277	0.999941
C11orf52	-0.397184	0.768144	0.26799	0.999941
FAM186B	0.363325	-0.782661	0.256404	0.999941
GIMAP1-GIMAP5	1.1617	1.079	0.27042	0.999941
TMEM35B	-0.386181	0.39741	0.268423	0.999941
CTC-435M10.3	2.19794	-3.02012	0.212804	0.999941
CLEC2L	0.674813	-0.637232	0.258321	0.999941
GPR162	-0.369341	0.17672	0.265181	0.999941
CASP16P	0.452913	-0.357995	0.262028	0.999941
HARS2	0.133164	4.47779	0.263607	0.999941
FAM83F	-0.298872	-1.39788	0.239565	0.999941
MYL4	-1.37876	-2.15742	0.234884	0.999941
CNP	-0.107083	4.70302	0.263742	0.999941
RAB10	-0.222433	7.89419	0.271486	0.999941
ATL1	-0.41807	-0.645388	0.255821	0.999941
RSPH10B	-1.07198	-2.72285	0.215922	0.999941
MREG	-0.259538	0.353461	0.268081	0.999941
PLXNB1	-0.362697	1.66138	0.272495	0.999941
COL12A1	-0.556457	3.43384	0.266867	0.999941
BTBD10	-0.121974	3.47587	0.266358	0.999941
ADAM28	-0.813462	-1.97758	0.232421	0.999941
PIGC	-0.19693	2.80495	0.269418	0.999941
B4GALT5	0.182612	6.00736	0.2677	0.999941
RP3-499B10.3	-0.322738	-1.33693	0.246684	0.999941
CDC37L1	0.195146	5.81567	0.266988	0.999941
ZDHHC15	0.253057	-0.989194	0.253142	0.999941
ADAMTS15	0.27807	1.84703	0.272946	0.999941
SEC16A	0.16852	5.41283	0.266019	0.999941
CASC10	0.418992	-1.77095	0.244377	0.999941
SHC3	-0.28661	-0.599986	0.261753	0.999941
CYP27C1	0.374394	-0.773229	0.2558	0.999941
TIPIN	0.150076	1.23215	0.274013	0.999941
TENM1	-0.367639	0.17849	0.269642	0.999941
TOP3A	0.134033	3.30992	0.268288	0.999941
TRPM6	0.262306	-1.25047	0.252672	0.999941
ACOT2	0.221009	5.47011	0.267199	0.999941
SSTR2	0.200668	0.499438	0.272559	0.999941
RP11-124L9.2	-0.222472	1.29731	0.274394	0.999941
TSLP	-0.28645	0.105255	0.270717	0.999941
PDE6G	0.518852	-1.98166	0.23472	0.999941
BBS12	-0.506572	-1.76742	0.240674	0.999941
FMNL1	-0.479248	2.06827	0.273834	0.999941
STXBP5	-0.149206	3.75971	0.267075	0.999941
TMEM206	-0.371787	-0.0106368	0.269962	0.999941
PLEKHG1	1.96487	-0.601175	0.256466	0.999941
TTC24	-0.538993	-1.47538	0.240633	0.999941
RPGRIP1L	-0.231361	0.457057	0.273056	0.999941
GTF2IP12	0.188255	2.01734	0.27397	0.999941
XPA	0.146258	3.06597	0.270233	0.999941
C17orf67	0.366525	-1.4413	0.252927	0.999941
CHRNA7	-1.09867	-2.07688	0.236837	0.999941
MRPL12	0.291783	5.73285	0.268665	0.999941
ATP5SL	0.180273	4.97302	0.266182	0.999941
SAMD13	-0.423668	0.310463	0.273478	0.999941
OAZ3	0.228827	-0.353115	0.265588	0.999941
APOC2	-0.371006	-1.3028	0.257418	0.999941
MTFP1	0.355502	2.14121	0.274188	0.999941
NAXD	0.136171	4.96327	0.26641	0.999941
RNF40	0.153634	4.32768	0.266115	0.999941
ACTN3	-0.98292	8.51894	0.274483	0.999941
BORCS5	0.141431	2.04937	0.275198	0.999941
XPNPEP2	0.608186	-1.61107	0.255288	0.999941
CXCL9	-0.964396	-0.333705	0.260889	0.999941
ATP6V0A2	0.106603	3.69444	0.267908	0.999941
NECAB1	-0.396692	-1.60422	0.252944	0.999941
BTBD18	0.381789	-1.76836	0.246399	0.999941
TIGD1	0.133206	2.65909	0.273334	0.999941
ZKSCAN7	-0.192954	0.91588	0.276624	0.999941
ZNF665	0.161352	1.18569	0.276888	0.999941
KIAA0586	-0.119837	3.26398	0.270626	0.999941
ARIH2OS	-0.2465	-0.322993	0.270122	0.999941
DNAJC27	0.136285	3.00889	0.271593	0.999941
ANGPTL4	0.668582	-0.160848	0.27195	0.999941
CRIP3	-0.3683	-1.94745	0.246795	0.999941
XRCC4	-0.446091	0.135731	0.274548	0.999941
DTX4	-0.248251	1.68446	0.277301	0.999941
CARD16	-0.41483	-0.841995	0.267535	0.999941
VWA3B	-0.690998	-1.67596	0.249824	0.999941
WDR45	0.15148	5.3573	0.268193	0.999941
CLMP	-0.393927	1.08712	0.277821	0.999941
STON1	-0.24873	1.30339	0.278144	0.999941
CORO6	0.133531	8.84436	0.277834	0.999941
GS1-393G12.13	-0.533041	-1.92733	0.253952	0.999941
NKD2	-0.456598	-1.86809	0.254689	0.999941
RAB34	-0.367569	1.84061	0.27758	0.999941
COQ4	0.124732	4.01333	0.26785	0.999941
TBRG4	0.17689	5.44673	0.269328	0.999941
DGAT2	0.595103	1.21866	0.278862	0.999941
AC245100.1	0.371583	-0.641928	0.269103	0.999941
E2F2	-0.532212	-1.29825	0.263437	0.999941
FAM71E1	0.28728	0.457417	0.277709	0.999941
AL358113.1	0.828332	-2.24677	0.245583	0.999941
XYLB	-0.38462	-1.4332	0.262286	0.999941
NEK2	-0.615134	-1.90232	0.253618	0.999941
ATP13A5	0.377769	-0.477764	0.271608	0.999941
SCT	-0.823477	0.0975104	0.275106	0.999941
PXDNL	0.575867	0.0591088	0.277489	0.999941
CHSY1	-0.26832	2.34297	0.276474	0.999941
TRAFD1	-0.227287	3.15792	0.272685	0.999941
PROM2	0.279802	0.418443	0.278874	0.999941
ABCF3	0.133728	5.50589	0.269794	0.999941
CRACR2A	-0.364147	-0.117588	0.275216	0.999941
WDR33	0.0841682	5.07333	0.268765	0.999941
DKK3	-0.291266	2.4432	0.276346	0.999941
FAM172A	-0.204577	1.58878	0.279847	0.999941
FABP3	0.46768	7.96858	0.278638	0.999941
SCAF4	0.169455	3.68682	0.269767	0.999941
SFT2D1	-0.236198	2.99618	0.273319	0.999941
C17orf51	0.168041	2.40409	0.2766	0.999941
ARID4B	-0.101002	3.77843	0.269651	0.999941
CFLAR	0.213173	7.49855	0.277446	0.999941
PADI2	0.212579	8.89095	0.280078	0.999941
FGD1	-0.27627	0.907803	0.280937	0.999941
WDR5B	-0.245005	1.09017	0.280983	0.999941
IFT140	0.1843	2.10517	0.278508	0.999941
FERMT3	-0.434908	1.30588	0.281049	0.999941
CIT	0.398442	0.788097	0.281091	0.999941
C5AR1	-0.708079	-1.02622	0.270793	0.999941
LINC00933	-0.362134	-1.37019	0.266669	0.999941
NPAP1	-0.339696	-1.35609	0.265484	0.999941
MAPK13	-0.285095	0.971316	0.281576	0.999941
REXO1L1P	-0.325441	-1.76139	0.264282	0.999941
KIF25	0.515438	-0.639983	0.27595	0.999941
NBPF25P	-0.37321	-0.00719297	0.279882	0.999941
SERINC2	0.317561	5.13555	0.269759	0.999941
TMEM102	0.494958	1.27427	0.281675	0.999941
RYR3	0.684292	5.12546	0.269413	0.999941
FBXO5	-0.36593	-0.567315	0.276825	0.999941
CTD-2550O8.5	-2.09381	-2.53815	0.243563	0.999941
CDKL3	0.135714	1.4089	0.281915	0.999941
SPDL1	-0.175487	1.91899	0.280354	0.999941
RNF212	-0.454918	-1.25149	0.272391	0.999941
POMGNT1	0.125868	5.90344	0.272964	0.999941
TUSC5	-0.773403	-1.95144	0.259649	0.999941
CERKL	-0.742291	-1.60376	0.265049	0.999941
NTN1	0.303721	1.32192	0.283049	0.999941
XXbac-BPG246D15.9	-1.79857	-3.61231	0.232692	0.999941
IL34	-0.278744	0.885987	0.283659	0.999941
H3F3AP4	-1.68963	-3.35775	0.240621	0.999941
LPP	-0.165587	5.1471	0.270684	0.999941
CCR10	0.229405	0.82008	0.284387	0.999941
NME9	-0.61006	0.172132	0.281877	0.999941
CD24	-0.800981	-0.577783	0.281667	0.999941
TMEM185A	-0.125294	3.36263	0.274181	0.999941
POU5F1B	0.326045	-1.88752	0.267967	0.999941
CACNG8	0.332733	0.312036	0.284308	0.999941
GINS3	0.239428	1.31332	0.284171	0.999941
PLOD1	-0.122467	5.10422	0.27104	0.999941
AC004381.6	-0.290503	-0.0841721	0.283643	0.999941
HCG4P5	-0.515072	-1.74544	0.267306	0.999941
SFRP2	-1.01806	-0.053834	0.284028	0.999941
CDC34	0.143154	5.6698	0.273241	0.999941
SLC25A12	0.245354	7.6301	0.280866	0.999941
PLAG1	-0.33841	-0.509556	0.2815	0.999941
CCSAP	-0.220254	2.26176	0.281393	0.999941
CCDC85A	0.266608	1.97612	0.282542	0.999941
AC096949.1	-1.76132	-2.76111	0.263037	0.999941
NMNAT2	-0.501307	-1.94157	0.266087	0.999941
PROCR	0.345159	1.28786	0.284675	0.999941
BMS1P4	0.219569	0.405864	0.285542	0.999941
RP13-33H18.1	0.283131	-0.730179	0.281343	0.999941
CDYL2	-0.443282	-0.897865	0.279228	0.999941
NUCB1	0.132955	7.0425	0.279013	0.999941
bP-2189O9.2	-0.318618	0.37004	0.286058	0.999941
SLC9A9	-0.277039	0.691962	0.286197	0.999941
NOVA2	0.229163	1.69221	0.284207	0.999941
CGGBP1	-0.161356	5.46322	0.272664	0.999941
DNAH10	0.488169	-1.59056	0.272302	0.999941
AJAP1	-0.585513	-1.36919	0.273442	0.999941
TP53TG5	0.316431	-1.40044	0.276326	0.999941
POT1	0.16278	2.13881	0.282305	0.999941
SLC13A3	-0.360863	0.140814	0.285847	0.999941
SLC6A8	0.266361	7.17082	0.280007	0.999941
NAXE	0.21827	4.41717	0.271066	0.999941
CDK2	-0.144948	2.22994	0.282099	0.999941
GNB1L	-0.217236	0.540986	0.28725	0.999941
ITIH6	-0.387792	-0.768347	0.281492	0.999941
EME2	0.213471	3.02813	0.277165	0.999941
DNM1P34	0.323095	-0.915295	0.283163	0.999941
AIM1	-0.363362	0.815753	0.28763	0.999941
GP6	0.334543	-1.08141	0.281535	0.999941
DSCAML1	-0.439268	-0.885455	0.281913	0.999941
IGHM	-1.12052	-2.7257	0.254559	0.999941
GNE	0.15843	3.76452	0.273259	0.999941
ABHD16B	0.286166	0.59049	0.288376	0.999941
SCIMP	-0.252786	0.0877962	0.287955	0.999941
PGBD3	1.32225	-3.92798	0.26651	0.999941
TIGAR	0.234412	2.31868	0.282043	0.999941
RBM38	-0.211988	7.36421	0.281366	0.999941
UFL1	-0.110014	4.98679	0.272552	0.999941
EPC1	-0.11648	4.54957	0.271951	0.999941
MAN2A2	0.229232	7.36673	0.282085	0.999941
TEN1-CDK3	0.269815	0.472414	0.289312	0.999941
ARHGAP11A	-0.383701	0.424026	0.289497	0.999941
KRT17P5	-0.960566	-2.13026	0.269906	0.999941
AQP3	-0.699117	-0.349316	0.288498	0.999941
RASSF2	-0.593337	0.722391	0.289933	0.999941
ELOVL7	0.518012	-1.52374	0.278176	0.999941
QPRT	-0.387059	2.00508	0.285544	0.999941
AC002310.11	-1.66066	-3.07174	0.264255	0.999941
GTPBP1	0.15843	4.55057	0.272354	0.999941
EXOC3L4	-0.517431	-1.87348	0.280941	0.999941
CCL22	-0.383619	-1.70919	0.280985	0.999941
GPX4	0.15907	6.90742	0.281121	0.999941
ANKRD42	0.185999	0.73678	0.290145	0.999941
BCAP31P1	0.485687	-0.0947528	0.291042	0.999941
SDHAF4	0.183374	3.30117	0.276302	0.999941
GIPC3	0.328721	0.615218	0.291051	0.999941
SLC11A1	-0.513017	0.0386315	0.291352	0.999941
TTBK2	-0.111993	4.41562	0.27286	0.999941
CORO2B	0.274013	0.861612	0.290539	0.999941
CCDC3	-0.72572	2.4487	0.286164	0.999941
RNF165	-0.328118	1.88952	0.287305	0.999941
LRIG1	-0.216488	6.29295	0.279075	0.999941
BMS1P10	0.282512	-0.0822921	0.29229	0.999941
MRGPRX3	-0.278719	-1.1033	0.288683	0.999941
CALML6	-0.744447	2.69306	0.283828	0.999941
RACGAP1	-0.243873	1.61076	0.288305	0.999941
HSD17B7P2	-0.274828	-0.626512	0.291655	0.999941
HSD17B7	-0.219148	0.521728	0.292543	0.999941
CHRND	0.743705	5.8575	0.27666	0.999941
PER3	-0.212354	5.45922	0.275305	0.999941
TBC1D3P2	-0.48437	-1.64892	0.286833	0.999941
DENND2C	-0.27808	6.545	0.280664	0.999941
SNX18P12	0.405972	-1.88768	0.286048	0.999941
SRRM3	-0.510836	-1.53051	0.285878	0.999941
CDH4	0.313405	1.07197	0.292267	0.999941
SNX27	-0.111901	4.91678	0.273902	0.999941
MMAA	0.171905	3.14764	0.278959	0.999941
WFDC1	-0.229282	0.042148	0.293846	0.999941
TRAIP	-0.227881	0.13158	0.293817	0.999941
PAQR8	-0.334111	-0.279169	0.29382	0.999941
BICD2	-0.160294	4.83543	0.273936	0.999941
METTL21C	0.820572	-1.88105	0.286715	0.999941
MYCL	-0.96602	-1.45592	0.28925	0.999941
NRGN	0.527023	-0.727644	0.293116	0.999941
LINGO1	-0.46194	-1.79966	0.288072	0.999941
OPA3	0.200356	5.02497	0.274609	0.999941
SOX5	-0.37071	-1.33463	0.291319	0.999941
TBPL2	-0.307569	-1.60126	0.292809	0.999941
WDR17	0.331022	-1.92669	0.289183	0.999941
HIVEP2	-0.2294	5.28303	0.275153	0.999941
ZNF765	-0.12477	1.7017	0.290218	0.999941
MGME1	-0.144395	4.03212	0.274956	0.999941
C5orf34	-0.39272	-1.9524	0.290526	0.999941
RP11-288H12.3	-0.208786	0.775943	0.294614	0.999941
RAPGEF3	0.30469	4.41371	0.274427	0.999941
HTN1	-0.23286	-1.07313	0.294118	0.999941
PIR	0.259877	1.04655	0.293281	0.999941
FIGN	-0.189637	1.23688	0.292189	0.999941
FXYD2	-0.423483	-1.94601	0.291503	0.999941
SPDYE11	0.762866	-2.06535	0.29218	0.999941
CARD10	0.227347	3.21892	0.279879	0.999941
ZNF165	-0.322476	-1.77335	0.292206	0.999941
PPARD	0.201847	4.66565	0.274646	0.999941
EMB	-0.585794	0.0795327	0.296855	0.999941
TCEAL8	-0.292119	2.7547	0.282583	0.999941
MGA	-0.103733	3.68343	0.277093	0.999941
ZSCAN29	0.112535	3.359	0.278674	0.999941
TTC41P	0.580764	-1.93188	0.294472	0.999941
TMED3	-0.610473	0.60063	0.296025	0.999941
DOT1L	0.216159	4.4669	0.274924	0.999941
HACD2	-0.125847	2.98567	0.281177	0.999941
C1orf116	0.350552	-1.21614	0.296779	0.999941
LAMC2	-0.602627	-0.766865	0.297811	0.999941
MRPS16	0.131021	6.30772	0.281456	0.999941
TMED6	-0.412196	-2.03772	0.293826	0.999941
VASH2	-0.464329	0.708733	0.295538	0.999941
MAN2A1	-0.182802	3.72885	0.2769	0.999941
MTRNR2L4	0.304639	1.00032	0.295207	0.999941
BCAT1	-0.771107	0.440775	0.29755	0.999941
BATF3	-0.412218	-1.93614	0.296842	0.999941
ACVR1C	-0.510854	-0.483816	0.299714	0.999941
CDCA7L	-0.296738	1.81452	0.290033	0.999941
TIAF1	0.321649	4.18949	0.275665	0.999941
ZNF19	-0.25798	-0.428138	0.300072	0.999941
HIF1AN	0.131308	7.13916	0.285924	0.999941
PNKP	0.146912	3.18632	0.280939	0.999941
HDAC8	-0.126723	2.10993	0.289257	0.999941
FAAHP1	0.572234	-2.09473	0.298036	0.999941
APPL2	-0.101686	3.46365	0.27903	0.999941
ABCB8	0.155426	4.06584	0.276271	0.999941
NEIL2	0.123089	3.88292	0.277436	0.999941
UBE2Z	-0.116249	4.57068	0.275746	0.999941
MAK	-0.350068	-1.76886	0.300098	0.999941
AMIGO2	0.330115	-0.650803	0.301785	0.999941
ADAT3	-0.292353	-0.98187	0.302183	0.999941
ZNF157	0.229599	-0.978815	0.30226	0.999941
FKBP5	0.348637	8.03314	0.290935	0.999941
C17orf58	-0.25419	1.18377	0.296349	0.999941
HSD17B14	-0.697735	-2.3237	0.300655	0.999941
BCKDHB	0.247852	3.0697	0.281685	0.999941
RIN2	-0.168943	3.50248	0.27977	0.999941
ZSCAN26	-0.113195	3.1473	0.282075	0.999941
RP11-160C18.2	0.814629	-2.15543	0.30313	0.999941
GSDMB	-0.128648	2.48047	0.287654	0.999941
[truncated: 12,918 more rows]
