# Supplementary material for: The Effect of Sleep Restriction, With or Without Exercise, on Skeletal Muscle Transcriptomic Profiles in Healthy Young Males
Source: Front Endocrinol (Lausanne). 2022 Jul 22;13:863224. doi: 10.3389/fendo.2022.863224 (PMC9355502; doi:10.3389/fendo.2022.863224)
Supplement: Supplementary file 3 [file Table_3.xlsx]

## Sheet: Legend
Supplementary Table 3 - Gene Set Enrichment Analysis
Tab	Contents
mitch top 30 REACTOME gene sets	Contains a list of the 30 REACTOME gene sets with the largest changes from pre- to post-intervention.
Normal Sleep	Contains a list of the log fold change values from the Normal Sleep group for each gene that was used to perform the gene set enrichment analysis
Sleep Restriction	Contains a list of the log fold change values from the Sleep Restriction group for each gene that was used to perform the gene set enrichment analysis
Sleep Restriction and Exercise	Contains a list of the log fold change values from the Sleep Restriction and Exercise group for each gene that was used to perform the gene set enrichment analysis
Abbreviations:
setSize	Number of genes in each gene set
pMANOVA	P value for Multiple Analysis of Variance (MANOVA)
p.adjustMANOVA	Adjusted P value for Multiple Analysis of Variance (MANOVA)
s.dist	Standard normal distribution
s.NS	Enrichment score for Normal Sleep (NS) group
s.SR	Enrichment score for Sleep Restriction (SR) group
s.SR+EX	Enrichment score for Sleep Restriction and Exercise (SR+EX) group
p.NS	P value for Normal Sleep group
p.SR	P value for Sleep Restriction group
p.SR+EX	P value for Sleep Restriction and Exercise group
logFC	Log fold change value for each gene from pre- to post-intervention

## Sheet: mitch top 30 Reactome gene sets
REACTOME gene set	setSize	pMANOVA	p.adjustMANOVA	s.dist	s.NS	s.SR	s.SR+EX	p.NS	p.SR	p.SR+EX
The citric acid (TCA) cycle and respiratory electron transport	156	1.12e-78	1.57e-75	1.1	-0.666	-0.731	0.492	7.33e-47	2.94e-56	2.58e-26
Respiratory electron transport	103	7.62e-58	5.35e-55	1.17	-0.688	-0.789	0.514	1.29e-33	1.05e-43	1.87e-19
Respiratory electron transport, ATP synthesis by chemiosmotic coupling, and heat production by uncoupling proteins.	109	2.07e-57	9.68e-55	1.13	-0.675	-0.753	0.503	3.7e-34	3.3e-42	1.11e-19
Immune System	1530	9.71e-42	3.41e-39	0.26	0.123	0.205	-0.102	2.45e-15	6.73e-40	5.79e-11
Extracellular matrix organization	231	2.26e-33	6.35e-31	0.602	0.388	0.416	-0.199	3.42e-24	1.44e-27	2.07e-07
Complex I biogenesis	57	2.78e-32	6.51e-30	1.17	-0.676	-0.812	0.507	1.02e-18	2.36e-26	3.68e-11
Innate Immune System	812	7.92e-32	1.59e-29	0.314	0.17	0.233	-0.124	3.44e-16	3.67e-29	2.87e-09
Mitochondrial translation	94	1.52e-28	2.67e-26	0.841	-0.419	-0.625	0.374	2.19e-12	1.01e-25	3.67e-10
Metabolism	1735	2.8e-28	4.37e-26	0.208	-0.115	-0.135	0.109	6.83e-15	3.67e-20	1.31e-13
Neutrophil degranulation	388	3.48e-27	4.89e-25	0.415	0.232	0.309	-0.152	5.83e-15	1.78e-25	2.9e-07
Mitochondrial translation elongation	88	9.05e-27	1.15e-24	0.84	-0.416	-0.63	0.369	1.58e-11	1.65e-24	2.28e-09
Mitochondrial translation termination	88	1.16e-26	1.36e-24	0.836	-0.41	-0.628	0.37	3.15e-11	2.02e-24	2.03e-09
Mitochondrial translation initiation	88	1.16e-25	1.25e-23	0.822	-0.408	-0.618	0.358	3.83e-11	1.13e-23	6.64e-09
Pyruvate metabolism and Citric Acid (TCA) cycle	51	9.16e-24	9.18e-22	1.06	-0.654	-0.69	0.476	6.19e-16	1.52e-17	4.05e-09
Hemostasis	452	4.38e-21	4.1e-19	0.328	0.171	0.27	-0.075	5.69e-10	1.02e-22	0.00653
Protein localization	153	1.7e-19	1.49e-17	0.542	-0.264	-0.418	0.22	1.76e-08	4.32e-19	2.59e-06
Cytokine Signaling in Immune system	553	9.32e-19	7.7e-17	0.278	0.14	0.232	-0.0588	2.1e-08	1.48e-20	0.0187
Collagen formation	73	1.63e-17	1.27e-15	0.769	0.509	0.502	-0.284	5.52e-14	1.19e-13	2.83e-05
Mitochondrial protein import	61	1.69e-16	1.25e-14	0.787	-0.375	-0.582	0.375	4.22e-07	3.82e-15	4.24e-07
Signal Transduction	1938	3.29e-16	2.3e-14	0.143	0.0603	0.114	-0.0618	1.8e-05	4.06e-16	1.11e-05
Collagen biosynthesis and modifying enzymes	55	3.45e-16	2.3e-14	0.834	0.571	0.492	-0.357	2.35e-13	2.66e-10	4.57e-06
Translation	274	5.23e-15	3.34e-13	0.33	-0.124	-0.283	0.114	0.000424	8e-16	0.00116
Citric acid cycle (TCA cycle)	22	6e-15	3.67e-13	1.28	-0.771	-0.848	0.576	3.71e-10	5.68e-12	2.9e-06
Platelet activation, signaling and aggregation	210	6.86e-15	4.01e-13	0.41	0.252	0.321	-0.0318	3.19e-10	1.08e-15	0.428
Interferon alpha/beta signaling	52	3.88e-14	2.18e-12	0.522	-0.0422	0.509	-0.109	0.598	2.17e-10	0.175
Glyoxylate metabolism and glycine degradation	25	7.34e-14	3.96e-12	1.14	-0.627	-0.72	0.62	5.66e-08	4.48e-10	8.06e-08
Interferon gamma signaling	76	1.63e-13	8.45e-12	0.524	0.112	0.48	-0.177	0.093	4.47e-13	0.00759
Immunoregulatory interactions between a Lymphoid and a non-Lymphoid cell	75	1.97e-13	9.89e-12	0.591	0.175	0.443	-0.349	0.00899	3.21e-11	1.76e-07
Interferon Signaling	169	1.1e-12	5.35e-11	0.299	0.00277	0.281	-0.0997	0.951	2.92e-10	0.0257
Cell surface interactions at the vascular wall	98	1.3e-12	6.1e-11	0.547	0.289	0.435	-0.162	8e-07	1.05e-13	0.0055

## Sheet: Normal Sleep
GENE ID	logFC
PDZD2	-0.647298
GFPT1	-0.316197
DNAJC30	0.417168
RIN1	1.71837
CES2	0.790567
SGPL1	-0.469741
RNF144A	-0.636252
RAD21	-0.28385
C10orf10	0.939066
CHRND	2.06285
EOGT	0.422286
DIXDC1	-0.833555
CHRNG	2.0079
KIAA0408	-0.841589
RARA	0.931494
RNF34	-0.493998
PAK6	-1.06329
NINJ1	0.893001
ZNF43	0.556076
MSRA	0.471092
IFRD1	-0.405466
AXIN2	-0.551016
LCOR	-0.337119
PIGO	0.485653
LIX1L	-0.361602
BHLHE40	0.748399
DCAF7	-0.193998
LAMP1	0.324313
RRAD	1.31315
SREBF1	0.7479
PLEKHA4	1.15104
CHRNA1	1.99914
PGM2L1	-0.548905
ABTB2	-0.571311
ZYG11B	-0.482208
CCDC39	1.10347
DCLRE1A	-0.380579
JAK2	-0.377281
RALGPS1	-0.478432
GAB1	-0.532911
EFR3B	-1.06992
AKIRIN2	0.293841
TMTC4	-0.605145
DUSP28	-0.570638
USP28	-0.456596
FASN	0.927884
CHKB-CPT1B	-0.646355
INTS5	0.31558
GGA2	-0.253978
CCPG1	0.457776
DMPK	0.695535
TOB2	-0.667779
RAB6B	-0.4636
RAB2B	-0.299809
KIF21A	0.298667
HNRNPA1	0.228464
EML1	-0.57816
MDM2	0.565655
LMCD1	-1.06236
ARHGEF6	-0.577981
ANGPT1	-0.681246
FZD7	-0.44907
OSBPL9	-0.331362
NAT9	0.26506
SKIV2L	0.252177
BCL6B	-0.608981
RAPGEFL1	-0.721186
RHBDD3	0.329202
PRSS45	-1.72541
HERC3	-0.354499
FAM104A	0.393447
ELF1	-0.234317
CHRNB1	0.468748
RAB33B	-0.372512
GLTSCR1	0.58332
ARSK	-0.470631
NUP107	-0.201793
MAP3K14	0.775006
DGCR2	0.273315
MYO6	0.336453
ZNF598	0.5699
LDLRAD4	-0.494458
C7orf49	0.288691
LRP11	0.518162
ZNF618	-0.522811
SLC7A2	-0.568622
RELT	0.652276
FBXL22	-0.821363
RHBDD2	0.312309
PFKP	1.15568
TMEM110	-0.548811
CD82	0.613266
TNFRSF10B	0.433075
IPO4	0.348949
HADH	-0.562761
N4BP3	-0.391718
MBTD1	-0.305339
NDUFAF7	-0.362607
BTG2	-0.808228
FIGNL1	-0.403242
BRD8	-0.277173
PLCL1	-0.536227
AP4B1	-0.233016
ZCCHC4	-0.283712
RBL1	-0.588016
CLYBL	-0.41591
DUSP7	-0.457046
NEDD1	-0.647977
ZNF219	0.470915
RHOBTB2	0.474017
RAPGEF2	-0.27623
GLUL	-0.665801
PDK4	-1.58409
USP46	-0.432295
ARHGAP29	-0.258797
ITPKC	0.441493
KIAA0430	-0.283504
BCL6	-0.730515
KHDRBS1	0.157764
RUBCN	-0.429341
ACADL	-0.45395
IRF2	-0.222029
PHF14	0.272796
GMCL1	-0.261991
PTMS	0.691954
AGL	-0.675597
SERPINB1	0.67723
POPDC2	0.58342
PGAM2	-0.798668
DENND2C	-0.591976
KCP	0.79795
GUF1	-0.284715
ELK1	0.49476
TAF6L	0.246991
ARL10	-0.363746
CAPZA1	0.402532
EPS15	-0.360455
MVP	0.852954
TNKS2	-0.374177
CTNNBIP1	-0.421784
KCNIP2	-0.70234
RAB11FIP3	0.35401
USP48	-0.251769
AIFM1	-0.30682
OTUD1	-1.31649
DCP1B	0.338123
ETV5	1.42892
ACSL6	-0.874273
MLEC	-0.482426
EIF2AK2	-0.196343
MGME1	-0.281655
PGRMC2	-0.293853
IRS1	-0.748273
B4GALT5	0.35499
ESYT1	0.52197
SESN1	-0.551647
HK2	1.00675
NAB2	1.14286
UCHL5	-0.234647
ZNF18	0.314657
CHPF	0.825715
PCDHGC3	0.509004
EMG1	0.228355
INO80B	0.492476
EGR1	2.59538
SAMD14	-0.674763
YIPF2	0.244677
HNRNPA3	0.186492
GFM2	-0.378098
TMEM108	-0.543905
PCGF5	-0.225405
FAM101A	-1.33622
ABCG1	0.50359
HLTF	-0.479176
DDIT4	-0.63965
ASPA	-0.61464
EIF2AK3	-0.866578
ZNF143	-0.238259
NUMBL	0.796597
RNF146	-0.310947
GADL1	-1.19416
IARS2	-0.199055
KIAA0922	-0.613884
SEMA6D	-0.793901
SCP2	-0.348678
SLX1A	0.496013
AUTS2	-0.448706
USP24	-0.314964
MYOZ3	-0.731458
CCDC80	1.14415
RNF165	-0.707728
NR3C2	-0.505595
DDR1	0.521835
UCK2	0.717702
FAM135A	-0.298932
UBALD1	0.30533
HDAC9	-0.596627
CES4A	0.593448
B3GALNT2	-0.39915
FNDC3A	-0.238245
STX7	-0.26956
KCNB1	-0.772265
PDE6B	0.668496
RFC1	-0.217557
MCF2L2	0.730715
ABCB7	-0.232627
MAP3K9	0.671267
SPRYD4	0.340199
C1R	0.796808
SLC4A1AP	-0.161271
SERPINA3	2.74631
SIX5	0.537642
CEP170	-0.282909
HSDL2	-0.389952
IFFO1	0.603596
MRGBP	-0.239186
CCDC127	-0.195671
HOMER2	-0.330041
AASDH	-0.269035
KIAA1551	-0.311904
SKIL	0.449334
TFE3	0.310697
TBCC	0.483539
VAMP1	0.466718
DBNL	0.269294
SLC25A12	-0.487844
SLC46A1	-0.390925
MARK1	0.359837
AC006978.6	0.486183
PLCB1	-0.531
SFXN2	0.738728
OXNAD1	-0.489793
METTL7B	2.63958
FBXW7	-0.280529
RAD17	-0.206236
EHBP1	-0.240141
B4GALT7	0.213793
HSD17B7	-0.632004
PLXNB2	0.730798
C19orf54	-0.298898
FBXO3	-0.551023
COL1A1	2.10157
NNMT	2.62009
ERFE	1.60949
EFNB2	-0.381805
TMEM185A	-0.230457
KRR1	-0.27224
CTBP2	-0.171826
MOGS	0.22997
PITX2	-0.387459
WDR53	-0.269034
CNNM4	-0.46672
DPYD	-0.334757
PKD2L2	-0.480418
CDH15	0.337147
NOG	1.98043
TESK2	-0.326604
MCM9	0.367485
RASGRP3	-0.375034
POLG2	-0.232336
VGLL2	-0.583571
FGD4	-0.455862
MEIS1	-0.465927
CREG1	0.319219
CPT1B	-0.488976
QSOX1	0.31188
HMOX1	1.44797
TRIM38	0.51074
IGIP	-0.262204
NAPA	0.17879
CMTM4	-0.246699
CAMTA1	-0.382083
SH3BP4	0.642744
ARID5B	-0.70516
PCDHB4	0.587878
AQP4	-1.39453
NACC1	0.371561
FLRT3	-0.914494
ADSSL1	-0.74739
CTD-3088G3.8	1.09889
KLHL24	-0.327045
RTEL1-TNFRSF6B	0.437069
PADI2	0.465022
RUFY3	0.353555
GRASP	-0.521969
CDC14B	0.524288
AVIL	-0.405263
UIMC1	0.187273
BATF2	-0.500719
KCTD9	-0.207232
WEE1	0.379912
UBXN7	-0.216002
CSNK2A2	0.177669
PITPNA	0.188931
L2HGDH	-0.372437
ELN	1.21659
ETS2	0.760348
PCMTD2	-0.180347
TBCE	-0.218534
RAB17	-0.93823
MED14	-0.331506
LMNA	0.45515
ANP32B	0.340012
CATSPER2	0.30528
U2AF1L5	0.428068
DGKD	0.59365
LRP4	0.638049
GADD45A	1.14003
NUDT3	-0.431014
CORO1C	0.505743
MDFIC	-0.473561
NAPB	-0.195898
GALM	-0.345609
DLD	-0.433477
RUNDC1	0.270215
GPC1	0.424259
CLK1	-0.467111
C17orf51	0.334054
ARHGEF3	-0.372649
MED13L	-0.287481
STARD8	-0.328408
RTTN	-0.336068
WDR19	0.400856
EWSR1	0.180056
CCT6B	0.376836
SLC15A4	0.403025
AAED1	0.524222
MAP9	0.954729
NRBP2	0.366258
RIPK1	0.247068
S100A13	0.99067
PDHX	-0.367311
ANGPTL2	0.795744
RGS9BP	-1.03488
SRD5A1	-0.2842
KCNJ2	-0.625397
PAXBP1	-0.155515
B3GALT6	0.329898
GNRH1	-0.576814
DPP3	0.408539
MSANTD2	-0.238343
ICK	-0.306814
UGP2	-0.351255
INPP5J	-0.938017
ZFHX4	-0.310619
PARG	-0.248418
ENO3	-0.669937
KIAA0895L	0.384407
PLA2G15	0.552732
ZCCHC3	-0.229529
FRAS1	-0.799953
SSH1	0.398773
DLC1	-0.290463
NNT	-0.573819
CASP2	-0.299227
PPFIBP1	-0.335016
ITGB6	-0.837681
CLASP2	-0.355684
PI4K2A	0.262054
ZNF48	-1.6211
SNRK	-0.186501
TPCN1	-0.339876
SCAI	-0.203285
ZNF616	-0.325957
ETF1	0.283272
TMEM63B	0.392734
PIGB	0.409195
B3GNT5	0.64069
CH17-5A7.1	1.95958
EML2	0.411152
SLMAP	-0.314042
BCL2L2	0.202395
SLC17A5	0.31766
KLF11	-0.453564
STXBP5	-0.249131
C11orf31	0.35494
PC	0.288245
RAB35	0.264491
GPRIN3	-0.409553
STX5	0.247281
YARS	0.247415
PTPRF	0.8194
RSPH4A	0.610696
E2F3	0.344691
IRF2BPL	0.521059
ECI2	-0.459095
TNFRSF1A	0.585896
SPPL2B	0.309877
CEBPA	0.889508
LRP6	-0.284715
THAP11	-0.263195
GPX4	0.285031
POMGNT1	0.216677
CSNK1A1	0.366671
YPEL2	-0.310453
SUSD6	0.250047
QRICH2	-0.582546
FAXDC2	-0.535767
WBP4	-0.294592
RNF145	0.264721
PKM	-0.552005
MAN2C1	0.249779
AKR1C3	1.00458
MAF	-0.372525
RP11-313P13.4	-0.559092
PLPP2	0.785707
PGD	0.453271
PRR16	-0.65767
IQCK	-0.284035
LETMD1	0.279822
PRKAR1A	0.496596
CFAP44	-0.446335
CORO6	0.264694
ZNF2	-0.250125
CST3	0.384227
COX15	-0.271417
CCNL1	0.21414
MCMBP	-0.154333
BCAR3	-0.471754
ABRA	-0.561997
NAP1L1	0.327852
ZNF491	0.471299
ALDH3A2	0.315475
TOR3A	0.508801
TMEM234	0.712067
C11orf24	0.318975
IDH1	-0.361771
EZR	0.450374
SRGAP3	-0.685099
HMGB3	1.03792
AIFM2	0.687398
SDC4	0.601202
NSMCE4A	0.425863
PSIP1	-0.239367
ERRFI1	0.612238
LRRC14B	-0.748867
GUCY1A2	-0.367271
THG1L	0.342108
ROCK2	-0.297488
RAD52	-0.339402
PPP1R3E	0.344946
OPN3	-0.540066
MPO	0.873873
SHC1	0.281889
NIPSNAP3B	-0.351124
IBTK	-0.338067
ARPP21	0.46477
NDUFS1	-0.505
ABCB4	-0.602619
SNAP23	0.189845
RP5-966M1.6	-0.572573
PHKB	-0.302815
FRY	-0.375129
ZNF587B	0.318654
CEP170B	0.589745
RALGAPB	-0.19415
PPM1J	-0.671488
CLK4	-0.277268
PALMD	0.282606
ADAT2	0.368487
RHBDD1	-0.181295
MSTO1	0.237538
BCAS2	-0.355657
TMEM167B	0.219506
PDK1	-0.259494
LENG9	1.17876
TMEM104	0.288043
PRSS42	-1.33866
VPS45	0.169685
PRMT7	0.278746
THAP2	-0.361952
CDKN1B	-0.210862
RNF38	-0.223147
LIN7C	-0.226292
SLC7A5	0.592635
PTP4A1	-0.473343
CCDC106	-0.345237
PDLIM2	-0.556834
AAMDC	-0.704035
TAPT1	-0.369008
FNBP1L	-0.340447
TAF5	-0.450617
EGR3	2.17727
ZNF138	0.284073
TRMT61A	0.213605
YTHDF2	0.15743
PDCL	-0.293835
NDRG4	-0.913492
GMPR	-0.323031
LYSMD1	-0.278466
KLHL34	-0.713249
TNFAIP3	0.595404
LITAF	0.561874
GPAA1	0.179222
BGN	1.26851
BPGM	-0.382566
DERL3	1.34147
OVGP1	-0.435058
IRAK1	0.427081
FSD2	-0.70024
FLYWCH1	0.374181
HN1	0.359443
LEAP2	-0.56671
RP11-574K11.31	0.350133
TPPP3	1.10236
FH	-0.381807
PIK3R3	-0.396468
HARS2	-0.209019
NMRK2	-0.930116
ANKRD36C	0.522653
GLCCI1	-0.357373
PPID	-0.254705
FOXP1	0.254989
PPP2R3A	-0.58541
TBP	-0.162049
NPY6R	-0.842997
RUNX1	1.61937
PEX11G	0.768104
GSTM4	-0.308606
LRPPRC	-0.351849
TRIM62	0.951566
SAV1	-0.173459
IDH3B	-0.395996
MRPS5	-0.228335
ACOX3	0.402532
SERBP1	-0.23427
USF1	0.147054
EHD1	0.380711
C8orf4	-0.533813
SLC6A20	-0.754615
GATAD2A	0.327419
TPRG1L	-0.178967
GPRC5C	0.425229
LPIN1	-0.350498
ERMP1	-0.349046
TMEM170A	-0.249876
SELM	0.868268
MAN2A1	-0.295885
CSF1	0.512761
COX5A	-0.45105
SAP30L	-0.189051
ATOH8	0.550894
NCK1	-0.200293
FKBP3	-0.516876
KLF6	0.491278
SCX	0.909393
FDFT1	-0.348733
TNFRSF12A	1.10501
LCMT2	0.362945
NAP1L5	0.414072
PJA1	-0.228185
ATP9B	0.263285
ALAS1	-0.464345
APOC2	-1.19289
MNT	0.441743
IL17RB	-0.498265
KRAS	0.331994
DSTYK	0.253585
ZFAND2B	0.301847
PQLC2	0.336618
TGFB3	0.791897
CLU	0.371379
PCOLCE	0.969245
CRHR1-IT1	-0.303815
COX19	-0.188753
GOLGA8N	-0.29914
ARMC5	0.50932
FRMD3	-0.555944
ANTXR1	0.417811
GLRX5	-0.448134
NR1D1	-0.575741
GOT1	-0.651867
FAM3C	0.199122
TMEM8A	0.310702
TMEM214	0.307391
ZCWPW2	-0.426858
SRXN1	0.618943
IFT88	0.344912
RNF115	-0.284126
KCNC4	-0.382608
VLDLR	-0.43051
PIK3R2	0.299191
HAUS7	0.416198
HS3ST5	-1.00867
GRINA	0.247195
PCDHGA7	0.973548
PARP11	-0.272656
KLHDC3	-0.472299
TMEM245	-0.298489
PBLD	0.328375
GPLD1	-0.821014
LAMB3	-0.730286
ACVR2B	-0.425642
DUSP14	0.479246
AVEN	0.340442
SPATA17	1.29299
CAPRIN2	0.357237
C17orf75	-0.303567
ACSF2	-0.388666
WDR75	0.2231
MAGEF1	-0.296257
CC2D1B	0.268818
IFITM10	1.98102
COL3A1	1.44131
FBXO40	-0.629022
P2RX6	0.347518
TUBB2A	0.619753
ALKBH8	-0.28679
TBC1D1	-0.379406
ARHGAP42	0.538111
TCTA	0.28372
MYC	1.16091
NAIF1	0.197437
HSDL1	-0.248257
PRSS50	-1.35134
IGFLR1	0.684428
ART5	-0.608196
MYO15A	1.08464
ACADM	-0.612764
BHLHB9	-0.23998
GSPT2	0.24091
BZW2	-0.442035
ZNF439	0.504378
TBC1D4	-0.311217
NUP160	-0.198268
ATP2B4	-0.284407
LTBR	0.304884
CHPF2	0.590828
C3orf18	-0.415591
HCN3	-0.488227
FAM78B	-0.43757
ABHD18	-0.397917
ARNTL	-0.336236
COL1A2	1.2465
APEX2	0.514544
GEMIN8P4	0.861912
KAZALD1	0.607936
ESR1	-0.399393
DAZAP1	0.16352
PGBD5	0.422065
INSIG2	-0.264238
CNKSR2	-0.633877
SUCLA2	-0.461025
SORBS1	-0.602918
FARP1	-0.405843
ADPRH	0.391067
DSE	0.36644
JPH1	-0.396625
KYAT1	-0.359777
GPBP1L1	-0.172328
APBB2	-0.38372
SIPA1L2	-0.808451
PLPP5	0.376912
FAM221A	0.272776
RPL3L	-0.449945
WNT9A	0.667335
NDUFS2	-0.433037
MAFF	0.764205
C1S	0.568061
ZC3H6	-0.277538
GPD1L	-0.481865
DTNA	-0.26742
SLC9A8	0.214655
PLAGL2	-0.449999
RP1L1	-0.664043
MX1	-0.339962
TOB1	-0.39598
DCT	-1.07718
IRAK4	0.41086
RP11-849H4.2	0.882014
PHF6	-0.203784
CCDC61	0.28889
CHST3	0.549921
CENPQ	-0.476527
TMEM189	0.250729
DOLPP1	-0.307607
DOK5	-0.410762
SYNGR1	-0.316658
TP53I3	0.96272
C8orf82	0.321643
ZSWIM6	0.606305
2005-09-01	0.549749
EXD2	-0.169118
GATA2	-0.584739
RGS3	-0.56116
PBXIP1	0.23888
RNF141	-0.251668
RP11-411B6.6	-1.89973
RGMB	-0.251915
USP11	0.224402
PNPLA4	-0.412949
HAUS6	-0.230644
RUVBL2	0.194486
KCNN2	-0.872925
SMYD1	-0.493347
RSAD2	-0.373152
PGAP3	0.306631
DDX28	0.339208
PPIF	-0.447403
TMEM140	0.417736
TSTD1	0.480575
CWC27	-0.19866
ALKBH4	0.20673
STK40	0.390801
PKP4	0.291935
FADS3	0.486117
TIMM21	-0.370672
MLLT3	-0.391203
SNN	0.314437
ARHGEF39	0.424798
ATP5B	-0.558003
SSH3	0.261692
POLK	-0.171077
AKAP6	0.392583
SORL1	-0.527789
SYNC	0.321797
PALLD	-0.299529
CYB5R3	0.337847
RBM10	0.21154
PPP1R15B	-0.201644
OSGEPL1	-0.343234
BBS10	-0.37677
CTDSP2	-0.227677
RP11-80H18.3	-0.458471
PECR	-0.449803
MXD1	-0.233667
RELB	0.744175
PLCE1	0.761148
YWHAZ	0.344749
TLE1	-0.525872
EMILIN1	0.604759
APOD	-0.592853
PITX3	-0.533041
CBR4	-0.216005
ANKH	-0.309464
LIAS	-0.433918
TMEM87A	0.248157
PLOD3	0.390543
FAM174B	0.590634
CFAP58	-1.00848
DCPS	-0.177418
EIF2S3	0.139255
HCFC1R1	-0.580569
NOP2	0.212976
STOX2	0.313525
RP11-106M3.2	-0.829054
KAT14	-0.211813
CNTFR	0.663943
OSBPL6	0.45928
TIMP1	1.38573
THBS3	0.454642
TMEM198	1.19692
TMOD4	-0.3372
ANK2	-0.352217
KCND3	-0.643867
IMMT	-0.340517
FRAT1	-0.381305
TNFRSF21	0.519291
GYPC	-0.3922
ENDOD1	-0.336534
CCDC43	-0.201111
CH507-42P11.8	1.55637
NCSTN	0.198828
FGF11	0.665383
AEBP1	0.701824
GOT2	-0.605859
LRCH4	0.228127
DRD2	-0.97813
MPC1	-0.628293
TKT	0.65566
SCUBE2	-0.652095
BCL2L12	-0.190113
SOX4	0.640184
FAM210A	-0.37441
C1orf21	-0.293324
EXTL2	-0.277238
AKR1A1	0.416637
PPP4R3B	-0.131458
FBP2	-0.96003
INAFM1	0.318646
MAFG	0.366543
CHCHD3	-0.405694
MAMLD1	-0.447887
ETFDH	-0.398584
PDK2	-0.425936
MPP6	0.5803
FRMD8	0.445211
MBNL2	-0.245702
NIPAL3	-0.479058
LRRFIP1	-0.308279
ATP13A3	0.419576
RANGAP1	0.256675
RP11-949J7.8	-2.53933
SLC35C2	0.174298
MCM2	-0.263059
VEGFC	0.714457
SLC36A1	0.626469
PYCRL	0.646722
NCS1	1.16533
AOC2	-0.678501
SPHK2	0.304181
SERPINB9	0.411529
TTC9	0.550318
TMEM161B	-0.266905
DGKZ	0.275554
PLIN3	0.352468
ART1	-0.489624
COX6A2	-0.465402
DBNDD2	-0.266767
ACBD5	-0.179269
CYFIP1	0.289793
NTPCR	-0.403867
FAM92A1	-0.317295
FLOT2	-0.171346
ZNF280D	-0.176915
KIF1BP	-0.233147
HR	1.08774
CDK17	0.271088
SH3GL1	0.534547
AF011889.5	0.372012
EED	-0.202519
FUT1	-0.493937
B3GAT3	0.328192
AMDHD2	0.266913
TPI1	-0.67953
CUL2	-0.172913
HIST1H2AC	0.480239
GGT5	0.398255
MCL1	-0.257409
ATF3	-0.643784
STK19	0.342665
ZNF655	0.178926
MPV17L2	0.247598
TRIM16	0.190341
EFNA1	-0.42125
ATG4B	0.131203
LRRC27	0.44131
BMPR1B	-0.457244
BLOC1S6	-0.142647
NFATC4	0.406926
ID4	0.85323
PIGT	0.24369
QDPR	-0.335726
CBX6	0.296903
PDE7B	-0.210199
GIT1	0.324178
FAAH	-0.310404
DMWD	0.299941
BAZ1A	0.373198
GJA4	-0.367018
SMC5	-0.213453
STARD3	0.183861
SUPT20H	-0.140956
PHF23	0.257552
ANKRD1	1.4398
TMEM184C	-0.151002
ZNF248	-0.239369
SOX7	-0.40562
CLCN7	0.275859
DCAF11	-0.229634
ZBTB7B	0.46661
PCCB	-0.324057
DPY19L4	-0.131298
SGPP2	0.827223
ZNF622	-0.190386
SLC29A1	-0.418329
MAP3K6	0.324656
PHLPP2	0.306777
PCDHGA12	0.925172
LAMB4	0.529785
RAB9B	-0.246488
ZNF776	-0.233853
WTIP	0.279703
GPATCH11	-0.233128
ASCC3	0.187357
UBTD1	0.487473
NSRP1	0.179193
ZMYM4	-0.167737
PPRC1	0.301595
OGFOD1	-0.312324
CKMT2	-0.647807
SLC25A11	-0.43975
VMP1	0.717538
NDUFA10	-0.34843
ECH1	-0.432618
COL4A6	0.674966
KRBA2	-0.481886
ENAM	-0.470157
GSTK1	-0.31785
PRSS44	-1.34321
SPIN3	0.419073
TIMELESS	0.6425
CMTM8	-0.424363
UBE2V1	-0.16394
RASL10B	-0.590588
AP5B1	0.326881
ICE2	-0.270095
CTTN	0.270031
CDHR3	-0.698852
FZD10	0.790942
DBNDD1	0.418873
RBM48	-0.230853
HGS	0.287803
ZNF680	0.263764
URB2	0.194481
RP11-419C5.2	0.218662
ARSA	0.377291
RGS5	-0.387741
FBXO21	-0.215759
RASL12	-0.452644
FAM220A	-0.306428
ACTN2	-0.580586
PRRT3	0.535098
CHI3L1	4.11187
DUS3L	0.259323
RNF138	0.257317
ACAT1	-0.526563
ZNF395	-0.202036
POR	0.278906
ST5	0.348577
SDHC	-0.328313
AGAP5	-0.241146
EFCAB7	0.887179
SFT2D2	0.174097
STOX1	-0.701465
SNUPN	-0.199628
PPP3CB	-0.336466
COL14A1	0.831344
TECR	-0.32154
RNF40	0.215761
KMT5A	0.254813
DUSP19	-0.403518
PRKCQ	-0.308697
C2orf49	-0.192332
PDLIM5	-0.350428
ARHGEF4	-0.38377
KCTD1	0.509941
BBC3	0.860512
NELFE	0.270272
LUM	1.12351
SLC16A6	0.794292
MSL3	-0.181175
GBX1	-0.762688
FBXL8	0.321017
GTF2H2C_2	-0.511264
PPP1R3A	-0.430534
CTDP1	0.274457
GFOD1	-0.354892
ZNF503	0.452213
KLF15	-0.597299
PLEKHM2	0.223537
SFRP2	2.27406
LIMK2	0.414267
DUPD1	-0.337728
MISP3	0.357087
ZBTB22	0.29843
TPM1	-0.709702
ZFP1	-0.234673
LDHA	-0.460507
PDHA1	-0.408189
PLA2G12A	-0.306952
MYDGF	0.445053
EFEMP1	0.959777
MED29	0.132733
PDP1	-0.716646
PLEKHD1	1.24012
ALG14	0.352507
MAPK1IP1L	0.153195
RAB11FIP1	0.328356
C2orf82	0.77545
OR7E47P	-0.830522
VAC14	0.154271
RNF180	-0.322345
TNKS1BP1	0.397462
MDH2	-0.311799
C7orf43	0.26045
PTER	-0.364201
FBXO15	-0.488303
CHD7	0.239989
SAA2	2.92791
TMEM110-MUSTN1	-0.515837
SLC25A40	-0.345184
XK	-0.37093
FRMPD1	-0.527705
PPM1B	-0.285131
ADORA1	0.731706
PNMA1	0.472939
GSDMB	-0.194123
SMCO1	-0.940109
MTIF2	-0.24457
MAPRE3	0.276989
SLC45A4	0.364149
CHST6	0.379778
KIAA1161	-0.476285
CCNG2	0.470626
ZNF358	-0.28121
POLR3A	-0.196704
ARFIP2	0.15612
ARMC6	0.157689
VWA8	-0.348606
PTTG1IP	0.214638
FRZB	-0.850415
COL18A1	0.493476
ADAMTS1	0.468974
SNIP1	-0.189049
SH3BP5L	-0.211005
MYADML2	0.684857
ZBTB49	0.355351
GAN	0.19611
PRODH	0.790426
CXorf40B	0.204189
SNRPD3	-0.1884
MVB12B	-0.391366
MYOT	-0.63125
CERS5	0.253807
OSBPL8	0.428439
FPGS	0.214989
CBX1	-0.163899
HIBCH	-0.348535
FBXO36	0.403417
NUDT9	-0.233077
HEY1	0.337572
ZNF620	-0.396049
AP003419.11	2.53012
TMEM259	0.213856
RFFL	0.347209
CLMN	-0.243602
MARVELD2	0.48843
TBC1D16	0.390616
NARFL	-0.177617
MARS	0.129782
ZNF121	0.181092
THBD	0.579858
ADGRD1	-0.430986
COX6B2	-0.545461
ZNF287	-0.283499
TCF25	0.186328
HECTD1	-0.22973
SIMC1	-0.31925
EML6	0.410801
ZNF79	0.297336
HDAC11	-0.328605
PPARGC1A	-0.389417
SLC25A4	-0.576089
FAM53C	-0.216461
USP15	-0.210506
MC1R	0.632445
EGLN2	0.17246
PIK3IP1	-0.345995
CDCA7L	-0.5368
SLC39A4	0.599001
DOPEY2	-0.359699
MRAS	0.392527
CANT1	0.166805
UTP14C	-0.136249
KLHL30	0.324369
ZNF85	0.485668
WBP1L	-0.207967
RP11-96L14.7	0.77652
SLC20A2	-0.341368
PRNP	0.387738
RMDN2	0.416711
OTUD3	-0.189136
GPR89B	0.30948
SLC16A2	0.532413
ANO5	-0.314759
TMEM220	0.304846
APIP	-0.443302
AGA	-0.282467
PDSS2	-0.24875
PHYH	-0.415905
NUFIP2	0.222829
HMGXB3	0.161935
DUS1L	0.158894
ADK	-0.297539
SLC35D1	-0.295424
ZNF674	-0.236871
JOSD1	0.189139
CALM1	0.494005
MAPKAPK2	-0.241433
PACS1	0.289278
C6orf136	-0.370665
SFTPB	0.432634
CTSD	0.423024
CEP290	0.274201
TMEM159	-0.540299
COQ10A	-0.639282
FCF1P2	-0.348054
GNE	-0.220651
PTPN3	-0.466774
WDR92	-0.225354
CA14	-1.06784
TCEAL3	0.277742
CIC	0.349347
GOLGA8T	-3.12865
ZNF414	0.292993
C1orf162	-0.319143
RIF1	-0.237506
CAMK2G	-0.274983
KIF3A	-0.273705
EMID1	0.935976
METTL12	0.436789
L3MBTL2	0.167428
NDUFB10	-0.43573
C1orf35	0.198524
UBE2D1	-0.354619
APOLD1	-0.304684
PIP5K1C	0.25914
C4orf26	-0.723579
UXS1	-0.230604
CDC5L	-0.141455
ATF6B	0.229491
MAPK14	-0.156553
SLC16A12	-0.451847
S100A11	0.817298
THRB	-0.418043
SDHA	-0.393945
DLGAP4	0.358167
HNRNPH1	-0.145192
SPATA5	-0.220483
SLC39A7	0.214758
MYOM1	-0.545366
RP5-1000K24.2	-0.325968
KALRN	-0.344416
GFRA1	-0.418607
PRG4	2.07121
KLF5	0.682611
ATF6	0.194592
NINL	-0.628746
SNTA1	-0.287253
SLC16A3	-0.821785
DAPK1	0.519539
SOCS3	1.34264
ANKMY2	-0.271836
PARP3	-0.220112
HSFX1	-0.569528
CDC23	-0.161677
RPGRIP1L	0.411883
CEP85	-0.378903
AHSA1	-0.204232
AEN	0.522551
CBFA2T3	-0.341006
TBC1D22A	0.18747
CXXC5	0.288199
FITM1	-0.489522
SLC22A4	0.506758
C19orf60	0.169226
ZSWIM4	0.619202
RP11-134F2.8	1.24817
UBE2Q1	-0.124892
ANKRD46	-0.38441
CYFIP2	-0.495364
ZBED8	-0.370911
PHLDB2	0.548383
SEC61A1	0.238857
ZCCHC9	-0.464764
RGL2	-0.16286
C14orf159	-0.280762
C9orf64	-0.170541
AP2M1	0.136015
BLOC1S4	0.381915
NFKB2	0.503133
GDPD3	-0.454513
ZKSCAN4	-0.289462
TUBB4B	0.443933
ANKRD18EP	-0.559882
PPFIBP2	0.292793
XPO4	-0.597323
RSPO3	-0.585445
IKBKG	0.189234
SIRT7	0.257145
CUTC	-0.339831
PROSER3	0.4948
EAF2	0.623237
ZNF585A	-0.141198
CPNE3	-0.663939
SDR9C7	-0.724912
MYOD1	0.484862
ULK2	-0.206483
PRCD	-0.677538
NTHL1	-0.293648
FZR1	0.178981
SMYD3	-0.326837
KLHL2	0.526345
BCL3	0.660496
RP11-56B16.2	-1.11258
TCF7L1	0.32234
CYC1	-0.421172
NET1	0.210817
ZFYVE19	-0.188708
ATP2B2	-0.628904
SPATA18	0.944233
OR13E1P	-0.533351
ZNF575	-0.460337
CCDC51	-0.307734
HSPA1L	-0.414655
FSTL1	0.756651
AGBL3	0.351862
GPATCH4	0.27939
ZNF213	0.343098
RCBTB1	-0.228445
PES1	0.209369
RSL1D1	0.155258
AARD	-0.854111
KLHL40	-0.433372
GATSL3	-0.422239
METTL1	0.430574
FAM214A	0.330713
CCDC158	0.526848
PRR5	0.464069
LEPR	0.621871
HADHB	-0.382404
ALPK1	0.683144
TMEM88	-0.2937
NHLRC2	-0.185027
CYLD	0.34223
PLAU	0.67914
HADHA	-0.258184
LGALSL	-0.486217
SLC25A30	-0.691754
SH3GLB2	0.210179
HMGCL	-0.241582
ATXN7	-0.187103
TFRC	-0.576284
LSM14A	-0.138329
PERM1	-0.793824
NUP50	-0.182639
AC005077.14	0.768597
FAM200A	-0.232254
BIN3	0.528146
RP11-18B3.3	-0.774497
DISP2	0.450513
CATSPER3	-0.527816
PIGV	-0.308854
ANXA2	0.792036
IFT43	0.351692
LRRC14	0.191666
CD36	-0.423587
AL513523.2	0.378129
SRC	0.558925
COQ5	-0.357002
GBE1	0.345481
MPP1	-0.247064
PCDHB14	0.61346
MYL9	0.313809
RNF8	-0.198549
C5orf42	-0.237258
MYOM2	-0.465859
ARHGAP33	0.310863
PCDHGA10	1.11392
ADGRE5	0.349152
CFLAR	0.307345
GPI	-0.34177
FAM109B	0.703747
SLC4A4	-0.816165
RAET1E	1.21971
DNAH1	0.279155
IDI1	-0.436049
KIF24	-0.567263
MUSTN1	-0.38824
SERPINF1	0.252969
ASB18	-0.617097
TRPV3	0.602078
CYP2J2	-0.327217
BCL2L11	-0.253524
CNOT9	-0.131264
NFE2L2	0.276721
GTF2IRD1	0.2858
S100A10	0.752901
MED23	-0.16399
FAAP100	0.177638
EDN1	0.664691
MPPED2	-0.682111
WDR11	-0.205083
SYCE2	0.705736
CASK	-0.216605
DNAJB14	0.17171
MCAM	0.442565
LRRC8D	0.368358
ZNF473	-0.267769
GLG1	0.238088
FNDC4	0.954476
PLP2	0.645355
TCN2	0.447302
SUZ12	0.122239
IFT74	0.24121
PLXNA3	0.422204
MAST1	0.517094
TMEM60	-0.347473
KLHL31	-0.452709
AC004381.6	0.539922
HOMER3	0.38957
IFFO2	0.687225
KANK1	0.240532
STX4	0.150334
PCDHGB4	0.854703
PAQR4	-0.597435
YPEL1	0.413427
SMN1	-1.16115
ABHD16A	-0.223569
BLMH	0.142528
CDKN2AIPNL	-0.285379
CCDC85B	0.175986
GRSF1	-0.230997
DENR	-0.138674
ZMYM1	-0.218519
BORCS8-MEF2B	0.403927
TNC	2.29255
OLFML3	0.612703
CDK2AP1	0.240025
CFI	0.499211
RP9	-0.225436
CCDC146	-0.284142
RAB3A	-0.765032
RP11-486O13.5	-0.4193
PFKM	-0.348722
CPXM2	0.599564
LSMEM2	-0.589785
TTC7A	0.459828
ACSM5	-0.296718
ASB12	-0.393689
DOLK	0.28079
AC130709.1	-1.32208
RNF19A	0.573908
PHF10	-0.217377
KRBA1	-0.369372
ZNHIT2	0.339153
CHP2	0.539007
JOSD2	0.30642
TRIM69	-0.25404
ARHGEF16	-0.892464
VPS26B	0.121291
FHL5	-0.469231
CAPN3	-0.285607
TTC30B	0.621497
NXPH3	-0.523081
UQCC1	-0.240727
ARL6IP6	-0.20405
SLC7A6	0.437005
TCAP	-0.669217
AMER1	-0.423093
CCAR1	0.134509
DUS2	-0.213122
NUAK2	0.357943
MMP23B	1.90098
MICU3	-0.266932
UNC5B	-0.482155
CD38	-0.436401
ERAL1	-0.20597
UBR2	-0.166841
ZFP64	-0.201483
FAT3	-0.855865
MAGI1	-0.406877
TWF2	-0.297026
F13A1	1.24202
RXRG	-0.479422
SETBP1	-0.380991
UPRT	-0.186832
TULP4	0.325257
ZNF668	0.277499
SLC25A28	0.133557
PSPN	0.369463
PIM1	0.558138
PSMD11	0.208834
DYRK2	-0.276794
ARHGEF7	-0.157215
ZNF280C	0.397962
RP11-529K1.3	-3.16057
USPL1	-0.12859
UBE3A	-0.202264
ANKRD13A	-0.17537
ASB6	0.179938
GBA	0.364906
DLAT	-0.345737
ZNF260	0.193787
WWC3	0.220224
SYNE4	-0.570611
RAVER2	-0.392277
SLC38A2	-0.34026
ZNF658	-0.278177
SMTN	-0.282537
PCDH12	-0.314929
RP11-326A19.5	0.861634
SPATA5L1	-0.238053
MTCP1	-0.455058
CS	-0.397773
TMEM105	1.06446
PAIP2B	-0.525429
RP11-311P8.2	-0.5437
DNAAF5	-0.233876
SREK1IP1	-0.257792
KCNC3	0.666417
RP11-681B3.4	-1.30817
EXD3	0.184518
DNAJB1	-0.225008
NBEAL1	-0.319312
ZNF664	-0.189771
SPATA13	0.284136
ADCY1	-0.577904
CBFB	0.366037
CDH26	-0.458418
TCF19	-0.395551
IZUMO1	-0.774777
SH3BGR	-0.329299
B9D1	0.419117
BBS7	-0.216171
SFRP1	0.668759
GBAS	-0.338226
AC110615.1	0.499094
ITSN1	-0.268981
THY1	1.46855
PLEKHN1	-1.38979
RALA	-0.165178
SRPX	0.853881
HPS1	0.28826
ZNF584	-0.221786
C14orf180	-1.04273
SAMD5	0.617842
UQCRC1	-0.359287
RILP	-0.306446
KBTBD11	-0.327099
SLC35F6	0.23481
GNA12	0.192652
RHOBTB3	-0.191237
MRPS17P1	0.344242
ISM1	-0.534352
VTI1B	-0.157823
ZNF425	-0.323818
SH3PXD2B	0.786895
ARHGAP1	0.328616
MYBPC1	-0.368292
MNS1	-0.443315
C19orf48	0.423947
SSUH2	0.47575
TBPL2	0.804296
AKR1C1	0.618884
ANKRD34A	-0.435053
DDX5	0.19412
KLHL18	0.278057
TRIM9	1.20948
WDR43	0.172528
LOXL1	0.947642
NUDT4	-0.258725
RFX2	0.65135
MTRF1	-0.195813
SOD3	0.449197
PSAP	0.429202
HBS1L	-0.189246
PIR	0.418411
DENND1B	-0.278309
TBC1D32	0.412678
TMEM133	0.40478
ZNF557	-0.245572
TGDS	-0.280125
SLC25A42	-0.321712
ERMAP	0.317621
PDE4A	-0.46454
ZFYVE9	-0.178621
GRIP2	-0.375971
SYF2	-0.136205
UCKL1	-0.334828
NFKBIB	0.225101
FBXW11	-0.171714
SAA1	3.00612
RPAP3	-0.163332
LLGL1	-0.208656
CHCHD4	-0.319419
FGF6	-0.888366
COL24A1	0.757825
MYH2	-0.805155
LANCL1	-0.160857
RP11-392A14.9	0.486354
HM13	0.2497
SH2D3A	0.337366
RPL21P44	0.827251
KBTBD13	-0.658984
YJEFN3	-0.410672
C3	0.376441
USP27X	0.314675
SIRT5	-0.284263
NPDC1	0.234173
CTNS	0.281456
ACAA2	-0.30618
TLR9	-0.647178
VCAN	1.08857
PLA2G2A	2.32319
CAPN15	0.274288
TMEM266	-0.347064
MFN2	-0.396174
KIF13B	0.205283
EXOSC9	-0.169878
PSMC3IP	-0.427964
PMAIP1	1.17712
BMP6	0.4225
NRIP2	-0.378293
RBBP4	0.104408
DDO	-0.23506
FAIM	-0.242411
MAP3K8	0.440222
FBXL17	-0.23384
FAM102A	0.35562
IDI2	-0.973539
NUCB2	0.287641
MICALL2	0.656679
NAA16	-0.189222
RBM24	-0.235011
NREP	-0.60727
SERPINF2	0.966538
PTGFR	1.3384
DHX34	0.238483
LFNG	-0.49967
ANKAR	-0.248625
TMEM242	0.269436
CRKL	-0.161583
MPRIP	-0.235814
DIO2	0.476184
SAMD13	-0.740281
FBXO42	0.128624
GRHL1	0.396834
KLHL33	-0.496486
POC1B	-0.188741
PPP1R15A	-0.293388
CD151	0.464034
MCRIP2	-0.284466
KCNMB1	0.372828
DR1	-0.156365
RP11-295K3.1	2.06498
KRT8P12	-0.359816
MTSS1L	0.330912
SESN2	0.414268
CTD-2369P2.10	-0.709241
NDUFS8	-0.353463
EPHB1	0.362192
DAB2	0.602862
RAD1	-0.235982
NDUFV1	-0.35765
SNX7	0.706749
FBXO45	-0.247539
PHC2	0.274508
FDXR	0.636168
GCSHP3	-1.53284
AKAP7	-0.3333
GGT6	0.687247
UBR1	-0.204463
RCC2	0.424036
TUBGCP4	-0.18723
ZNF653	0.391191
STS	0.257785
ARHGAP24	-0.399109
PTPN14	-0.18271
MYL1	-0.531766
MATN2	0.407688
PPP4C	0.167383
ASH2L	-0.118402
FASTKD1	-0.528302
NUPR1	0.430373
OSTM1	0.288551
HYI	0.197567
SIRT4	-0.403617
AC008810.1	1.11825
OSMR	0.710191
RNLS	-0.317356
ARHGAP44	-0.370661
TXNRD1	0.200693
SLC4A8	-0.305077
ZNF700	0.201224
AKTIP	-0.249955
AC141586.5	0.386339
FGF1	-0.50079
THAP10	-0.386255
RBM47	0.619962
SGSH	0.244159
PRSS56	-0.299853
TTLL4	0.270963
PIK3R1	0.398032
RTN4IP1	-0.405454
RFESD	-0.43378
CTC-448F2.6	0.721894
CX3CL1	-0.437644
SMIM10	0.350355
ASB14	-0.461091
PGM1	-0.366777
OAZ2	-0.211003
SPARC	0.525803
HIST1H4H	0.474336
RCSD1	-0.323406
AMACR	-0.426677
ANKRD20A5P	-0.733136
PTPN4	-0.293745
TARBP1	-0.240499
DIS3L	-0.225853
RP11-705C15.2	-0.855951
CPOX	-0.169298
STAB1	0.716646
USP20	0.161967
MSC	0.886545
SLC11A1	0.980939
SNAPC3	-0.164255
VWA5B1	-0.869501
SIDT1	-0.469561
BBS2	-0.246499
THPO	0.606714
EIF1B	-0.196451
LAP3	-0.152106
TMEM119	1.15686
RAB10	-0.293973
POC5	0.355918
MTMR3	-0.246683
ASMTL	0.171818
ANK1	-0.51014
PFKFB1	-0.379526
SVEP1	0.360193
SPON1	1.89066
DUSP8P5	0.387758
TBKBP1	-0.297907
MECP2	0.250895
ZNF354C	-0.216813
FAM20A	0.975577
C1orf127	-0.557785
DNAL4	-0.325037
POP1	0.333924
IDH2	-0.322282
NGFR	1.48175
PYDC1	0.492334
PLA1A	0.714614
NFE2	0.998677
RP11-514P8.7	1.38507
C16orf95	-0.30792
LMF2	0.20374
TUBA8	-0.424943
PRR13	0.232885
KTI12	0.374791
ICMT	0.404356
DCAF17	-0.186683
NFAM1	0.941242
FASTKD3	-0.249536
EDEM1	0.232131
INTS2	-0.221461
C14orf28	-0.224066
IDH3A	-0.29093
NRXN3	0.943507
STPG1	-0.365205
ZNF423	-0.364493
TSC1	-0.287379
ZNF710	-0.509619
ALDH1A3	0.740661
SLC25A35	0.47875
ARMCX1	-0.171466
RP11-472B18.1	-0.600219
TNFAIP8L3	1.0175
UQCRC2	-0.382532
HMGB3P22	-0.865186
NOTCH2NL	0.32289
RBM19	0.275519
ZNF106	-0.342804
SLC9A3R1	0.479863
TRO	-0.375462
FDX2	-0.236854
CTD-2369P2.12	1.25924
QKI	-0.174377
RCAN2	-0.204334
BTBD1	-0.214567
KIF7	0.529828
ERBB3	1.23735
LRFN4	0.463585
NCKIPSD	-0.206156
COQ3	-0.463169
MFSD14C	0.387409
SLCO4A1	-0.390769
AFG3L1P	0.199131
CCDC40	0.614929
SLC7A14	0.363349
ZNF507	-0.174604
RP4-682C21.2	-0.649981
NOS2	-0.571215
DAAM1	0.253698
POMT2	0.429409
ACTN1	0.463849
HLX	0.249306
PKIA	-0.361427
MPP3	0.574831
CH17-270A2.2	-0.95472
GNAQ	0.230826
FLT1	-0.298432
CERCAM	0.491413
PCDHGA11	0.890118
RND2	1.06469
C11orf53	-1.42401
NKAPL	0.25847
NDUFA9	-0.437506
SLC16A1	-0.36253
MINOS1	-0.284392
FIG4	-0.13615
CP	0.997131
DBF4B	-0.285074
RNF216P1	-0.168356
IRAK3	-0.217225
NAGLU	0.292427
LLPH	-0.131867
NFKBIA	-0.292456
ST13	-0.182458
EGFEM1P	-0.456433
GCOM1	-1.27446
PTPRB	-0.279969
PCDHGC5	0.839716
ADAMTS16	1.15775
PCDHGB5	0.659649
APOOL	-0.231669
ARFGAP2	0.174824
LNX1	-0.298056
DPY19L2P2	-0.240917
TAGLN	0.437035
FBXO46	-0.228758
MTBP	-0.442009
PGBD1	-0.190516
FCGBP	1.15266
CTB-50L17.14	0.351338
RALGDS	0.222519
AC013439.4	-0.912612
NRGN	0.904746
PISD	-0.143058
MXRA5	1.36587
CRELD1	0.146652
ZNF74	-0.212738
RTCA	-0.174649
STRC	0.75529
ACADSB	-0.355835
LGI1	-0.914511
PLEKHM1	0.31181
FAM46B	-0.670329
CDKN2B	0.468186
TRAF3	0.349172
THRA	-0.291557
PPAT	-0.179579
DGKG	0.400254
ZNF432	0.171477
MRPL38	-0.20688
CBARP	1.2556
MYSM1	-0.184727
RP5-1028K7.3	-0.269667
ZNF446	0.247342
CCDC102B	-0.387847
YWHAG	-0.182109
GALNT18	0.347041
TMEM65	-0.206657
KIAA1958	-0.239906
RBMS3	0.228431
KLF3	0.334698
SLC26A8	-0.622116
ZDHHC23	0.6043
PHF1	0.164316
AKR1B1	-0.275992
PHTF1	0.409402
MT2A	0.718187
ATG4D	-0.209194
IL31RA	-0.656965
ZMYM6	-0.141494
HIC1	0.308919
ATAD2B	0.198986
PRKG1	-0.326019
PANK1	-0.473303
MSH2	-0.193395
GGNBP2	0.15566
EFHD1	-0.317475
SPOP	-0.128892
MIPEP	-0.243553
IPO5P1	0.307781
CTB-60B18.23	-1.13156
KLF2	-0.399087
RHBDF1	0.211905
RAP1GAP2	-0.533966
RP11-124L9.1	1.08036
NAA50	-0.165971
FAM186A	0.530827
SIM1	-0.299221
HIBADH	-0.288319
FNIP1	-0.215072
RAD51AP1	-0.657762
ALDOA	-0.408001
ANGEL2	0.13417
COL5A1	0.746018
PLS1	-0.657527
THADA	0.167267
CDC42EP4	-0.217817
MKL2	-0.224406
EFCAB2	-0.206536
SIRT3	-0.279508
CYB5R2	0.268804
AKR1C2	0.671378
AMHR2	-0.557542
BTBD10	-0.150894
HNRNPL	0.134932
HIVEP1	0.249174
TMEM86A	0.458768
SNPH	-0.251831
PRUNE2	0.723021
SLC24A1	0.410953
CSTF2T	-0.230033
NXNL2	0.313229
HSPA9	-0.207307
DCAF16	0.185695
SETX	0.139037
ACTR1A	0.170129
DOCK3	-0.424545
CCDC8	0.778729
TXNIP	-0.596832
SLC26A1	0.379697
ACO2	-0.393931
PCNX3	0.240474
PFKL	0.310219
WDR62	-0.652577
CPXM1	1.75889
ANXA2R	0.398902
H2AFY2	0.199541
HEATR5B	-0.184253
MAPKAPK5	-0.101476
SIGMAR1	0.244355
SPIRE2	0.318282
ACAD8	-0.162234
CRABP2	1.45036
MOG	0.513396
ZNF704	-0.23132
C8G	0.583996
SLC25A39	0.15552
ZNF681	-0.402804
FAM50A	0.154562
OFD1	0.166156
S100A9	1.9738
MCUR1	-0.179123
ZNF490	-0.817996
BEGAIN	-0.728018
RUSC2	-0.317289
PCYOX1	-0.304516
USP5	0.13519
SNX21	0.167417
TUBB	0.400553
LCAT	0.32199
ERP44	0.18628
FRAT2	-0.328997
RPL9P7	-0.858329
RGS16	0.788204
SDF4	0.134529
WDR86	-1.24208
RHOQ	-0.240175
KCNJ15	0.219542
MICU1	0.181969
CNEP1R1	-0.237976
IFITM3	0.332461
C7	0.853974
SIRPA	0.532833
DYRK1A	-0.122163
TMED4	-0.195889
KLF14	0.555226
SESN3	0.575252
PCDHGA5	0.643305
PTK2B	0.455607
SCARB2	0.225285
RP11-505K9.4	-0.432052
APLF	0.252905
RNF150	-0.452502
RPL3	0.550252
ZBTB25	-0.153606
WDR41	-0.180928
TBC1D22B	0.236716
PCDHB5	0.432423
TICAM2	-0.256993
OTUD5	0.14158
LDB3	-0.465199
GOT2P3	-1.09524
LSMEM1	-0.331387
GRAMD1B	0.537697
AUNIP	-0.451447
GSE1	0.284794
KDELR1	0.177384
ZBTB44	-0.244164
PPP1R1C	-1.08454
CD248	0.653689
ZNF322	-0.16266
TMEM19	-0.179828
CLASP1	-0.265745
ELP3	-0.124595
MEX3B	-0.279262
BLM	0.263036
VARS	0.210712
KHDC1	-0.639824
TMEM179B	0.300865
MPP4	0.622941
C2orf91	0.550997
PARS2	-0.181423
SLC6A4	-0.368705
TMEM26	-0.738056
SGO2	0.572531
FAM234B	-0.205052
GS1-393G12.13	-1.02126
TMEM176A	0.775367
PLIN1	-0.58848
CHCHD7	-0.310667
RAP1GDS1	0.324023
EEF2KMT	0.268558
ZNF500	-0.190471
RP11-382A20.3	-0.233473
AC024560.3	-0.263912
ACTG2	1.36046
HPRT1	0.35817
UBE2W	0.343984
EIF4A1	0.377154
GRIPAP1	0.179657
ADM	0.360349
CACNB1	0.24543
CREBRF	-0.263768
KHK	-0.499349
GRB10	-0.363104
ADRA1B	1.04357
HSD11B1L	-0.225217
SLC25A37	-0.169319
DNM1L	-0.206895
LRRC20	-0.381002
PRPS1P2	-0.480072
GGCT	-0.260506
DHDDS	0.174951
TISP43	-0.523433
C1orf131	0.189509
WDR47	-0.258665
RPSAP36	-0.603402
KIAA1191	-0.207192
ARL6	-0.28874
MRPS27	-0.205927
KLHDC9	-0.547105
GADD45B	0.430893
PLA2G4B	-0.740113
AL365181.1	-0.423534
AC245100.1	0.594286
LMO4	-0.162164
CNOT8	-0.186243
SCRG1	0.607614
ARL4A	0.611102
C6orf62	0.153948
TCP11L2	-0.271709
DECR1	-0.395282
SERTAD4	0.710024
UTP20	-0.147325
NUDT8	-0.327155
CREBL2	-0.234259
SEMA4A	-0.237181
RFC5	-0.231037
ADAM12	3.21793
TMEM116	-0.189026
MYLPF	-0.639229
AMPD1	-0.350644
MDH1	-0.538665
PGK1	-0.37081
DPP8	-0.172113
NEK3	0.251595
IL4R	0.535745
GUCA1B	-0.348884
FZD1	0.409704
DUSP4	0.871768
BRAP	-0.131414
GLDN	0.926991
HNRNPA1P16	0.465784
EPN2	-0.15874
TNFRSF9	-0.424119
RPS6KA3	-0.207446
KLB	0.479128
AGAP3	0.170175
PROS1	0.302865
TUBD1	-0.246775
B4GALNT1	0.429122
FBXL6	0.256321
RNF19B	0.234066
BMX	0.583978
MKKS	-0.282864
GOLGA6C	-1.84697
SLC7A8	-0.237779
MAST3	0.53465
METTL4	-0.202237
TBC1D8	-0.388412
CEPT1	-0.188997
C1orf105	1.55892
UBA1	0.176643
COPE	0.142608
LOXL3	0.51723
RDH16	-0.31755
FLNA	0.417942
ANKIB1	-0.162147
SLC27A5	0.137057
DDX47	-0.171305
MOCS3	0.206535
PDCD7	-0.11334
CHRDL2	0.470971
FBXW11P1	0.805694
CFDP1	0.102902
PYGL	0.827371
ACAP3	0.183521
RSRP1	-0.219209
PYGO2	0.218556
CYCS	-0.411586
POU5F1	0.181289
ATAT1	0.201445
[truncated: 12,918 more rows]

## Sheet: Sleep Restriction
GENE ID	logFC
BPGM	-0.71434
CIART	-1.00496
ZCCHC4	-0.434526
KCTD9	-0.342513
GADD45G	-1.26601
CTNNBIP1	-0.61247
UBIAD1	-0.30357
HMGCS1	-0.344223
PIK3R2	0.527632
CDK5RAP1	-0.273684
CA14	-2.14793
SEMA3F	0.701598
ATAD1	-0.432539
ABCB7	-0.328553
HNRNPA1	0.290748
PDZD2	-0.520548
RALY	-0.321208
DMPK	0.813934
UNKL	0.591682
IARS2	-0.270094
ZFP36L1	0.724288
OS9	0.350016
HMOX1	2.19147
KIAA0895L	0.581002
FAM210A	-0.618465
ABTB2	-0.636756
RWDD4	-0.371338
KIF3B	0.588539
GBP2	0.644287
MCAM	0.817601
WDR12	-0.340532
SCUBE2	-1.15976
TMEM248	0.208184
CLDN5	0.621889
DNAJC18	-0.400489
TFRC	-1.1102
PPP1R10	0.650401
USP15	-0.373975
TOP1	0.349388
GMPPA	0.369252
BCAS2	-0.518405
PFKFB1	-0.717927
PDHX	-0.522038
DNAJC27	-0.344189
ARHGEF2	0.695139
SLC25A40	-0.560285
C10orf76	-0.412947
EXD2	-0.256976
SIRT7	0.495783
TM9SF1	0.484998
GCLC	0.259039
RFFL	0.598805
PRR14L	0.365621
UBE2V1	-0.271126
ZNF41	-0.442421
NAT9	0.292004
DENND2C	-0.683277
FAM136A	-0.317388
NOP56	0.243437
LIFR	-0.467776
RASSF3	-0.601269
GPC4	-0.43859
SCML1	-0.320657
KIAA0408	-0.761591
UBE3C	-0.373312
LONRF1	-0.493204
TMEM266	-0.590637
SLC2A11	-0.524608
PCGF5	-0.266451
MTRR	-0.325781
CSPG4	1.14176
BUD13	0.30578
ALAS1	-0.676596
SUPV3L1	-0.409023
PLAU	1.23566
COX10	-0.465386
TKT	1.00522
ZDHHC7	-0.344552
PDK1	-0.362007
TXLNA	0.331623
LRPPRC	-0.501906
STAG3L4	-0.465105
KLF15	-0.94798
TOMM70	-0.294696
RCL1	-0.431576
LCOR	-0.320322
RFX5	0.399954
PLOD3	0.609986
LMF2	0.353562
SYNGR1	-0.445691
CRIP2	0.616403
RIC8B	-0.384384
FXN	-0.474925
TMEM268	-0.34153
ANKMY2	-0.428223
CBWD2	-0.304123
C2orf88	-0.757822
FMNL3	0.508388
LGALSL	-0.783014
TRAPPC13	-0.301432
CBX6	0.45378
TRNAU1AP	0.336561
PPP1R12C	0.391867
SLC25A12	-0.625531
TRO	-0.641427
KIAA0753	0.700612
DAZAP1	0.227269
APOD	-0.872439
LGALS8	0.367074
DCAF11	-0.355423
STBD1	-0.393057
NDUFA4L2	0.458848
ABHD18	-0.549669
MAP1LC3A	-0.453378
AIFM1	-0.349411
APLNR	0.695483
DLAT	-0.604987
PDP1	-1.15145
LGR4	-0.344772
HPCAL1	0.364505
IER2	0.703199
SLC35A2	0.397016
ANKRD46	-0.612224
FHL2	-0.733678
RNF145	0.3383
DDX1	-0.272573
DLD	-0.545691
KIAA1161	-0.777446
MED14	-0.397617
PHKB	-0.409678
DPP8	-0.303532
NADK2	-0.326645
EMSY	-0.301974
SUCLA2	-0.658256
SEMA6D	-0.890872
KIFC3	0.591009
SF3B3	0.213487
NUDT8	-0.536392
TNFAIP3	0.876522
UQCC1	-0.396668
TUBB2A	0.863291
IFFO1	0.699206
ZYG11B	-0.470084
C6orf136	-0.554928
DDR1	0.560163
ARPP21	0.575843
MRPS30	-0.419869
NOP16	-0.366212
SPRYD3	0.253792
ST3GAL3	-0.592485
ANP32B	0.402673
UNC13B	-0.614431
ADAMTS1	0.706387
SSFA2	-0.253723
KANK2	0.488324
PTK2B	0.866759
MKKS	-0.488101
AUH	-0.458955
H2AFX	0.559013
GADL1	-1.27552
CLYBL	-0.420392
PARP11	0.407123
PEA15	0.427044
C6orf203	-0.33922
UTP3	0.239513
MLEC	-0.524186
CAP1	0.48933
RAB35	0.323041
L2HGDH	-0.433881
RCC2	0.7171
ZNF395	-0.291917
PPTC7	-0.532742
FAM78B	-0.637875
TRIM16	0.262817
AZI2	-0.20055
DHX35	-0.305055
MVP	0.899035
EIF1B	-0.324176
ZDHHC1	0.652033
TMEM8A	0.400148
ABCA11P	-0.486723
HRASLS	-0.500652
ASB6	0.293344
BHLHE41	-0.758318
ARHGDIA	0.442646
PER1	-0.870196
ZNF121	0.277301
IDH3A	-0.495207
IBTK	-0.417313
DTX3L	0.522867
NTPCR	-0.557041
DDHD2	-0.255905
GPATCH11	0.367742
PHLDA3	0.653922
EXOC8	-0.392838
SOX4	0.956708
CRLF3	0.292452
NFATC4	0.580188
UCHL5	-0.247218
PIM1	0.972813
GOLGB1	0.205045
GBA	0.56169
C18orf25	-0.325669
C16orf87	-0.322067
PTMS	0.707854
ILK	0.222311
CTDP1	0.408016
TK2	0.238841
BTRC	-0.247545
SBF2	-0.423497
FZD6	0.613305
RNPEP	0.261862
ERMARD	-0.214235
TECR	-0.482779
HMGB2	0.41619
NEPRO	-0.252889
AARSD1	-0.268099
AMPD3	1.29994
OPA1	-0.301985
BACE2	0.524035
CXCL14	-0.609456
OXNAD1	-0.530045
ZNF274	0.385166
APIP	-0.63294
SLC36A1	0.962841
PREPL	0.618429
DBP	-0.568642
MAPK1IP1L	0.214182
PIK3CB	-0.272871
C17orf62	0.499683
MCOLN1	0.273205
ARMC8	-0.275869
ATG7	0.240033
RFWD3	0.49908
SAT1	0.807756
SERP1	0.327025
FAM185A	-0.354038
ACLY	0.451994
PHKG2	0.273661
TERF2IP	0.225852
PLCB3	0.470433
F11R	0.38154
PIGT	0.329401
APOL2	0.50535
STK38	0.270542
CA2	-0.628816
MED28	-0.32548
MOGS	0.253154
HIBADH	-0.476843
SRSF9	0.176125
GRSF1	-0.379587
PQLC2	0.441365
CNPY3	0.750298
FRMD3	-0.694805
PGM2L1	-0.461275
TPPP3	1.29623
POR	0.383786
CIAPIN1	-0.335339
NDUFAF5	-0.456571
ZGPAT	0.281464
MTMR3	-0.384124
SSBP4	0.378704
TLL2	-0.813563
SDHC	-0.483698
DNAJC25	-0.366622
POLR3B	-0.267454
TAF10	0.188557
SLC16A3	-1.33716
CHDH	-0.472927
INO80B	0.551716
KIAA1468	0.236715
UTP23	-0.232221
MYOC	-1.63933
NMNAT3	-0.443845
MRPL2	-0.387229
AIFM2	0.83201
ORAI2	0.579042
AP5Z1	0.381238
PKM	-0.714567
CYP2E1	-0.721115
TMEM246	-0.378181
PMF1	-0.348775
PRMT6	0.531855
PPP1R18	1.00355
TEX2	-0.346996
KITLG	0.658244
IL1R1	0.638266
ZNF513	0.440071
FADS3	0.631357
TDRD3	-0.237063
ATPAF1	-0.475954
EZR	0.522407
MCUR1	-0.276478
TIMM17A	-0.451111
AFG3L2	-0.317429
RASAL2	0.375793
PGM1	-0.68052
ZFAND2B	0.376835
PRDM10	-0.318818
TCAIM	-0.267096
ACY1	-0.298615
COLGALT1	0.539816
GTF2F1	0.34818
PXDC1	0.572831
SCN4B	-0.673806
NAGK	0.285397
VASP	0.75412
MYO1B	0.479701
TRPV2	0.713039
ATF4	-0.3375
USP30	-0.252846
ZNF234	0.360338
R3HCC1L	0.390222
KLC4	-0.253052
LGMN	0.591494
RAD1	-0.349058
USP46	-0.416384
CDC42EP4	-0.342493
SLC19A2	-0.517892
DUPD1	-0.438494
FAM57A	1.02153
IMMT	-0.448794
TPGS2	0.312051
MAP6D1	-0.65991
PTPN4	-0.436356
RPIA	-0.32095
TMTC4	-0.517508
PNPT1	-0.201675
PPM1J	-0.769096
C1QTNF5	0.840525
ORC4	-0.277009
2002-03-01	-0.501584
MECR	-0.435708
RASD2	-0.608879
LYSMD1	-0.316308
OTUD5	0.217511
LDHA	-0.736105
RNF41	-0.219027
TP63	0.642381
CEBPG	-0.36301
HARS2	-0.244348
ANKS1A	-0.473083
RAB8A	0.472143
DNMT1	0.447125
PHF10	-0.322026
TIMELESS	0.944171
CHRAC1	-0.250757
COA1	-0.456092
IRF9	0.501515
PITX3	-0.672876
AMDHD2	0.350746
SH3BP4	0.716994
B3GNT5	0.708936
MRPS27	-0.324359
PHYKPL	0.242577
MTA2	0.291007
UBE2S	0.810914
TIMM44	-0.337565
PLCL1	-0.515256
SLC43A3	0.409407
RXRG	-0.679166
SHISA5	0.507601
SLC2A5	0.527209
SEMA6B	0.736163
HBS1L	-0.284595
IFITM2	0.520906
C19orf12	-0.285816
EIF2D	-0.234791
C11orf49	0.391045
PLK2	0.50547
PLEKHM1	0.4896
MYO1E	0.452863
NUP50	0.253525
TUBB	0.634008
PLA2G4C	0.298343
AGMAT	-0.977391
RAVER2	-0.55221
CLDN15	0.816734
C8orf4	0.632356
ZNF252P	-0.422369
DMWD	0.383234
HIBCH	-0.455806
SLC30A9	-0.28082
NDUFS8	-0.550808
TIGD5	-0.445402
CCDC61	0.393636
CTSD	0.58949
ZFYVE9	-0.25328
GPR137	0.389181
GPN3	-0.441921
CHPF	0.806112
PDE4C	-1.00669
HPCAL4	0.969732
VAPB	-0.378033
TNFAIP8L1	0.406044
UGT3A1	-1.10904
ZCWPW2	-0.519532
NDUFS1	-0.582299
MTRF1	-0.276499
AMER1	-0.599618
GOT2	-0.805592
GFM2	-0.364975
PTCD3	-0.445188
WWP1	-0.541014
MESDC1	0.785081
RCE1	0.419841
CD82	0.553579
NCAPD2	0.325696
PSKH1	-0.293295
WDSUB1	-0.370508
PI4K2A	0.285971
SKIV2L	0.220925
ZDHHC18	0.261272
TYMP	0.720764
VWA1	0.706974
ELK3	0.47442
NFE2L3	0.36554
DPP3	0.453623
HEXIM2	-0.420541
SLC25A19	-0.428675
POLR2B	-0.217389
DPM2	0.325206
INF2	0.482129
FAM63B	-0.28871
MTO1	-0.277633
QRSL1	-0.318958
SCO1	-0.205735
NCBP2-AS2	-0.384734
APPL1	-0.328388
FKBP3	-0.626198
DDX19A	-0.205744
RAB13	0.489043
GADD45A	1.29091
RRAGD	-0.300489
VWA8	-0.447854
TAPT1	-0.411296
HM13	0.347095
AKTIP	-0.37447
BMI1	-0.265565
WDR73	0.226886
CTSZ	0.481798
MCF2L2	0.690421
ATF6B	0.30039
PGAM2	-0.808849
RIN1	1.07062
LACTB	-0.288107
NT5DC2	0.886399
APEX2	0.640157
WDR47	-0.378817
ESR1	-0.469665
TES	0.686704
HGS	0.358035
NRF1	-0.218227
C17orf75	-0.351155
OSBPL9	-0.277072
WWP2	0.328511
TACO1	-0.412836
SIGMAR1	0.381663
BAX	0.557388
C12orf49	0.340121
RHOT1	-0.25033
FTL	0.712883
CUL2	-0.212425
DLST	-0.410688
TLR4	0.680815
GTF2IP20	0.329753
ACADM	-0.732009
KCTD15	0.689522
ANKRD13D	0.558261
ZCCHC11	-0.352478
IER5	-0.562183
RP11-701H24.9	-0.579185
THAP2	-0.403496
ATXN7L2	-0.421151
MFF	-0.313274
RALB	0.327807
PHLPP2	0.413972
CYP2U1	-0.307974
C3orf18	-0.477282
MRPS9	-0.408398
PIAS2	-0.183618
CD81	0.329173
RALGPS1	-0.393604
GUF1	-0.260613
APOOL	-0.328506
GNAI2	0.361591
KIAA0141	-0.31359
PGP	-0.378768
SERPINH1	0.969473
GOLGA8N	-0.336693
C1orf122	-0.345006
ANGPTL2	0.820101
RFX7	-0.300267
FBXL17	-0.327359
KIAA0922	-0.568825
LRRC45	0.582351
RNLS	-0.430436
FBXO9	-0.254075
SLC45A3	-1.07815
RNF146	-0.287307
SHC1	0.30178
BOLA3	-0.585705
ELOVL5	0.472114
EMILIN1	0.719096
GPBP1	-0.193388
TTC19	-0.175901
TMEM129	-0.182789
TOMM40L	-0.487552
TMCO6	0.400566
MTRNR2L3	-0.468977
C19orf44	0.441099
SPON2	0.491474
AGL	-0.621397
C15orf61	-0.449237
NDRG4	-0.975597
GYPC	-0.500053
TMEM65	-0.29116
TIMM23B	-0.293164
ADPGK	0.450324
RABL3	-0.237754
CEP170	-0.271676
NAP1L5	0.491332
PMPCB	-0.193737
ZNF292	-0.224072
TRIM38	0.536242
CYB561D1	0.392337
ANGPT2	0.864637
PITPNB	0.254015
RCN1	0.427955
HIF1A	0.353395
IER3	1.2197
TRAPPC8	-0.206412
AP5M1	-0.330852
TFAM	-0.279182
MAPK9	-0.23899
MSRB3	-0.450203
RRAD	1.03656
SLX1A	0.417244
FDX1	-0.357426
PHF11	0.358777
RP11-345K20.2	-0.824545
GOT1	-0.77364
RAB15	0.635358
FBXO3	-0.534451
MRPS35	-0.365792
IL10RB	0.427424
ZNF423	-0.501175
TPX2	1.41221
UNC119B	0.20304
P3H1	0.633031
HLF	-0.56994
ZNF25	-0.277337
TGFB1	1.01369
DSTNP2	-0.680313
ARAP1	0.332348
MUT	-0.219578
CCDC43	-0.237597
C22orf39	-0.419979
CHCHD4	-0.41433
ZFP36L2	0.450207
SEC23B	0.55859
FAM96A	-0.649235
ACOT2	-0.37354
SH3GL1	0.64924
SHMT1	-0.340208
RBFOX2	-0.312245
SAR1B	-0.459714
PTER	-0.439459
LAMP1	0.249643
TMC7	0.676673
FAM166B	-0.968208
AFAP1	0.781177
KYAT1	-0.403993
PBXIP1	0.277548
RBM24	-0.347167
PARP9	0.379949
SETBP1	-0.498427
METTL2A	-0.192038
UBL4A	-0.291932
HN1	0.388892
C11orf84	0.308058
ZNF768	-0.334582
APOL6	0.443353
MASP1	-1.03757
ZNF518A	0.226872
DDX39A	0.405261
MYD88	0.877182
AKAP7	-0.437527
SHKBP1	0.685798
PANK4	-0.288922
TNKS2	-0.325058
CCNG1	-0.581554
ZNF639	-0.211679
GFM1	-0.298764
C1orf131	0.281842
IRF2	-0.193979
RAB4B	0.302383
CS	-0.576965
CSRP1	0.37546
PCBD2	-0.359889
RP13-104F24.3	0.570961
COX15	-0.276523
TAP1	0.560326
IGFBP2	0.525001
NNMT	2.42016
MTFP1	-0.668783
VTI1B	-0.214797
SDF2L1	0.86734
GOLGA6L4	-0.405184
MRPL35	-0.390469
CDKN1C	0.303515
THRB	-0.518674
POMT1	-0.265305
TMEM184B	0.335743
SPDYE6	-0.581434
PPIF	-0.51975
PHKA1	-0.529883
PSEN2	-0.261339
DDX60	0.433093
LYRM7	-0.459562
PDHA1	-0.517905
FRYL	0.245191
MTUS1	-0.352711
ODF2	0.786401
ITGA9	0.549904
IER5L	1.25406
IFRD2	-0.259092
PPP1R35	0.326401
ITFG1	-0.285871
KDM1B	0.350919
PCCB	-0.38124
TMEM150A	-0.432313
ERI1	0.367762
SEPHS2	-0.228459
TMOD3	0.300791
ATP5D	-0.538913
ECI1	-0.42104
NDUFA10	-0.42171
TMEM170A	0.268367
CBL	0.503648
TOR3A	0.490027
STX5	0.245218
C1RL	0.725102
SLC7A6	0.557445
GBAS	-0.494943
ARL14EP	-0.254397
MAP3K14	0.661432
TARSL2	-0.400517
ELN	1.25793
ZNF76	-0.298647
MDH2	-0.405733
ZNF799	0.371104
UQCRC1	-0.52935
ACAD8	-0.222987
ADCY2	-0.298029
ART3	-0.590507
NAA15	-0.188322
SDHAF4	-0.331066
RTN1	0.922445
EIF5	-0.271559
GRN	0.416344
SS18	0.244208
MRS2	-0.404812
CEP89	0.245163
ZNF700	0.301416
AIMP2	-0.485652
GSAP	-0.325607
SCPEP1	0.398358
ZNF544	0.374486
IRAK1	0.444285
DNAAF2	-0.23006
MLF1	-0.720058
MUL1	-0.311851
RP11-80H18.3	-0.486401
PPP1R1A	-0.549618
PEX1	-0.187042
COX5A	-0.505955
PLXNA3	0.545453
GPR157	-0.597319
PES1	0.258894
NDUFV1	-0.513105
PGRMC2	-0.257472
RHBDD2	0.251089
DMXL2	0.765097
RIPK1	0.241253
TPRG1L	-0.189082
SLC39A3	0.279242
TMEM110-MUSTN1	-0.613496
MTX2	-0.386977
EML2	0.43171
KLHL29	0.603706
PUM3	0.395692
CCND3	0.357856
MFSD12	0.43307
RAF1	-0.261535
QARS	-0.283165
HEXB	0.41904
CLTCL1	-0.256675
ZSCAN2	-0.32131
SRXN1	0.672765
CRK	0.231865
KDM2B	-0.291495
MLH1	-0.227971
ZNF512	0.159183
NLGN2	0.418252
PER3	-0.358325
DCUN1D2	-0.312121
SRPK1	-0.185957
SHQ1	0.285074
TRADD	0.548996
GLRX5	-0.493979
VPS13A	-0.286464
PLA2G12A	-0.365686
PPP3CB	-0.4206
UBE2L6	0.538101
PDLIM2	-0.579752
MAPK11	0.499537
ABCA8	-0.46263
MAPK8IP3	0.256782
CHCHD10	-0.590027
MYSM1	-0.246326
CLK2	0.236281
MAFG	0.415334
FAM122B	0.315865
KLHL6	0.693595
TOB2	-0.518997
FH	-0.412387
HLX	0.378311
PPM1D	0.231798
PSMF1	-0.296998
RBM20	-0.492404
BCL2L2	0.199483
SEMA4C	0.340584
LIMK2	0.510765
HNRNPR	0.176009
bP-21201H5.1	-0.94651
MALL	0.541139
EFEMP2	0.24733
CCDC69	-0.41984
TFE3	0.286568
ARHGAP36	1.9163
RBCK1	0.24384
RPS6KC1	-0.176651
TTLL7	0.541782
CHPF2	0.639608
BCL6B	0.447914
NDUFAF6	-0.352151
ZNF135	0.680127
DIS3L	-0.297313
FAM104A	0.313798
SPRYD7	-0.256974
SNX22	0.876335
AVPR2	0.621444
MRRF	-0.193438
EPS15	-0.3049
RNF144A	-0.379983
BCR	0.515561
TEPSIN	0.270624
SLC19A1	0.608161
STAT6	0.425932
DTNA	-0.297977
PXMP2	-0.46816
CSF1	0.563237
HLTF	-0.42324
FLI1	0.421521
TMCO3	0.456018
SLC16A1	-0.512165
U2AF1L4	-0.240199
BCL3	0.898603
NDUFS2	-0.490173
SIX5	0.525789
RRAS	0.373458
NDUFB10	-0.575806
SPSB2	-0.628261
RINT1	-0.154617
CFL1	0.465728
CNST	-0.365794
HIF3A	-0.585744
CHTF18	0.505468
RCSD1	-0.439533
FAM129B	0.483879
EIF4A3	0.181958
S100A10	0.944417
RAPGEFL1	-0.576291
FUT4	0.532955
CEBPA	0.908975
GPD1L	-0.527446
TNFRSF10B	0.357452
CDH4	-0.685898
NFKB2	0.646679
ST8SIA5	-0.448102
HSPD1	-0.302105
S100A11	1.01938
ZNF385D	0.463496
SH3BP5	0.55078
SLC50A1	0.366389
SACM1L	0.171586
CYB5R3	0.371037
NMT1	0.206579
NEU1	0.344935
GTPBP10	-0.241268
PLP2	0.790176
SF3A3	-0.749689
NUDT3	-0.410703
ZKSCAN2	-0.340754
C9orf142	0.271776
CORO1B	0.443801
KPNA5	-0.279012
PDSS2	-0.287319
HECTD1	-0.278226
CCDC137	0.33785
DNAJA1	0.24885
SORT1	0.475739
ZNF18	0.264897
HSPA9	-0.297757
MTFR1L	-0.454479
WNT9A	0.742178
SLC9A3R1	0.7502
TPM4	0.772231
IKZF5	-0.2355
MGAT2	0.41029
DAP	0.770362
DOLK	0.345464
KLHL38	-0.596111
SNUPN	-0.223166
NFS1	-0.244028
C22orf15	-1.18006
ACADSB	-0.462067
PIGO	0.324395
HR	1.27422
TAB3	-0.221275
C19orf48	0.541285
FAM214B	0.307551
AP1G2	0.496658
ABRA	-0.567729
BOK	0.625598
PSTPIP2	-0.446747
SLC7A5	0.593072
ENY2	-0.286321
ZNF85	0.63309
STAT5A	0.289192
NNT	-0.55049
NEDD1	-0.524383
MTHFD1	-0.293946
TRPV3	1.02596
ZDHHC5	-0.242897
KLHL2	0.718049
CSTF2	0.251448
IGFBP7	0.373007
AMPD2	0.748537
KLF16	0.826044
PYCR1	0.611796
NDUFA5	-0.45653
TMEM214	0.31772
NFKB1	0.243766
CD38	-0.543331
HMGCL	-0.292803
KCNE3	1.12265
GLOD4	-0.223593
ASB2	-0.544103
FAM179B	-0.240754
GBGT1	0.671754
RAB17	-0.932721
C11orf31	0.334471
AGER	0.571147
CKAP2	0.843689
TPP1	0.262612
TAMM41	-0.277524
TMEM184C	-0.166595
ADK	-0.33572
SLC35E3	-0.173574
KCNJ12	-0.637162
ETS2	0.699847
FBXL3	-0.215328
ACADS	-0.364117
PCDH18	1.02759
NPC1	0.427264
COQ5	-0.438146
NOP58	0.147295
DNAJA3	-0.257027
MRPS25	-0.244345
TMEM176A	1.23893
SMIM15	0.207714
FUCA2	0.647166
COA7	-0.265925
ZNF546	0.255451
LYL1	0.929255
FGF13	-0.303564
NDOR1	0.42511
IRAK4	0.447753
CERS2	0.169798
PLXNB2	0.681977
FSCN1	0.914851
MTRF1L	-0.208243
MGAT5	0.519905
SLC39A14	0.378494
PCDHGC3	0.428603
NAA50	-0.230733
TMEM19	-0.23523
HADHB	-0.491028
PACSIN2	0.190091
SLC35F6	0.290003
POLD3	0.309895
NBPF15	0.386516
MICALL2	1.00172
MICU2	-0.20715
KBTBD11	-0.430488
NDUFAF4	-0.383792
TMEM182	-0.565792
MRPL38	-0.270614
TRAF3IP2	0.317355
ST3GAL5	-0.325352
UQCRFS1P1	-0.675856
YTHDC2	-0.181551
LMNA	0.414506
COL18A1	0.564317
PGM3	0.257572
WDR34	0.639369
SPRTN	-0.239381
HSD11B1L	-0.297399
NT5M	-0.370529
ACAT1	-0.621578
DHODH	-0.222367
TEF	-0.252023
LIAS	-0.459721
ABHD4	0.361991
PPM1H	0.632122
DPY19L1	0.618831
IMPA1	-0.30427
ADAM15	0.31493
TTC23	-0.338993
UQCRC2	-0.547899
KLHL22	-0.239552
KDELC2	0.348857
CCDC47	-0.173711
VAMP4	-0.211418
TMEM70	-0.923286
SP100	0.451595
B3GAT3	0.375724
PLEKHO2	0.641901
ADSL	-0.447636
ERLIN1	0.305348
FKBP14	0.313282
U2AF1L5	0.376339
TMEM140	0.437985
POLD1	0.361786
AP000347.4	0.386959
SELM	0.838247
STK4	0.326381
FAM210B	-0.429616
NDUFS7	-0.508642
SUGCT	-0.456912
IFITM3	0.433119
GSR	0.296642
MYC	1.31454
NELFCD	-0.192489
EPHX2	-0.374632
TBC1D20	0.143941
PLAGL2	-0.458243
MTRNR2L4	-0.707868
XK	-0.408382
TCIRG1	0.580223
ENDOG	-0.549257
IL18	1.12589
PI4K2B	0.58651
REV1	-0.241214
BGN	1.31681
ERLIN2	-0.163719
COX18	-0.268817
AMN1	-0.328592
TCTA	0.285802
C2CD2	0.358023
ACER3	0.383207
MID1	0.896807
SNRPN	-0.331873
RPS6KA4	0.319942
C2orf68	-0.223377
ECH1	-0.50297
PRCP	0.550554
ACSM2A	-0.604114
USP28	-0.323665
ZNF331	0.264862
CECR1	0.748732
SLC7A2	-0.429557
PDHB	-0.442432
MCM7	0.155257
TNFRSF12A	1.20058
TRIM21	0.467987
SOX17	0.732911
PEX3	-0.24738
ERMP1	-0.348919
PTPN2	0.259375
PTPN20	-0.664845
NOL4L	0.678261
SLC30A7	0.408229
HNRNPF	0.156111
PLOD1	0.192948
KCTD10	0.253686
DAB2	0.765115
SLC3A2	0.344217
RBM15B	0.231615
TMEM143	-0.50201
IQSEC1	-0.429818
DNAJC7	-0.15645
ASB8	-0.33401
RP11-73M18.2	0.429848
CA4	-0.647341
CAMTA1	-0.338928
NDFIP2	-0.417749
ATP6V1E2	-0.50375
UBAC1	-0.219417
CYFIP2	-0.593652
PRDX2	-0.439602
ACTC1	1.47045
DLEU1	-0.460117
G6PD	0.656546
GRPEL1	-0.262909
SIRT3	-0.35503
TMEM201	-0.412274
RAD51B	0.827635
DENND1B	-0.339622
RABGEF1	-0.153363
PMPCA	-0.184842
PXDN	0.636014
USP24	-0.264163
MMP14	1.06259
SAMM50	-0.39308
CDK17	0.294403
CCNG2	0.516103
CENPC	0.264899
CIPC	-0.290328
ACSL6	-0.718988
LRRC59	0.402332
NARS2	-0.315117
MICU3	-0.330845
ZFYVE27	0.203948
KLHDC1	-0.302065
FAM110A	0.951589
MINOS1	-0.377131
IFI44	0.424691
TNFRSF25	0.487332
PKDCC	-0.469417
RCOR3	-0.241002
TM7SF3	0.22395
ZNF140	0.252223
FAAP24	0.735013
OXA1L	-0.319369
PDE4B	0.915205
GMPR	-0.320821
PHYH	-0.50155
PPP2R1B	0.377141
CSPG4P12	-0.410569
CLEC2B	0.702055
UBR3	-0.282251
MYO9B	0.481151
MAP2K4	-0.224093
ZBTB37	-0.194397
PTGER4	0.420129
HCFC2	-0.175083
PARP3	-0.248576
MYO1D	0.623377
CHCHD3	-0.452543
PRKCSH	0.24098
TMEM164	-0.291008
OSBP	-0.321451
NRARP	0.94805
IDI1	-0.543023
KLHL33	-0.598518
TMEM2	0.36475
CNBD2	-0.500905
MOV10	0.371931
POLDIP2	-0.272479
MLH3	-0.164254
DGCR14	0.163515
TBCE	-0.194804
INO80E	0.196515
JAM3	0.584103
SMIM13	-0.332561
CRAT	-0.456577
PABPC1	0.349435
DNAJC4	-0.286843
TRIM11	0.447011
GSTK1	-0.36014
PDIA4	0.608295
TAGLN2	0.633024
CD44	0.852429
DHCR7	-0.368391
MEN1	0.330433
SIRPA	0.680323
TMEM203	-0.28032
ZCCHC9	-0.513054
SLC25A25	-0.457082
RPS6KB1	-0.232213
CES4A	0.563698
DGKQ	0.266665
ADAM10	0.335614
MAOB	-0.495716
SLC43A2	0.665217
FAM47E-STBD1	-0.368952
VANGL1	0.523224
WDR90	0.313415
C7orf55-LUC7L2	-0.288024
PGK1	-0.557486
SPIN3	0.531514
ICE2	-0.292377
NAB1	0.268995
NDUFAF7	-0.279924
SELENBP1	-0.312866
ZNF839	-0.243844
EHD2	0.362946
NDUFA9	-0.592225
PDE6A	-0.310417
RNF180	-0.380282
FBXO21	-0.234208
DIP2A	-0.305114
MANF	0.654562
SLC25A38	-0.277365
LARS2	-0.325137
CHRND	1.24053
TIMM21	-0.38949
STAB1	0.886823
FTSJ1	0.216684
PNP	1.00101
DYNLL1	0.710983
DNAJB11	0.347294
SCAMP1	-0.237885
ORC2	-0.245309
MRPL4	-0.258206
PMAIP1	1.27005
CEP85	-0.438735
ARL10	-0.297264
PIGQ	0.292537
IFITM1	0.327996
NOS3	0.648296
PARP12	0.323173
EARS2	-0.264263
NABP1	0.699414
RANGAP1	0.269644
RAB11FIP3	0.277806
DNAJC14	0.151442
OSTF1	0.532302
NES	0.856937
PFKL	0.391261
ANKH	-0.327049
P4HB	0.283314
ZNF615	0.256644
COQ9	-0.395965
ENO3	-0.63202
TNFRSF1A	0.538284
ACO2	-0.542982
PDE1B	0.716032
INTS6L	0.450339
NMI	0.553077
IFI16	0.648857
MRPS6	-0.381076
SLC25A11	-0.499981
GAB1	-0.379194
SERPINB1	0.5181
ITGA5	0.578069
FSTL1	0.870865
SNAI3	-0.814033
CDR2L	0.641657
SLC52A2	0.591194
ITGAD	-0.798141
NELFE	0.288988
IKBIP	0.893358
DOK4	0.592922
ARHGAP4	0.830719
RECQL5	0.25717
YBX2	-0.634666
PKD2L2	-0.395455
CCDC58	-0.347181
LBX1	-0.395389
POLR3K	-0.479378
GPT	-0.509214
HS1BP3	0.239994
MTR	-0.316942
ARHGAP27	0.477531
TFPI2	1.0408
NR1D1	-0.550097
RPS6KA3	-0.274001
NDUFC1	-0.565003
ECT2	0.565992
GMDS	0.553212
LAMA4	0.523721
PPAT	-0.243362
CHST1	0.740216
SPDYE3	-0.318917
HHIPL1	0.891856
UTP11	-0.292496
ZNF219	0.364065
OGFOD1	-0.333841
PFKP	0.935039
UGCG	0.536843
NMRK2	-0.927759
ETS1	0.373754
PHTF1	0.579445
PRUNE2	1.06557
TRIM47	0.49731
KIAA2026	-0.199005
CD248	0.858904
GNRHR2	-0.248207
DDX60L	0.452006
COG2	-0.179729
FNDC5	-0.658588
GEMIN8	0.317501
U47924.6	-0.550402
YIPF6	-0.206834
ADHFE1	-0.381907
GOLGA6L10	-0.967265
UPB1	-0.744404
SMPDL3A	-0.360889
GEMIN4	-0.178778
RCC1	0.404652
SUCLG2	-0.300559
NR3C2	-0.422863
MLX	-0.221912
TBRG4	-0.269234
SSRP1	0.191757
BIVM	-0.207268
ABCD3	-0.199701
TRAM2	0.566154
ADSSL1	-0.664689
TSPYL4	0.268704
FAM168A	-0.224487
ADPRH	0.378331
PIGW	-0.248399
SLC2A4	-0.500156
QDPR	-0.362386
TTF2	0.482471
RPP14	-0.424423
UBALD1	0.254277
MR1	0.537393
TIMM8A	-0.448539
PHF7	-0.439183
NFE2L2	0.315752
ZC3H12A	0.810234
REEP4	0.635729
ZNRF2	0.263002
CHTF8	0.139267
HOXA10	-0.409495
CLCN7	0.289514
LAMA5	0.557973
PRKCD	0.798079
CEP41	0.341735
CEP290	0.313972
MAP3K12	0.38327
ALDH1A2	-0.607758
ITM2C	0.358367
ID3	0.548443
PLD1	0.444818
ZMIZ2	0.250164
LHX6	0.757775
CYC1	-0.51349
TNIP2	0.32795
SLC1A5	0.647606
DCAF6	-0.294277
C5orf22	-0.227315
AAMDC	-0.697317
NINJ1	0.558749
TAF1D	0.292073
ZNF28	0.451579
PLTP	0.911104
EZH2	0.445751
ADA	0.385426
SBK1	-0.519996
HOXA3	-0.55979
RAB7A	-0.232639
MRM1	-0.364695
FAM213B	0.735786
PARVA	0.618071
SMOC1	0.534178
OSBPL5	0.312715
FES	0.494214
CD2BP2	0.159299
AAED1	0.434856
IRS2	-0.553888
NECTIN2	0.430207
ZNF143	-0.191495
PFKM	-0.441667
GNL2	0.176792
MASP2	-0.441275
A4GALT	0.459824
CPEB3	-0.372158
TECPR1	0.284775
ZNF841	0.404898
CYCS	-0.589532
ZMYM5	-0.201125
ELAC2	-0.175048
CDK10	0.225633
ARHGEF1	0.342334
TUBA1C	0.909406
TRIM27	0.262251
B4GALT5	0.275356
ZBTB42	0.511865
ARHGEF6	-0.406909
ETFDH	-0.412927
IL27RA	0.499309
ZPR1	0.309762
NPAS2	-0.335097
TUSC3	0.567019
FAM135A	-0.230589
PECAM1	0.414381
LY6E	0.454739
EMC8	-0.199068
TMLHE	-0.327136
PCYOX1	-0.394362
HSD3B7	1.02687
GTPBP8	-0.328375
CARHSP1	0.335268
FAM126B	-0.198419
PPP1R3A	-0.46679
NCK1	-0.188941
DUSP28	-0.386149
KIAA0556	0.501878
DNAJC11	-0.254303
COL12A1	0.842287
RPA1	-0.205314
NOS1	-0.993473
CPTP	-0.458634
PEX14	-0.221221
HCCS	-0.429834
METTL22	-0.232861
GATAD2A	0.310823
PNPLA4	-0.411691
NUDT5	0.331375
PTP4A1	-0.439613
CPSF3	0.208179
CHMP4A	0.261645
NUCB2	0.334199
PGLS	0.36397
NNAT	0.630223
DTWD2	-0.30224
PRKCDBP	0.569325
CDC25B	0.666114
JAZF1	0.440884
METTL9	-0.277803
AK2	-0.300776
CD99	0.465118
PLEKHM1P1	0.326117
SLC26A6	-0.313599
TPI1	-0.77007
NRBF2	0.372872
NCS1	1.54786
IL6R	0.508101
SIRT5	-0.332542
PTPRK	0.307096
ZNF827	-0.215704
ODF2L	0.218478
2010-09-01	0.234177
SP110	0.360527
CUL3	-0.184881
MACROD1	-0.347262
ATP5B	-0.58954
GNB4	0.472043
CXorf23	-0.237856
ESRRA	-0.339134
ECM1	0.758568
MPC1	-0.68376
SAP25	0.605188
ZDHHC13	0.539135
PIGZ	-0.314408
DDIT3	-0.300772
SEL1L3	0.639707
PMM1	0.373613
DET1	-0.332887
TGFBI	0.740153
GOLGA6A	-2.12175
MAP4K3	-0.184529
SDHB	-0.582219
STRADA	0.162944
AC004754.3	-0.72737
CNDP2	0.263984
C14orf159	-0.315621
METTL25	-0.335209
DNAJC1	0.387822
CYFIP1	0.29351
UBE2D4	-0.285824
SKP2	0.344548
CCDC142	0.255625
GLMP	0.529891
DZIP3	-0.349867
ZYX	0.392603
TMEM52	-0.751529
SSX2IP	0.512743
RAD17	-0.171226
ZFPM2	-0.314472
MYH10	0.443803
ANKAR	-0.321466
YWHAZ	0.346512
DAXX	0.205576
MYDGF	0.450934
CTSA	0.261865
TTLL12	0.275672
RNF157	-0.505154
HIP1	0.350272
ABHD12	0.345468
MALT1	-0.190341
PLCB1	-0.427321
NYNRIN	0.361896
TMEM78	-0.727726
SCP2	-0.277256
TAZ	-0.28594
ZNF780A	0.24673
ZNF146	-0.210252
AASDHPPT	-0.238954
RANBP17	1.11829
BDH1	-0.598635
SLC25A1	0.487131
ST13	-0.223836
MOCS2	-0.256358
CDK5R1	0.463929
TUBA1B	0.84574
CARS	0.234016
XPO6	0.218094
PLS3	0.286533
PBX1	-0.367179
CD151	0.548204
ANO5	-0.349377
ELMO1	0.43072
KLK10	-0.645467
SYN2	-0.874911
CCDC34	0.836126
CES2	0.427398
FRAT1	-0.375192
TGIF2	0.691532
BORCS8-MEF2B	0.481446
CBLL1	-0.227438
MSN	0.456442
SERINC3	0.226396
KATNB1	0.238785
ARF3	0.333177
CCDC14	0.29474
ECI2	-0.413916
RHOC	0.504088
XPA	-0.223008
TBCCD1	0.215653
ETFBKMT	-0.278437
MYBPH	2.12661
COL4A2	0.617042
TNFSF13	0.566163
ATG4D	-0.251118
PROSER3	0.589539
FAM50A	0.18619
ADNP2	0.391254
PEX16	0.267284
EIF2B5	-0.170794
TMEM186	-0.320743
RP11-33B1.1	-0.234337
WDR19	0.351216
SCN7A	-0.575668
COX11	-0.311513
ZBTB44	-0.303089
CDKAL1	-0.200126
PLD2	0.394721
MRPL42	-0.168391
ARPC5	0.427106
TCP11L1	0.506582
TDRD7	0.253161
ENTPD5	-0.296682
TTC26	0.516476
ZNF383	-0.301647
SLC27A3	0.393125
ALDH5A1	-0.470682
ANXA4	0.340231
RELB	0.768487
DRAM1	0.530665
SLC9A9	0.561103
ALDH1L1	-0.427965
SACS	-0.858244
REM1	0.635873
RBM38	-0.352407
KCNN2	-0.795249
HDAC11	-0.348897
RNF123	-0.350342
BAZ1A	0.38553
NXNL2	0.432055
SDHA	-0.434812
PGBD2	0.445382
SCGB2B2	-0.516419
ACTN1	0.579172
TRAF3	0.433918
PDE4A	-0.526396
HPS1	0.329102
DECR1	-0.506137
TMTC3	0.403945
TTC39A	0.646751
P2RY1	-0.559607
FAM26E	0.37942
ZNF181	-0.215664
CLIP2	0.534676
THAP11	-0.230155
PLD6	-0.47508
HARS	0.114534
ECHS1	-0.36774
SLC12A7	0.64749
RXRB	-0.133585
OAS2	0.563471
LTN1	-0.191835
CORO7	0.551979
MARCKSL1	0.652791
C11orf24	0.276442
TNS3	0.279138
CTDNEP1	-0.282507
TWF1	0.388412
PPP2R3A	-0.530063
JAG1	0.330778
ATP6V1B1	1.13547
ITGB6	-0.738673
UPK3A	-0.720897
RPAP2	-0.148191
C16orf46	-0.493901
STUM	-0.484447
CA5BP1	-0.298792
NDST2	0.270134
GPR162	0.711358
VRK2	-0.161276
UPF3B	0.228449
IGFLR1	0.662989
RBM48	-0.234529
RHOQ	-0.306928
RAB31	0.875023
FAM219A	0.330167
RP11-949J7.8	-3.75022
FMNL1	0.815377
TDRKH	0.204718
TRIP4	0.262792
SNRPA1	-0.181383
USP11	0.214453
HINT3	-0.269227
RNF40	0.220937
PIK3R6	1.1001
KIAA1191	-0.252953
RNF11	-0.286237
NAB2	0.843488
KCNIP2	-0.534471
C18orf54	0.952273
NASP	0.198549
SMDT1	-0.331676
COMTD1	-0.420304
GPC1	0.342739
LAMB1	0.559259
RCN3	0.884992
FASTKD2	-0.20196
COA5	-0.229424
PPM1M	0.446883
TCN2	0.511142
NBPF10	0.382225
C19orf24	0.393802
MRPL39	-0.33239
SYPL2	-0.414085
FAHD2A	-0.239081
CDK5RAP3	0.157404
GMCL1	-0.188054
TTYH2	-0.248798
GPN2	0.177495
MRPL16	-0.321787
TMEM198	1.32
PCYT1A	-0.245525
RP13-104F24.1	0.431869
TRIP6	0.4262
MPO	0.779394
ENO1	0.516128
ALDOA	-0.578952
DHRS3	-0.541424
ZNF217	0.431823
HSPA13	0.433153
ZNF813	0.610661
ZNF200	0.278502
ABI3	0.82177
IGDCC4	-0.344553
PIGU	-0.245912
TMIE	-0.805678
GAMT	-0.485056
EFEMP1	1.03469
FOXJ3	-0.209769
CASP4	0.642766
NVL	0.165638
RUNX1	1.63885
GANAB	0.197443
PIK3R1	0.482347
AQP4	-1.16473
GLIPR2	0.761684
TAGLN	0.497723
RP11-2C24.9	0.266438
UBE2V2	-0.263249
C1orf61	-0.35829
MARK4	-0.450306
LTBR	0.285862
DECR2	-0.206328
TMED4	-0.240054
SNRNP25	-0.394903
VIM	0.658568
CTNS	0.314198
QRICH2	-0.537057
AL365181.1	-0.568448
NXPE3	-0.344828
PCED1A	0.342421
ICAM1	0.816629
HAT1	-0.334304
TCEAL9	0.526214
MROH8	-0.346031
IRF3	0.206366
STRIP2	0.277536
CMTM3	0.871778
ARMCX3	0.243787
NID2	0.808115
TXNRD1	0.228662
RANBP6	-0.200366
LPCAT1	0.55437
GPSM1	0.771618
B9D1	0.509507
RGS16	1.02778
SCYL3	-0.169784
HSDL1	-0.230562
DPEP2	0.941379
SLC37A4	-0.395633
CLSTN3	0.699607
SMS	0.244905
AC007318.5	-1.38287
2005-09-01	0.532417
LBH	0.550958
NMNAT1	-0.458282
KPNA2	0.574957
GSDMD	0.386728
GLB1	0.346084
CUL5	-0.296605
OXR1	-0.246793
CLCF1	1.33637
FRMD8	0.460894
VEGFA	-0.538608
ENTPD2	-0.948596
HSDL2	-0.299725
MUC3A	-0.446054
CALCOCO2	-0.194627
FOXP1	0.227603
PAX7	-0.304313
NPR1	0.37811
PCNX3	0.287449
ADAT2	0.317253
CBR4	-0.206573
AIMP1	-0.247567
KCNAB1	-0.405147
TBC1D14	-0.224918
CDC34	-0.207688
GNB2	0.169752
SLC25A36	-0.398691
NBPF14	0.346628
ECSIT	-0.325772
ERCC5	0.294755
CLN3	0.160017
USP39	-0.20242
CKAP4	0.424061
RP11-795F19.5	-0.553062
DNAJC13	-0.130992
MAMLD1	-0.437508
SLC25A44	-0.157223
ADAM19	-0.365548
NAALAD2	-0.62592
MYBBP1A	-0.36315
ROCK1	0.157543
YOD1	-0.310609
PTGDS	-0.535824
C1S	0.532729
DUSP7	-0.328878
GDF11	0.48982
PYGB	0.255819
ANKRD20A19P	-0.55192
RP11-793H13.10	0.427622
RPL3	0.694856
APLP2	0.276809
FAF1	-0.182777
FBXO33	0.360596
SULF1	0.969556
SEC24D	0.775516
EPHB4	0.426945
VPS4B	0.164277
S100A13	0.846678
KLHL5	0.266421
PGF	0.378694
IL11RA	-0.313686
ORAI3	0.313397
LCMT2	0.320878
TRIM22	0.274188
C1R	0.623057
CACNB3	0.62372
ACAP1	-0.252337
EIF3J	-0.21906
LRRC14B	-0.649594
IGFBP4	0.432022
FAM234B	0.274318
LRRC23	0.273513
MTMR2	0.179388
RASIP1	0.69583
MRPS18B	-0.442011
FANCG	0.406994
CUTC	-0.369649
STAMBP	-0.26291
FAAP20	0.189595
CARNS1	-0.454336
HMCES	-0.200631
CLPX	-0.228329
ZNF491	0.413217
CBFA2T2	-0.231887
CLTA	0.27455
SENP3	0.147344
NECTIN1	0.627447
FIGN	-0.359188
FHL3	-0.515065
TMEM107	0.963483
ZNF764	-0.318008
PGD	0.374076
CDH15	0.263668
CHRNA1	1.21099
CNOT7	-0.233838
C1orf35	0.206404
AHR	0.552235
RHBDD3	0.219014
RCAN2	-0.227707
ANKRD13B	0.34599
AK4	0.606426
ZNF268	0.227536
PHB2	-0.32436
HIGD2A	-0.280759
EIF1	-0.24765
COL24A1	0.975938
KLF9	-0.261934
ANXA2R	0.487239
GTF2F2	-0.256235
ZWILCH	0.32519
NDUFS3	-0.612536
TMEM176B	1.00201
DNAJC3	0.204657
PARP4	0.289504
SH2B3	0.372656
SUOX	-0.349454
FN3K	-0.4211
DDN	1.43157
SLC38A3	-0.820343
HSPA1L	-0.455842
BAG1	-0.23874
HSPA4L	-0.386795
NDUFB8	-0.416209
ATAD2B	0.241261
CMIP	0.672967
TPCN1	-0.283811
PLXND1	0.355821
TAF13	-0.224926
NUDT22	-0.193387
SYP	0.3351
CALHM2	0.568159
PLIN3	0.341521
KIRREL	0.454457
IDH3G	-0.194322
RGPD6	0.389713
E2F3P2	-0.451079
ATP1B3	0.428017
EPN2	-0.184603
MMD	0.626331
CCNB1IP1	-0.385409
MRPL1	-0.375634
PTPA	-0.262766
HYOU1	0.338544
SOAT1	0.48292
FAM3C	0.179086
MSL3	-0.180046
TRMT10C	-0.259613
EVA1B	0.718022
UBE2R2	-0.172625
NSUN2	-0.177714
IL15RA	0.338314
JUNB	0.677084
TRAPPC11	-0.173565
PRELP	-0.615951
COX8A	-0.515323
FAM69A	-0.235214
UBR2	-0.180203
ZNF324B	0.315375
SYNJ2BP-COX16	-0.742144
EDEM2	0.535016
TK1	0.855144
AC245100.1	0.768206
HSP90B1	0.309251
PCDH12	0.333852
NDRG3	-0.204674
PCOLCE	0.842619
KAT8	-0.296518
PRELID1	0.554688
ARMCX2	0.366348
MFN2	-0.450418
ZBTB21	0.339311
TLE2	-0.363076
PRSS23	-0.424001
PPP1R1C	-1.28009
CD68	1.42966
ABCA9	-0.355385
MSC	1.12094
CDC42EP1	0.340243
VPS41	0.142705
JOSD2	0.314895
ATP5C1	-0.516773
RNF24	0.382555
CKMT2	-0.65831
INAFM1	0.317361
RACGAP1	0.424962
TMEM104	0.253819
OSBPL11	-0.261882
BLMH	0.150197
PLEKHA4	0.713182
NDUFAB1	-0.58191
SOX12	0.944657
CASP8	0.429245
SLC15A3	0.505213
MRPL44	-0.282722
ATP5A1	-0.484291
PDIA3	0.366968
TMEM189	0.23037
GAB3	0.438669
ADIPOR2	-0.228333
EML1	-0.382903
MAN2B2	0.421728
TTYH3	0.956224
GEMIN5	-0.217559
SNX24	-0.187676
ZNF519	-0.296997
LAPTM5	1.35093
GAL3ST4	0.66946
NUMBL	0.612981
ATL2	-0.241648
SKIV2L2	-0.14594
DYRK3	0.877295
COPS5	-0.219226
TERF1	0.13484
SNRPA	0.155648
STAC	0.829345
LZTFL1	0.265711
PTGR2	-0.324582
FADD	0.281024
C22orf23	-0.303354
CDH13	-0.461305
MIF	0.57189
TLN2	-0.611069
UBE3A	-0.218222
ARPC1B	0.849988
KDELR1	0.202141
APOL1	0.486655
MSS51	-0.719213
SLC16A2	0.574507
ZHX3	-0.277782
FBLIM1	0.403806
CEP128	0.481879
ZNF468	0.398046
RGS19	1.24832
SMYD5	-0.173564
TRANK1	0.582431
IMPDH1	0.579835
YAP1	-0.257157
ZNF761	0.273383
AKT3	0.291835
MID2	-0.263105
DENND6B	0.555917
RIN2	0.244383
DUS3L	0.246506
DNAJC28	-0.328914
MAP1A	0.933684
NEU3	-0.301391
TASP1	0.275733
ALKBH6	0.213414
CEP170B	0.533613
THBS2	1.43945
FKBP10	0.837845
SLC25A4	-0.613224
EML4	0.403563
KNTC1	0.404675
HELQ	-0.18679
IQGAP1	0.330372
TXLNG	0.175932
ELOVL6	0.920559
COQ3	-0.494798
VEGFD	0.324331
SMG8	-0.168867
SRSF6	0.165635
GUCY1B3	0.361092
ZDHHC12	0.549163
HHIP	-0.658844
SCX	0.703851
SERPINB9	0.38124
TMEM51	0.766075
RNF170	-0.147092
MOSPD1	-0.309291
LITAF	0.454691
SH3BGRL2	-0.319699
SLC7A11	0.667451
SUCLG1	-0.488317
ZNF585A	0.145191
FERMT3	0.697914
EPB41L3	0.848748
NUDT9	-0.230433
PADI2	0.335681
ADAMTS4	0.605989
S100A6	1.03143
TMEM44	0.511704
SNTA1	-0.302585
FEZ1	0.553493
HEATR1	0.374458
SF3B4	0.215857
PLA2G15	0.448535
SRPK2	0.179631
IRS1	-0.521893
KIAA1522	0.553772
GHITM	-0.431157
ENDOV	-0.223816
FMO2	-0.503991
PLCD4	-0.375027
MKL2	-0.250391
SDR39U1	-0.225854
MYH9	0.4493
ABHD10	-0.313923
SH3TC1	0.636151
RAMP1	-0.434638
UNG	-0.203826
THRA	-0.329672
TAF1B	0.536636
DESI2	-0.204617
LGALS9	0.755712
ZNF562	0.165868
LRRC27	0.437772
ATP11C	0.438401
TPM3P9	0.406174
PEX19	-0.272344
ARIH1	-0.188468
VAC14	0.15118
GPX3	0.65763
NHSL2	0.565352
SLC39A7	0.214574
DOK1	0.820851
TMC6	0.554596
TTC21B	-0.215254
LCLAT1	0.236543
ZC3HAV1	0.375839
PARVB	-0.337698
SMAD3	-0.294976
PCNP	-0.194024
ADAP2	1.18677
MAP10	-0.385957
DYM	-0.225696
AC024560.3	-0.306493
MRPL12	-0.406452
RABGAP1L	0.272072
MIPEP	-0.265507
C7orf43	0.259714
HAUS7	0.332953
SERTAD1	0.535915
RHBDF1	0.238288
TRAP1	-0.315584
DNAH1	0.305005
ART1	-0.464778
KIT	0.692031
CCS	0.150834
PCDH1	0.406936
PLK3	0.590071
ATP8B2	0.423986
MSRB2	-0.387879
GPD1	-0.357596
FNIP2	0.287822
AC005077.14	0.922246
CLEC11A	0.689206
F10	-0.505511
HYAL4	-0.96691
OSGEPL1	-0.300531
ACADVL	-0.325347
DGKA	0.537474
OCIAD2	0.661319
DOCK11	0.743952
ADGRL4	0.368823
FAM208B	-0.156803
MSANTD3	0.260919
KDM5B	0.220645
GPR137C	0.604328
2008-09-01	0.316934
PIF1	0.742199
OSMR	0.815448
CD46	-0.17685
COL4A1	0.578363
MARS2	-0.25529
TEAD4	0.372659
HHEX	0.732458
PPIB	0.741992
LOXL2	1.0731
ATP5F1	-0.473473
CECR2	-0.272512
ZNF672	-0.254748
ANGPTL1	0.338292
NISCH	0.201185
FDFT1	-0.310408
SIGLEC1	1.26369
CISD1	-0.375018
VAV1	1.29856
SNX8	0.215891
[truncated: 12,918 more rows]

## Sheet: Sleep Restriction and Exercise
GENE ID	logFC
NFIL3	0.721659
CYB561D1	0.564876
PDE12	0.219004
SNN	0.505782
IRF2	-0.265991
SIX1	-0.474358
NMRK2	1.53375
NUDT22	0.30753
DNAJB5	0.470777
SLC22A5	0.495064
ANKRD13A	-0.29964
SNX18	-0.309129
ARFGAP2	0.331108
ZNF747	0.274085
ACY1	0.344908
SMARCA1	-0.255669
DDIT3	0.439029
PIK3R1	0.744534
IP6K3	0.714348
DDIT4	-0.726452
UHRF2	-0.206245
URB2	0.29364
FAM49B	-0.32224
RANBP1	-0.274993
WDR13	0.211645
VGLL4	-0.431647
TANGO2	0.392114
HCFC2	0.237026
CCDC28A	-0.244123
UBXN7	-0.253408
CMSS1	-0.453107
TMEM123	-0.367349
TCF12	-0.242377
MAFB	-0.567267
PIK3IP1	-0.512593
NT5DC3	0.346697
GADD45G	-0.866664
JMJD8	0.217885
HDAC9	-0.642374
P2RY2	0.294377
INTS6	0.210399
MYF5	-0.584838
BHLHE40	0.597848
HK2	1.03384
CDKN1C	-0.338925
HINFP	-0.184664
DMXL1	-0.200302
RMI1	-0.318821
RASSF5	0.780354
MLXIPL	0.592851
GAB1	-0.471853
PCSK6	0.583697
KIAA1551	-0.323991
JUNB	0.890244
TGM2	0.504112
ATXN7L2	0.439345
ABHD2	0.969978
DOK7	0.370552
GEMIN4	-0.220684
GALT	0.284605
IPPK	0.260555
CA14	1.33457
DYRK2	-0.39035
RGMB	-0.305565
SACS	-1.17789
PYGO1	-0.449746
BRI3	0.267457
HBEGF	0.606338
CITED2	-0.620492
DSTNP2	0.716986
SLC39A6	-0.220706
CCDC28B	0.405466
MYO5C	0.498716
IPO5P1	0.583576
MCM7	-0.175219
ARCN1	-0.157745
SGK223	0.467311
MFGE8	0.32271
TP53INP1	-0.302116
NAMPT	0.364917
MOCS1	0.240529
DMD	-0.297804
MSRA	0.341267
SLC9A8	0.248787
CASP8AP2	-0.230949
ERBIN	-0.23701
RASSF4	-0.398182
COX20	0.201456
SPG20	-0.1974
TRIM4	-0.295504
RBM14-RBM4	0.630758
PDLIM3	-0.550691
KDM3A	-0.254232
SUPT20H	-0.169369
PDCL	-0.308986
NAP1L5	0.478137
PPTC7	0.440731
SGMS1	-0.273452
SNRNP48	-0.229301
DAAM2	0.777058
RP11-505K9.4	0.632721
IRS1	-0.651531
PGBD4	0.366728
PDCD7	-0.164703
NPNT	-1.30582
EBPL	-0.374905
ADPRHL1	0.38231
AIFM1	0.280987
MOB3C	0.379205
MLLT10	-0.217973
DCAF11	0.279339
ZC3H12A	0.930548
KIFAP3	0.169505
XKR8	-0.226376
CCDC91	0.185979
TICAM2	-0.369982
SORL1	-0.607974
EID2	0.222009
KLHL25	0.419043
PGBD5	-0.458531
RGP1	0.308427
CTB-50L17.14	0.502378
ICK	-0.294668
RBM8A	0.230533
ITGB8	-0.5445
MARS2	0.318933
UTP6	-0.150016
PACSIN3	0.243477
PYCR2	0.215404
RP11-235E17.2	1.2487
SLC30A1	-0.374007
HES1	0.768894
EXD2	-0.182121
CEBPD	-0.600732
PC	0.281767
PMS1	-0.200271
BVES	-0.194794
COG5	-0.191455
SLC16A3	1.11005
ZCCHC3	0.207754
RPS6KL1	0.300578
ACTR3B	0.195922
RUSC2	0.431174
LA16c-431H6.6	0.641801
CFDP1	-0.141882
RHOBTB2	0.38699
EFHC1	-0.357289
MEGF10	-0.504094
U47924.6	0.615606
SEMA4A	0.342239
SPSB2	0.594347
SIX4	-0.295987
FBXO48	-0.231526
BCL2L11	-0.306388
FAM173A	0.243795
MEGF6	0.55187
CDO1	-1.18145
TRUB2	0.191903
MRRF	0.188179
DDI2	-0.30148
LRRC66	-0.443294
CXCL12	-0.342021
TXNDC11	0.159504
PGP	0.340544
PLXNC1	-0.628628
ZNF449	-0.239083
COL5A3	-0.477467
ARMCX2	-0.420762
FHIT	0.397373
PAPD5	-0.195073
C5orf51	-0.428903
SCN3B	0.455831
DVL2	-0.204946
ZNF395	-0.225038
CYB5R2	-0.38383
ARHGEF3	0.330627
PKM	0.53662
AZI2	0.156125
RGS10	-1.14824
F8	0.283897
VIPR1	0.595671
CSNK2A2	-0.159373
HNRNPA3	0.152885
TNFRSF12A	1.1985
POPDC2	0.469655
NOL9	0.190932
PPM1L	-0.44732
TRPC1	-0.501462
XIRP1	0.57833
RP11-583F2.1	-0.739697
SHISA6	0.939567
FAM46C	-0.490532
PRDM10	-0.249866
REPS1	-0.14742
NRIP1	0.285505
AC007325.2	0.889402
PRKCI	-0.206815
WISP2	-0.563392
ACTA2	-0.542009
EMG1	0.184477
GOLPH3L	-0.265735
UBE2D1	-0.414515
ACVR2B	-0.425035
SMN2	1.21615
PCDHA4	-0.320947
ADRB2	-0.338715
MAML2	-0.485889
ZNF436	-0.257906
CNTFR	0.678984
ZBTB38	-0.262487
PTGES2	0.245322
GPT	0.517261
SPECC1	-0.351292
SGSM3	-0.161176
CLSTN2	-0.622301
ADARB1	0.357245
HSPB1	-0.48346
MBLAC2	-0.267661
SPATS2L	-0.317958
RAD54L2	0.195647
MYO7B	0.588784
VPS37D	-0.671532
B3GLCT	-0.435806
HOGA1	0.658302
STARD13	-0.323564
PPIP5K2	-0.172499
FGFR4	-0.370142
MET	-0.326007
SERTAD2	-0.240814
CTD-2192J16.20	-0.349802
CDC42SE2	-0.274181
DDX5	0.238781
KDM6B	0.382655
POU5F1	-0.266372
RBM4B	-0.21223
DTWD1	-0.201886
WDR55	0.172122
LGR4	-0.244737
OSBPL11	0.283146
PPRC1	0.307393
BTBD3	-0.242743
TXNL4B	0.258039
PRR5	-0.502992
NR1D2	-0.343147
FHL2	-0.52019
RRP8	0.186486
CARNS1	0.467534
N4BP2L1	-0.283111
SASS6	-0.2531
PIAS2	0.155135
SGTB	-0.234523
GYS1	0.37322
AQP1	0.330431
NCK2	-0.191782
DPH2	0.271428
ARRDC4	0.578388
COL16A1	-0.664623
GPAT4	0.144031
BRD2	0.231702
AKIRIN1	0.207916
MAMDC2	-0.511119
MYZAP	0.780781
UAP1L1	-0.510342
RNF38	-0.201617
ASB3	-0.1541
FAM49A	-0.358617
ACSL1	0.371794
GAS1	-0.474742
HSPBAP1	-0.26387
FAM45A	0.180601
SLC25A13	-0.282059
PLGLB1	-0.388508
AC006978.6	0.384007
RP11-1023L17.1	-0.222591
SERTAD3	0.345466
AMD1	0.233688
PEG10	-0.625798
PAK1	-0.266639
CTBS	-0.281918
CDKN1B	-0.190355
RND3	0.561005
ABHD11	0.333481
CEMP1	2.22848
MXI1	-0.266104
RAP2C	0.152534
COMTD1	0.410267
SLC35A4	0.175004
GOLGA6L4	-0.310097
GNG5	0.279425
HDAC2	-0.156349
P4HTM	0.290076
CCDC152	-0.411556
RHOU	0.265156
NNAT	0.563017
TSHZ1	-0.321763
NTN5	-1.06971
KCNJ2	-0.529269
MCRS1	0.224248
PLOD2	-0.734166
MLYCD	0.396002
ZNF212	-0.221139
RALGPS2	-0.493262
THADA	-0.196731
VARS2	0.277004
CNOT6	-0.161693
GTF2H2C	0.57251
EIF4EBP3	0.385881
ATP2C1	-0.235371
RNF123	0.338247
IAPP	-0.498475
CENPL	0.249549
SPRY2	0.220439
MAT2A	0.181446
SKP2	-0.306872
CCDC57	0.241222
FOXP1	-0.220329
ZNF174	-0.18477
RHOBTB3	-0.206325
SMPD1	0.193969
STK35	0.262624
SPATS2	-0.236742
ACACB	0.36794
TMPO	-0.226525
MDN1	-0.244112
SNURF	0.553915
NARS	0.2052
NAPA	0.140526
PLEKHA4	0.707902
TRIM41	0.179243
VIL1	-1.26483
TRIM58	-0.52495
REEP2	0.443795
ZNF689	0.222291
ARHGAP22	-0.434132
ZKSCAN3	-0.214579
TNFRSF10D	-0.584864
PCYT2	0.294914
NEDD4L	-0.27412
FRAT2	-0.36537
MAP9	-0.70442
NOL6	0.157568
COL8A1	-0.547383
FIBIN	-1.1892
WBP1L	-0.207308
FOXO1	0.408953
HNRNPA1	0.142031
NCAM2	-0.943462
CNN3	-0.468659
DR1	-0.17027
GGTA1P	-0.62372
MKL2	-0.249802
SLC25A44	0.151519
FGFR1OP	-0.155756
PHF3	-0.218114
CREBRF	-0.305236
HAUS2	0.13987
SCO1	0.157659
TTC3	-0.16326
NTF3	-1.10852
EPHA3	-1.05284
ADGRD1	0.433366
TBC1D3L	1.209
AP3S2	0.196285
KDM8	0.234799
ATP5J2-PTCD1	0.225645
TMEM109	-0.160248
AMPH	-0.577128
COLEC12	-0.450494
NDE1	1.16643
ARHGAP18	-0.274399
MIPEP	0.258986
SPATA2	0.264525
XYLT1	-0.80521
CTNS	0.285274
NTRK1	-0.867695
HAUS8	-0.384586
FKBP7	-0.521336
PLD1	-0.3795
RP11-244H3.4	1.55641
DCDC2	1.15995
ULK3	0.207629
PPIP5K1	0.247815
PRKX	-0.311457
PCDH9	-0.376435
MAPRE2	-0.256218
CSRNP1	0.488285
BRICD5	0.543015
ZNF611	0.320168
POLR1A	0.266432
RRS1	0.285807
VARS	0.233842
MYCBP	-0.432135
COA7	0.224137
TDP1	-0.535177
TM7SF3	-0.186457
CUL4B	-0.162619
GIMAP7	0.306925
CTC1	0.230586
DCAF15	0.197094
NUSAP1	-0.369828
POLK	-0.153106
ISYNA1	-0.369684
SLC7A7	-0.760789
HNRNPF	-0.133045
PMS2P7	0.477916
ATG16L2	-0.278155
SHD	-2.02618
RP5-1021I20.4	0.812528
SGCB	-0.284559
KIAA0408	-0.454643
INMT	0.332077
HPS5	-0.192699
ZNF121	0.170763
SLC5A6	0.227971
DOLPP1	-0.257624
AP4M1	-0.170876
POLD4	0.212289
PREX2	0.261313
AP1AR	-0.198468
ZNF503	0.421318
RP11-392A14.9	0.507524
ZNF583	0.270549
SERINC5	-0.380124
HOOK2	0.322726
SSR3	-0.154106
STX7	-0.197648
PI16	0.886482
FAM161A	-0.299739
MCF2L2	0.463698
TCAF2	-0.399543
HN1	-0.29667
NXT2	-0.47762
RP11-64B16.2	0.386178
CREBL2	-0.257283
MGAT4A	-0.247311
ME3	0.202521
C6orf1	0.305652
WHAMM	0.237538
DNAAF2	-0.171324
MYLIP	-0.221602
FPGS	0.205543
RASL11A	-0.60572
NRL	0.407197
ACBD4	0.259067
PARP3	0.212996
SPRYD3	0.16294
TKFC	0.217434
LETMD1	0.221765
PSKH1	0.215554
PPL	-0.403902
PFKM	0.366025
ST3GAL4	-0.407754
TRIM45	-0.246357
MXD4	-0.189535
OLFML2B	-0.714616
KIAA1755	-0.850975
ZNF780A	-0.204263
TMEM19	-0.194691
LTB4R2	0.466299
GSPT2	0.198386
OTOF	-1.65935
OTULIN	-0.185214
ZNF709	-0.97676
SMG5	0.219384
CACNA1D	0.624517
SDC4	0.48027
WDR27	-0.316643
MSX1	-0.441352
WNT5B	-0.748147
ABHD14B	0.195078
CPEB2	-0.3552
NAGK	-0.195334
TSPAN2	-0.571689
TBRG1	0.154173
VEGFA	0.495161
MTURN	-0.221277
TMEM164	0.24563
PDE11A	-1.0328
TRIM68	0.18999
PDIA3P1	0.414325
DNAJC30	0.184966
VGLL3	-0.468756
RP11-490K7.4	0.702354
KMT2B	0.251797
YPEL3	-0.220286
FBLIM1	-0.35889
CCDC110	-0.475865
GLT8D2	-0.541142
GAL3ST3	1.538
KLHDC1	-0.239437
SLC38A7	0.195243
SLC25A18	0.326019
DPT	-0.603447
GPR153	-0.98503
RP3-403A15.5	-0.334143
NAV3	-0.520609
VWF	0.359537
MAPKAPK3	0.2878
SPEN	0.327548
WDR4	0.287038
TNS2	0.331226
HGH1	0.171463
CNNM2	-0.246707
USP2	0.282374
MAFF	0.658843
PPIL6	-0.301629
GNA14	-0.550343
RNF113A	-0.252044
LETM1	0.227375
ALDH1L2	-0.473718
ZBTB33	-0.148298
ADAMTS9	0.406088
SMTNL1	-0.489778
TRAF6	0.164826
APAF1	-0.252096
TMEM262	-0.367448
EPS8	-0.151887
WDR83	0.205217
BANP	0.214481
ZCCHC2	0.278019
RAB42	-0.776001
NCOR2	0.308574
UGP2	0.257588
DAAM1	-0.272071
PMEPA1	-0.23961
APEH	0.208174
BSG	0.226253
DIAPH1	0.309562
SLC7A11	0.548894
TBC1D23	-0.234282
RARRES2	-0.687874
RTKN	-0.242025
ZNF396	-0.541263
SULT1A4	1.28142
PIP5K1B	-0.37032
IDH1	-0.27504
VENTX	-0.474674
AJUBA	-0.649595
FLVCR2	-0.434448
ZNF192P1	-0.338305
RBMS3	-0.23541
FAM81A	0.726925
ERCC2	0.144345
MAP1LC3C	-0.700213
ZNF629	0.328183
SMIM3	-0.456695
MBTD1	-0.185922
TLR5	-0.541301
GPM6B	-0.840876
PYDC1	0.584339
FAHD2B	0.266307
SART3	0.158872
KCNK6	-0.411787
SNX24	0.170809
NAV2	-0.460082
AMMECR1L	0.161744
TGFBI	-0.618277
RP11-111M22.2	-0.293492
SDHAP2	0.337904
RMDN2	-0.358692
MAF	-0.276349
DIXDC1	-0.417086
SHISA2	-0.737745
HN1L	-0.152789
ADD2	-0.587167
CHRAC1	-0.172266
MMP11	-0.785519
OIP5	-0.59583
LRRN1	-0.494306
CBWD2	0.179016
PRKACB	-0.23859
ADCY3	0.256362
YARS	0.187086
SLC47A1	0.24622
ATG4B	0.114085
LARP7	-0.14061
FRMPD1	0.461362
MAPKAPK5	-0.104354
LMOD1	-0.452969
MTMR11	-0.319144
YBX2	0.439381
ZNF28	-0.306848
NFE2L3	0.213318
KRT31	-0.792046
GANC	-0.240652
BSN	0.540306
AC008522.1	-1.03958
SAP30L	-0.150972
CSRP2	-0.434651
ZNF350	-0.237617
DNAJC22	-0.467795
SRCAP	0.351556
CHADL	-0.397267
ABCD1	0.256419
KLF10	0.422194
PBXIP1	-0.190704
AC006011.4	-2.11055
NUDCD2	-0.22791
ZNF786	-0.602458
LAYN	0.527628
SULT1A2	0.593172
ARPC5L	0.158315
GPD2	-0.436273
IDH3G	0.172044
PIGS	0.119562
SEMA5A	-0.406689
KLF13	0.396446
BNC2	-0.444409
URGCP	0.201482
WDR82	0.115034
EBF3	-0.195906
GTF2H4	0.145167
SOWAHC	-0.265155
RAD9A	0.189832
ZFHX4	-0.220606
DSN1	-0.252446
ASPN	-0.653034
PRUNE1	-0.190132
RUNDC1	0.193385
HYPK	0.269921
NCAM1	-0.728856
KCP	0.436133
PRODH	0.734275
TCEAL4	0.118331
DNAH2	0.836598
PSME3	0.124535
DHRSX	0.220599
MYO6	-0.189898
ZFYVE9	-0.171266
SLC25A51	0.197748
FAM107B	-0.64268
LIX1L	0.199709
RP11-56B16.2	0.856233
IGFN1	1.41145
DUSP16	0.213024
YAP1	-0.228566
RAB33B	-0.207781
PJA1	-0.172649
SLC16A9	0.564895
NAAA	-0.252931
MITF	-0.269834
POLG2	-0.145098
ENOX2	-0.169995
PTCHD1	-0.605922
DLG1	-0.129351
FRAT1	-0.292742
HACD3	-0.219973
NUP160	-0.157304
CTSO	-0.302893
ZNF286B	-0.397281
FAM135A	-0.182597
RNF2	-0.272028
ATP1B1	0.254681
PCDHGB6	0.44876
SZT2	0.207004
SEC14L4	-0.64434
CTNNBL1	-0.124887
KATNAL2	-0.385987
CTSC	-0.413959
SCD5	-0.291793
RHPN2	-0.661763
ANKRD34A	0.398824
AMHR2	-0.502547
ARMC5	0.395081
CSPP1	-0.224532
CTC-559E9.6	0.503507
ST6GALNAC3	0.451716
GIMAP8	0.392578
BCL2L2-PABPN1	0.663771
SIM1	-0.307568
RMND5A	-0.238361
ZSWIM3	-0.282504
TTC19	0.123348
RMND5B	0.16446
NMI	-0.405613
MPP4	-0.606719
INTS6L	-0.32095
TNS1	0.286337
ABCC1	0.293051
FAM86C2P	0.386178
LANCL3	-0.562282
NKAPP1	0.427562
FBXO36	0.308937
GPATCH11	-0.188624
TGFB2	-0.365796
EIF5AL1	0.394305
GCDH	0.255133
PM20D2	-0.238351
RPS15AP10	-0.439817
MORN1	0.22384
ELK1	0.310757
PCYOX1	-0.306503
SNX20	-0.606663
USP3	-0.174526
LSM14B	0.16109
NLGN4Y	-0.435623
GOLGA2P7	0.191306
BAG6	0.194838
PIGW	0.189849
HCN3	-0.355223
MED9	0.226111
PRICKLE4	0.327847
GCNT3	-0.605287
HMGB1P5	-0.438056
GMNN	-0.368908
VAMP5	-0.454412
RFTN2	-0.27953
FCRL5	0.286624
IKZF1	-0.913302
ARID4A	-0.142609
AZIN2	-0.466105
LRRC49	-0.258774
ZNF597	-0.224484
DHRS13	0.527404
EVC2	-0.49615
PRPF40B	0.184047
RSPH4A	0.329976
FGFBP3	0.33549
ZSWIM5	-0.305279
FAM156B	-0.726149
PHLPP2	0.235542
CPAMD8	0.493476
FAM179A	0.401997
TUBB6	-0.649045
GAL3ST4	-0.481953
SERTAD1	0.473384
PPP1R3D	0.436378
DPY19L2P1	0.409626
RBPMS2	0.469259
NFKBIZ	-0.319828
ZBTB26	-0.202636
ANKAR	0.231954
PPAN	0.212123
NPHP3	-0.171186
DBT	0.197624
GLTSCR1	0.318681
DDTL	0.259116
GPI	0.305304
STT3A	-0.227653
WDR54	-0.41465
ILVBL	0.254511
NFATC4	-0.311311
SEMA4C	-0.235607
ELL	0.233512
PCDHGB5	0.62745
PDXDC1	0.167788
ZEB2	-0.277494
KCNH2	-0.844851
NUDT21	-0.146894
HNMT	-0.484445
RAD54B	-0.517446
LCAT	0.305167
ZNF366	0.433675
CANT1	-0.1434
RASSF10	1.05608
ZNF653	0.365919
CNTN4	0.44304
FBXO32	-0.363914
DHX37	0.226764
RALA	-0.14986
SMC6	-0.141569
RP11-434D12.1	0.860675
ARHGAP11B	-0.5219
RASGRP2	0.258455
LIN7A	-0.424868
PITX2	-0.26021
LNX2	-0.19219
ACAD9	0.141849
CDKL1	0.461706
CTPS2	-0.168737
SERPINE2	-0.380501
TRPM4	0.236873
POU2F1	-0.144202
RUNX2	-1.27971
PPP1R3C	0.439214
ASL	0.262998
HEPH	-0.804856
TXNDC16	-0.22777
CYB5D1	0.187196
DMC1	-0.262261
TUBA4A	0.305003
ZNF623	-0.150818
CKMT2	0.530638
HILPDA	-0.347003
BCAS1	-1.75777
TSPAN18	0.298873
ATG7	-0.137885
TRAPPC9	0.245298
C6	1.00774
ZNF324	0.213543
ZNF547	-0.261402
CTD-2369P2.10	0.5504
FLRT2	-0.254498
RP11-326C3.16	0.780397
GPR65	-0.449068
SLC9A5	0.222462
WHRN	-0.859248
C22orf42	-0.726659
2014-09-01	-0.363184
TIMM8A	0.31426
ZFPM2	-0.250304
POGLUT1	0.223041
PGBD2	-0.290542
TMEM254	-0.188491
C19orf54	0.18061
CDC42EP2	0.424776
CRELD2	0.187402
SLC2A13	-0.413403
EMP2	-0.193795
CTNNB1	-0.117322
STK17B	-0.526494
ZNF658B	0.338833
TMEM98	-0.44473
SKIDA1	-0.374258
SETMAR	-0.19169
MED15P9	0.539487
INTS12	-0.172014
MYLK2	-0.466848
CMBL	-0.304704
PALM	0.297116
TGIF2	-0.439659
GM2A	-0.2925
SMIM15	-0.140618
SNAPC1	-0.265265
ZNF337	0.172384
AUTS2	0.285676
BCL6	0.407763
PRRT4	-0.631921
NDUFA4L2	0.245029
CIC	0.292327
PSMF1	0.201167
DYRK3	-0.534961
TMEM57	-0.177453
NKX3-1	0.202521
SYTL2	-0.453282
NSG1	-0.458287
NRN1	0.205402
FASTKD2	0.162931
SLC25A40	-0.266329
PCMTD1	-0.210371
WRN	0.21061
SMIM5	0.410406
ALDH1B1	0.348635
ABC14-864958H18.2	1.33074
SCARF2	-1.2909
ZFP82	-0.312498
ZNF678	0.299448
RNF144A	-0.2656
UVSSA	0.277953
CERS4	0.365457
CHAC1	1.21863
SKIV2L	0.14112
ABCB10	-0.125792
CREG1	-0.209748
RCBTB2	-0.230266
MTHFR	0.217812
GABPA	-0.145845
TBC1D5	-0.172413
COQ10B	0.187074
GPR83	0.63228
CTD-2369P2.12	0.957512
TIFA	-0.400735
AC012358.4	0.479049
SLC35F2	-0.6755
ANKRD12	-0.17907
ALAD	0.186765
LRRC46	-0.64982
SLC27A3	0.282784
SEPP1	-0.285501
IBA57	0.249362
FBXL20	-0.128878
TOMM40	0.140123
KHDRBS3	-0.231509
IKBKGP1	1.1615
AKIP1	-0.140392
CCBE1	-0.709298
ARHGAP15	-0.615572
FRMD6	-0.361934
FLNC	0.384265
NPR2	0.140946
ZNF584	0.191817
ZSCAN21	-0.124314
B4GALT6	-0.265807
PI4KA	0.226251
RNF19A	0.507176
MT-ND6	0.49036
ZNF281	0.143854
RHBDD2	0.166493
SGCE	-0.307039
ISY1-RAB43	-0.2427
GORASP2	-0.100151
MOCOS	-0.399556
EGR2	1.45598
FRMD4B	-0.495007
DUSP8	0.356806
STX1A	-0.305875
KDM5B	-0.173068
SPEF2	-0.328793
CCDC121	-0.283874
MNS1	-0.342937
SFXN2	0.354618
TMEM69	-0.179898
CH17-258A22.4	-0.193277
RP11-730A19.9	0.419824
MCUB	-0.751028
NF2	0.169377
ZBTB34	-0.200997
P2RY1	-0.437631
RPSAP36	-0.515937
B3GNT7	-0.417941
SULF2	-0.447453
HSPA9	0.194516
RTN3	-0.142905
IGF2	0.345693
ZCCHC6	-0.146392
ZNF792	-0.261934
ZNF764	0.249553
CHP2	-0.474271
SYAP1	-0.0930815
ITGA8	-0.510306
ROBO4	0.285057
TBPL1	-0.200207
WWTR1	-0.220724
SPHK1	-0.818853
DOC2A	-0.471449
HCFC1	0.247306
ZNF169	0.385826
APOE	-0.535957
ZNF587B	0.203373
C8orf37	-0.278248
PTPN4	-0.265072
SLC25A10	0.232398
EPS8L1	-0.6502
SOS1	-0.163901
RFT1	0.157626
AFG3L1P	0.179556
LAMA1	-0.205319
CDON	-0.431942
TMEM154	-0.323306
BTG3	-0.567557
ZHX1	-0.143697
DRD4	0.700974
RSU1	-0.166779
SIPA1L3	0.293462
REST	-0.230206
NUDT16	0.250065
ERVMER34-1	0.494731
SBNO2	0.338905
RAET1E	1.05738
SF3B2	0.151931
SV2B	0.254663
TEX12	0.727013
TRA2B	0.160799
ELMOD3	0.143929
STK3	-0.166069
FAM114A1	-0.247329
PHYKPL	0.148046
CHRFAM7A	-0.61056
XRN2	-0.138379
B3GALNT1	-0.427889
LMOD2	-0.260748
PIGV	-0.230019
JPH1	-0.265926
PPP3CA	-0.235963
PDK1	0.173274
UBIAD1	0.123912
KCNE4	-0.207933
CDR2	-0.247845
AKT2	0.171868
OLFM2	-0.437542
NUDT5	-0.22285
DEPDC7	-0.24796
RNF25	0.126628
MSTN	-0.703462
TRIM9	-0.864384
PAQR6	0.53583
CENPO	0.19616
TMEM52	-0.531501
RPL23AP82	-0.169409
FBXO33	-0.249151
ZRANB3	-0.21034
ZNF275	0.172836
MAEA	0.158597
OVGP1	-0.270496
BMP2	-0.499116
ZBTB22	0.234509
MDK	-0.562796
CDHR4	0.408028
RP13-104F24.3	0.286907
2006-09-01	-0.316526
SARM1	0.273241
ENTPD5	0.228055
MRPS6	-0.283363
MLST8	0.144613
EDNRA	-0.334688
CTDSP2	-0.162212
ENTPD2	0.601647
FANCL	-0.179166
HIF3A	0.386875
LSM11	-0.20555
LIMS2	0.282383
NSUN3	0.258204
MYCN	-0.457785
DISC1	-0.445368
ZNF304	0.139701
ADGRA3	-0.170354
PIBF1	-0.163553
CDK5RAP1	0.116918
SYNE4	-0.420971
ENAM	-0.347404
DCPS	-0.124583
RP11-949J7.8	1.31448
ACYP1	-0.201634
CRYGS	-0.240004
BGLAP	-0.485452
RPS9P1	0.444026
JRKL	-0.218885
RNF152	-0.252033
TPST2	-0.205355
TSSK1A	0.569643
TIAM1	-0.986079
PGAM2	0.415848
CDK18	-0.614978
ZNF35	0.19906
ZRSR2	-0.17072
PAPSS1	-0.289333
TIMP4	0.331604
SLC39A14	0.241041
C9orf85	-0.140374
BAZ2B	-0.12128
GPR17	0.668055
NDUFA3	0.279462
SYS1-DBNDD2	-1.00317
DIEXF	-0.14987
DNAJA3	0.173666
HSPB7	0.278521
QSOX1	0.197129
ZBTB25	-0.138661
RFX7	-0.188935
HHLA3	0.229251
FUZ	0.148059
PDIK1L	-0.15838
CDC42EP1	-0.255377
MIDN	0.355362
C1QTNF6	-0.577396
FGF14	-0.650861
FAM78B	0.311652
SEMA4F	0.234294
MID2	0.20683
PRRG1	-0.313143
INPP1	0.159094
FXYD6	0.168489
CDH11	-0.951982
ITPRIPL2	-0.195369
BEST1	0.232045
FAS	-0.377908
PQLC2L	-0.675824
NPIPB5	0.216058
RPS6KB2	0.121237
RP11-529K1.3	3.30491
WNT9A	0.488474
A1BG	-0.411368
VPS35	-0.134877
RNF24	-0.271619
RP11-426L16.10	0.593346
RP11-162P23.2	0.463194
CDK19	-0.167723
CAAP1	0.149
DNALI1	-0.493324
ABCG1	0.297172
ASB4	-0.237983
ARHGAP25	-0.313793
SMARCAL1	-0.12425
KDM5C	0.218067
HHAT	-0.575522
SLBP	-0.216253
ACBD7	-0.407506
TNPO2	0.137609
SOCS7	0.216426
ACER1	0.444049
GEMIN8P4	-0.40181
U2AF1	-0.130331
ASPHD2	-0.406925
SENP1	-0.158087
ELOVL2	0.338951
FAM60A	-0.361466
TMEM30B	-0.261102
MDGA1	-0.375162
IGSF3	-0.312597
ZNF446	0.216962
AIDA	-0.129761
GALNT4	-2.9958
AC010547.9	0.464268
GUCY2C	0.602658
RP11-453E17.3	0.486859
DGCR2	0.147252
INHBA	-0.725196
HOOK3	-0.152436
RNF31	0.162502
FGD5P1	-0.385143
MYO1D	-0.392235
TMEM231	0.182261
WARS	0.137594
FAM13B	-0.158819
CDK6	-0.330033
SPHK2	0.215586
ANKRD36BP2	-0.289536
RHOBTB1	-0.312996
DNAJC13	-0.1011
ETS2	0.476979
TBCK	-0.153823
RAB43	0.807623
RAB6B	-0.202912
DMWD	0.226088
ZNF460	0.418859
CDCP1	-0.922098
CLDN15	-0.311626
KIF26B	-0.608115
MIEF1	0.155656
FARP1	0.291442
LRRC23	0.201528
AC108938.5	-0.798791
RPS6KA4	0.218696
RNF187	0.160001
ALDH1L1	0.304972
RP11-486A14.1	-0.470796
TFIP11	-0.194802
GZF1	-0.157696
L1CAM	-1.31438
AL691477.1	0.601714
FCHO1	-0.706793
RFWD3	-0.23639
TMEM136	-0.321877
CDKAL1	-0.147297
RIMS4	0.573393
PRPF19	-0.110768
CHST9	-1.0824
NPR1	0.277433
CELP	0.410026
KDM4D	0.34055
SCGB2B2	0.271584
DOCK5	-0.280023
LNPK	-0.225791
CLEC7A	-0.757281
FGFR1OP2	-0.112384
FBXO21	-0.165623
RNASEH1	0.124327
FZD5	0.271599
ULK2	-0.16669
SIK3	0.159059
OTUD4	-0.216696
TCEANC	-0.180572
ZNF343	0.178172
IRAK1	0.282109
RERG	-0.233121
IL7R	-0.797522
RP5-1028K7.3	0.217793
CHIC2	-0.272754
DACT3	-0.258356
FAM207A	0.212648
SMG8	-0.128638
FLII	0.237555
ARHGAP39	-0.393811
APBA2	0.354623
RP11-274B21.2	0.284522
COCH	-0.401795
GALNT6	-0.698339
SLC25A22	-0.563926
DCUN1D4	-0.203879
SMG9	0.18559
REEP6	0.477673
SRGAP2C	-0.309947
PRKACA	0.230136
PTN	-0.599973
GRIN3A	-0.505002
TRAF4	-0.839539
TMEM189	0.17464
TSHR	-0.623324
PRRT2	-0.299527
UNC13D	-0.247374
CEP57	-0.123754
ORC2	0.171734
MMP17	-0.898774
CPSF2	0.120908
CPT1B	0.28985
PRR5L	-0.629236
PLIN5	0.30054
RAB23	-0.259591
PRR19	-0.385501
ANGPT1	-0.35658
CFAP97	-0.221
MAOB	0.337832
TIGD7	-0.175493
SRA1	0.226971
USF3	-0.149206
PCDHGA5	-0.514813
TTC25	-1.33296
CPT1C	-0.415908
AQR	-0.136754
TMEM104	0.180152
PTGER4	-0.244929
ZNF418	0.216221
LRRC3B	-0.789771
VIPR2	0.351149
LZTFL1	-0.174248
KCNG4	-0.496992
WASL	-0.133727
BEND3	-0.226593
ARID3B	0.228947
EDN1	-0.50905
RASSF3	-0.299532
CHKB	0.207155
RP11-51F16.9	0.632416
ZNF750	1.14622
SIGLEC10	-0.366848
ERVW-1	-0.211798
NCOA7	0.212995
MICAL2	-0.494145
STRC	0.660883
CSPG4P13	0.393934
TRPS1	-0.187696
FAH	0.222352
CYTH3	-0.147355
CCDC144B	-0.388477
OGFRL1	-0.230246
RP11-80H5.5	1.15227
DNAH10OS	0.447805
RP11-561C5.4	0.814642
EVI5	-0.157931
FBXO43	0.547806
PLEKHG4B	0.430521
MTF2	-0.132158
KDELC2	-0.220836
ARNTL	0.217941
HCAR1	-0.385335
ZDHHC2	-0.209787
PCDHGC5	0.650405
CDK15	-0.553244
ZNF135	-0.303321
CSNK1G1	-0.196564
DBP	-0.309875
SFRP1	-0.538265
ECM2	-0.301914
MSANTD1	-0.447676
PCDH12	0.241686
APOL4	-0.193869
ISM1	0.361407
FAM133B	-0.112708
POLR3H	0.15249
ITGA9	-0.334352
TMEM8A	0.214045
PLEKHH3	0.339476
PAWR	-0.230576
SLC45A4	0.27174
RP11-231P20.5	0.558396
ZBTB7B	0.345597
NCOA1	-0.142837
ZBED8	-0.259979
AGO1	0.144197
FGFR3	0.619804
BMP7	0.367963
FBXW5	0.172101
JRK	0.170247
SLC26A9	1.29868
ZFP64	0.157269
GPSM2	-0.340617
ROBO3	-0.3709
FTH1	0.171603
PMAIP1	0.730497
SAMD5	-0.459118
ACTR1B	0.102421
SBDSP1	0.199032
ZC2HC1A	-0.268842
NAT14	-0.396258
ART3	-0.345224
LDOC1	-0.437973
CATSPER2	0.163646
RP11-187C18.3	-0.510816
ZNF737	-0.276967
OR7E29P	2.52313
SSUH2	0.306459
WWP2	0.19539
MAD2L1BP	0.215646
SLC1A2	-0.685927
TMOD4	-0.22598
CBX8	-0.282902
COL27A1	-0.320833
HIST1H2AG	0.343744
SPINT2	-0.941205
MT-ATP8	0.365853
RP11-724O16.1	-0.247127
C1orf105	-1.31122
DLG4	-0.313398
NCALD	-0.242747
C1QTNF3-AMACR	-1.59013
AGAP2	0.33374
TAOK2	0.192464
BCAP31P2	0.584125
ZNF724	-0.379272
ZFP92	0.340861
LCA5	-0.271746
ZNF225	-0.190169
SPTY2D1-AS1	-0.364945
PMS2P1	-0.135284
GPR161	-0.270179
RP11-278C7.1	-0.26109
SAT2	0.156413
RP11-1023L17.2	-0.678738
ELAC1	-0.292575
SIAH2	-0.167451
ZNF79	0.210781
SOX15	-0.492964
EFHD2	-0.556557
SOD2	0.29504
TRIM59	-0.530269
ATP8A2	-0.898113
PCDHB10	-0.636973
KRTAP5-11	0.697227
PTCH1	-0.239572
MBLAC1	-0.289313
TBX21	0.586883
NBPF11	-0.198711
MOB3B	-0.37149
NSMCE3	0.16047
PDCD6IPP2	0.551233
ETV6	-0.279698
HERC4	-0.115813
SP3	-0.122664
CHURC1-FNTB	1.47215
GLUD1P3	0.295563
SLC22A4	0.338047
SEMA4B	0.250327
SGO2	-0.413784
ROBO1	-0.351359
SGIP1	-0.288842
HSD17B13	0.280435
RPS26P6	-1.2936
NR3C2	-0.292927
SLX1B	-1.87251
ILF3	0.168962
PIP4K2C	0.150386
INSIG1	-0.191579
GOLPH3	0.113446
RP11-693N9.2	-0.331601
PRX	0.2551
POLG	0.166873
ALOX15B	0.874308
KHDC1	-0.474512
KCNG1	0.33469
PPP1R36	-0.559144
IGHMBP2	0.153926
C14orf105	0.4085
FZD3	0.197366
OR13E1P	0.371651
MBP	0.237316
SLAMF8	-0.407959
KRT17P7	-1.35889
RHBDL2	0.454878
SPP2	0.251749
LONRF3	0.450733
TECRP1	-2.66313
ACTC1	-0.977945
EPHX1	0.23004
ADA	-0.235152
TMEM100	0.452196
TMEM192	0.175416
USO1	-0.190808
LY75	-0.350588
EFCAB6	-0.470686
C1QTNF7	-0.549982
DFNB59	-0.143547
RGS2	-0.806688
TBC1D8	0.340699
COPB1	-0.115238
KCND1	-0.652871
LIPT2	0.242325
SRD5A1	-0.151845
C9orf69	0.130393
RP11-281O15.7	-0.725107
ZNF394	0.122049
TBC1D20	0.0963848
IGSF1	0.533981
CD34	0.209621
C14orf39	-0.277363
TLR9	0.471116
PDE6B	-0.225042
SLX4IP	-0.236932
BCL2L15	-0.226952
CHST3	0.382732
GRTP1	0.18055
NCBP3	0.102284
NAB2	0.543404
RP11-134G8.2	-0.829039
SEZ6L2	-0.462119
PZP	-0.372653
GAL3ST1	-0.72938
PARN	-0.119224
CNTNAP3	0.469717
ABL2	-0.184192
GOLGA2P10	0.302926
C11orf84	0.162395
ZNF12	0.131704
C19orf73	0.548521
SH3GL1P1	0.257499
CPT2	0.184959
SORCS1	-0.831423
P2RY11	0.277852
HIST1H1C	-0.397402
PLXNB3	-0.772622
PRSS23	-0.310633
DGKD	0.332259
TPX2	-0.599764
PGLS	-0.228587
ASUN	-0.1167
SELENBP1	-0.208969
TRAPPC4	0.214579
ZNF720	0.162183
PODNL1	0.548509
CCDC96	0.293578
SLC16A5	0.267354
GPNMB	-0.354212
DMRTA1	0.313475
RAG1	0.556898
SLC4A2	-0.1669
SOX8	-0.551105
PRKY	-0.295904
BEND3P3	-0.319602
CISD3	0.223044
SEMA7A	-0.408129
FAM84A	-0.555325
GTF3C2	0.132646
PDZK1	0.545746
PCDH7	-0.709737
FAT3	-0.584214
USP37	0.260746
TC2N	-0.37746
UNC119	-0.234089
EXOC2	-0.195894
CALD1	-0.217998
CDCA7	-0.529996
BICDL1	-0.335147
SAMD11	-1.03902
CATSPER2P1	-0.32331
CYP17A1	0.251968
PAPLN	-0.325569
PRICKLE1	-0.38196
RP1-13D10.3	-0.428849
COMP	-0.770452
DLG3	-0.271906
SNX16	-0.145039
RAB36	0.375634
TDRD7	-0.161653
SPATA17	0.465794
RELL1	0.19299
KCNIP3	0.332342
C1orf158	-0.796444
SMG1P1	-0.320416
OLA1P2	0.50206
KLHL23	-0.280272
WDR53	0.13187
PCDHB16	0.397255
RP11-385D13.1	0.46908
MROH7	0.423104
RP11-977G19.10	-0.955354
GRAMD4P3	0.386825
ERN1	0.142641
LIPH	0.499545
ENTPD3	0.583337
DLGAP4	0.265241
MED30	-0.351425
NDEL1	0.0959522
STXBP2	-0.78961
POU3F1	-0.63614
NODAL	0.2918
RPTOR	0.202549
RHD	-0.378469
CFAP61	0.639939
DNM1P51	0.622035
SLC17A5	0.177479
GPR34	-0.927179
CEP350	-0.151729
TRAC	-0.86945
COG6	-0.178764
DPY19L4	-0.092267
BCORL1	0.291832
AC127070.1	0.849607
IGKC	-1.12086
DCAF4	0.15449
NSRP1P1	-0.411075
OGFOD3	0.111162
TSPAN9	-0.230956
CAPG	-0.651201
C1orf226	0.396634
SYDE2	0.28195
PPP1R12A	-0.0950377
KLRK1	0.693057
VRK1	-0.242235
SLC16A14	0.288492
LTB4R	0.298043
LMX1B	0.473462
RAI14	-0.570391
AOAH	-0.818974
EGR1	1.30132
PHF12	0.194768
M6PR	-0.114349
SHTN1	-0.55686
TNFSF15	0.429626
AC130709.1	-0.813214
BTF3L4P2	-0.324999
OPLAH	0.266927
CHST14	-0.185806
DAND5	0.354195
FP325317.1	0.4868
ARL6IP6	-0.148856
MDC1	0.197229
TTLL10	0.430663
USP4	0.0928722
SLC26A1	0.276556
NPTX2	-0.542379
GNG2	-0.348722
URAHP	-0.252301
RP11-799D4.1	-0.397351
PDLIM4	-0.539226
HPS6	-0.121368
GPC6	-0.775213
CH507-9B2.1	-1.34415
KB-1980E6.2	-0.382928
RTN1	-0.325121
AC129492.1	-1.44049
IDS	-0.0933892
RND1	-0.266534
TNFRSF9	-0.289858
IDNK	0.331572
RASL10A	-0.515362
SRD5A2	-0.509105
ZNF783	0.149713
EPHA1	0.399114
NUDCD3	0.132107
THTPA	0.129668
DEPDC5	0.185432
TLR7	-0.460767
SPOUT1	0.120226
AC004985.12	0.282025
OMD	-0.513273
LPAR2	-0.707646
MERTK	-0.455863
SH2B3	0.267106
ZNF18	0.144516
GPX7	-0.278772
ZMYND8	0.186267
SS18L2	-0.295479
CCNE2	-0.411697
CMC4	0.260232
MFSD14C	-0.261885
ZNF490	0.57941
APLP1	-0.348753
SLC6A13	-0.880024
RP11-486O13.5	-0.285972
CCR6	-0.266078
PDE3B	-0.218757
RP11-864I4.1	0.171227
FGD5	0.240074
ZCCHC4	-0.130204
MOSPD1	-0.228712
SMCO4	-0.416654
ZP3	-0.701838
PRDM7	0.327903
HK1	0.162563
PEX10	0.115088
ZXDA	-0.192175
WIPF1	-0.319729
METTL7B	1.11422
SLC22A23	0.219948
CYP46A1	-0.164577
RBM28	0.159334
BRCA1	-0.17556
TMEM74	0.783816
FHOD3	0.329764
RALB	0.188725
ARHGEF16	0.532492
LDLRAD3	-0.351612
C3	0.298055
C10orf11	-0.378019
FOXJ3	-0.147341
NTHL1	-0.186175
ZNF143	-0.122026
OR2A9P	-0.654812
AZU1	-0.314967
ITGBL1	-0.374694
BBS10	-0.226598
CABP1	0.381599
KCNE3	-0.440598
RAD51B	-0.317777
ZNF189	0.160189
KCNMB1	-0.249712
NDUFB8	0.291817
RP11-295K3.1	-1.37493
SRRM5	-0.388035
RBFOX2	-0.166682
LILRB3	-1.03741
TRBC1	0.944346
ID2	-0.410181
EIF5	0.144064
PCDHB2	-0.375784
MARVELD1	-0.40984
RBM47	-0.382899
GLDN	0.595112
LACC1	-0.525949
GBP1	-0.412972
TMEM158	-0.631998
ZC2HC1C	0.22317
SLCO2B1	-0.425279
PACRG	-0.505604
OLFML1	-0.27389
BCL9L	0.329804
HSD17B3	-0.422266
SORD	0.215444
PTTG1	-1.02282
SYCE2	0.435706
HLA-L	0.154506
FOXRED1	0.220889
ZAP70	-0.306291
RGS9	-0.673968
SCAP	0.142993
PNCK	0.301954
ABLIM1	0.208436
TPH2	-0.225983
CDCA4	-0.35951
KCNJ5	-0.570695
CGREF1	0.357982
DNAJC10	0.106271
ROR1	-0.349874
PIM2	-0.208869
TRIM60P18	0.423224
MAST1	0.290054
SLC5A5	0.35787
CASP10	0.191638
LILRA6	-0.783089
FAM182B	-0.520035
USP6NL	0.12314
KPNA6	0.124353
MARVELD3	0.384745
MLF1	-0.401631
ECD	-0.105182
ZNF891	-0.113744
TATDN2P3	-0.474987
HGF	-0.970098
BTBD11	-0.721515
FBXO46	-0.185025
YLPM1	0.152247
PAX6	0.297176
EN2	-0.879404
GRAP	-0.320677
JAM3	-0.340252
ZNF711	-0.427831
UBE2G2	0.110379
DUSP3	0.155394
COX15	0.165741
HCG4P11	-0.804488
BCAS4	-0.176298
THRSP	-0.732205
FAM132A	-0.518186
HPD	-0.670306
NT5C2	-0.163028
EXOC4	-0.203641
ADGRG2	0.417691
ZNF565	-0.147715
ITGB1P1	1.9611
PUS7L	-0.166493
SLC2A11	0.241234
PCDHGA10	0.569105
ZNF321P	-0.411177
PROSER3	0.305384
RBM19	0.223081
PKD1L2	0.376797
RP11-611O2.3	-0.298395
PPP1R3F	0.168524
ZNF782	0.222209
PLS1	-0.379501
L3MBTL3	-0.222434
GNL1	0.160463
ANG	-0.424595
COX19	0.116716
PCDHB12	-0.517082
TCEAL9	-0.321283
ARID2	0.123096
PA2G4P3	-0.974163
STARD4	-0.43511
ZEB1	-0.15963
FAM91A1	-0.165543
NSUN5P2	-0.177801
TMEM106A	-0.300681
RNGTT	-0.143414
CAPN6	-0.591513
SLC15A3	-0.313798
NUTM2G	0.390346
CNTNAP1	0.211978
LAIR1	-0.259594
ZCCHC11	-0.202405
AMIGO3	0.949681
NEDD8-MDP1	-0.533912
INCA1	0.274071
GGT6	0.381293
SPON1	-1.25203
C11orf52	-0.397184
FAM186B	0.363325
GIMAP1-GIMAP5	1.1617
TMEM35B	-0.386181
CTC-435M10.3	2.19794
CLEC2L	0.674813
GPR162	-0.369341
CASP16P	0.452913
HARS2	0.133164
FAM83F	-0.298872
MYL4	-1.37876
CNP	-0.107083
RAB10	-0.222433
ATL1	-0.41807
RSPH10B	-1.07198
MREG	-0.259538
PLXNB1	-0.362697
COL12A1	-0.556457
BTBD10	-0.121974
ADAM28	-0.813462
PIGC	-0.19693
B4GALT5	0.182612
RP3-499B10.3	-0.322738
CDC37L1	0.195146
ZDHHC15	0.253057
ADAMTS15	0.27807
SEC16A	0.16852
CASC10	0.418992
SHC3	-0.28661
CYP27C1	0.374394
TIPIN	0.150076
TENM1	-0.367639
TOP3A	0.134033
TRPM6	0.262306
ACOT2	0.221009
SSTR2	0.200668
RP11-124L9.2	-0.222472
TSLP	-0.28645
PDE6G	0.518852
BBS12	-0.506572
FMNL1	-0.479248
STXBP5	-0.149206
TMEM206	-0.371787
PLEKHG1	1.96487
TTC24	-0.538993
RPGRIP1L	-0.231361
GTF2IP12	0.188255
XPA	0.146258
C17orf67	0.366525
CHRNA7	-1.09867
MRPL12	0.291783
ATP5SL	0.180273
SAMD13	-0.423668
OAZ3	0.228827
APOC2	-0.371006
MTFP1	0.355502
NAXD	0.136171
RNF40	0.153634
ACTN3	-0.98292
BORCS5	0.141431
XPNPEP2	0.608186
CXCL9	-0.964396
ATP6V0A2	0.106603
NECAB1	-0.396692
BTBD18	0.381789
TIGD1	0.133206
ZKSCAN7	-0.192954
ZNF665	0.161352
KIAA0586	-0.119837
ARIH2OS	-0.2465
DNAJC27	0.136285
ANGPTL4	0.668582
CRIP3	-0.3683
XRCC4	-0.446091
DTX4	-0.248251
CARD16	-0.41483
VWA3B	-0.690998
WDR45	0.15148
CLMP	-0.393927
STON1	-0.24873
CORO6	0.133531
GS1-393G12.13	-0.533041
NKD2	-0.456598
RAB34	-0.367569
COQ4	0.124732
TBRG4	0.17689
DGAT2	0.595103
AC245100.1	0.371583
E2F2	-0.532212
FAM71E1	0.28728
AL358113.1	0.828332
XYLB	-0.38462
NEK2	-0.615134
ATP13A5	0.377769
SCT	-0.823477
PXDNL	0.575867
CHSY1	-0.26832
TRAFD1	-0.227287
PROM2	0.279802
ABCF3	0.133728
CRACR2A	-0.364147
WDR33	0.0841682
DKK3	-0.291266
FAM172A	-0.204577
FABP3	0.46768
SCAF4	0.169455
SFT2D1	-0.236198
C17orf51	0.168041
ARID4B	-0.101002
CFLAR	0.213173
PADI2	0.212579
FGD1	-0.27627
WDR5B	-0.245005
IFT140	0.1843
FERMT3	-0.434908
CIT	0.398442
C5AR1	-0.708079
LINC00933	-0.362134
NPAP1	-0.339696
MAPK13	-0.285095
REXO1L1P	-0.325441
KIF25	0.515438
NBPF25P	-0.37321
SERINC2	0.317561
TMEM102	0.494958
RYR3	0.684292
FBXO5	-0.36593
CTD-2550O8.5	-2.09381
CDKL3	0.135714
SPDL1	-0.175487
RNF212	-0.454918
POMGNT1	0.125868
TUSC5	-0.773403
CERKL	-0.742291
NTN1	0.303721
XXbac-BPG246D15.9	-1.79857
IL34	-0.278744
H3F3AP4	-1.68963
LPP	-0.165587
CCR10	0.229405
NME9	-0.61006
CD24	-0.800981
TMEM185A	-0.125294
POU5F1B	0.326045
CACNG8	0.332733
GINS3	0.239428
PLOD1	-0.122467
AC004381.6	-0.290503
HCG4P5	-0.515072
SFRP2	-1.01806
CDC34	0.143154
SLC25A12	0.245354
PLAG1	-0.33841
CCSAP	-0.220254
CCDC85A	0.266608
AC096949.1	-1.76132
NMNAT2	-0.501307
PROCR	0.345159
BMS1P4	0.219569
RP13-33H18.1	0.283131
CDYL2	-0.443282
NUCB1	0.132955
bP-2189O9.2	-0.318618
SLC9A9	-0.277039
NOVA2	0.229163
CGGBP1	-0.161356
DNAH10	0.488169
AJAP1	-0.585513
TP53TG5	0.316431
POT1	0.16278
SLC13A3	-0.360863
SLC6A8	0.266361
NAXE	0.21827
CDK2	-0.144948
GNB1L	-0.217236
ITIH6	-0.387792
EME2	0.213471
DNM1P34	0.323095
AIM1	-0.363362
GP6	0.334543
DSCAML1	-0.439268
IGHM	-1.12052
GNE	0.15843
ABHD16B	0.286166
SCIMP	-0.252786
PGBD3	1.32225
TIGAR	0.234412
RBM38	-0.211988
UFL1	-0.110014
EPC1	-0.11648
MAN2A2	0.229232
TEN1-CDK3	0.269815
ARHGAP11A	-0.383701
KRT17P5	-0.960566
AQP3	-0.699117
RASSF2	-0.593337
ELOVL7	0.518012
QPRT	-0.387059
AC002310.11	-1.66066
GTPBP1	0.15843
EXOC3L4	-0.517431
CCL22	-0.383619
GPX4	0.15907
ANKRD42	0.185999
BCAP31P1	0.485687
SDHAF4	0.183374
GIPC3	0.328721
SLC11A1	-0.513017
TTBK2	-0.111993
CORO2B	0.274013
CCDC3	-0.72572
RNF165	-0.328118
LRIG1	-0.216488
BMS1P10	0.282512
MRGPRX3	-0.278719
CALML6	-0.744447
RACGAP1	-0.243873
HSD17B7P2	-0.274828
HSD17B7	-0.219148
CHRND	0.743705
PER3	-0.212354
TBC1D3P2	-0.48437
DENND2C	-0.27808
SNX18P12	0.405972
SRRM3	-0.510836
CDH4	0.313405
SNX27	-0.111901
MMAA	0.171905
WFDC1	-0.229282
TRAIP	-0.227881
PAQR8	-0.334111
BICD2	-0.160294
METTL21C	0.820572
MYCL	-0.96602
NRGN	0.527023
LINGO1	-0.46194
OPA3	0.200356
SOX5	-0.37071
TBPL2	-0.307569
WDR17	0.331022
HIVEP2	-0.2294
ZNF765	-0.12477
MGME1	-0.144395
C5orf34	-0.39272
RP11-288H12.3	-0.208786
RAPGEF3	0.30469
HTN1	-0.23286
PIR	0.259877
FIGN	-0.189637
FXYD2	-0.423483
SPDYE11	0.762866
CARD10	0.227347
ZNF165	-0.322476
PPARD	0.201847
EMB	-0.585794
TCEAL8	-0.292119
MGA	-0.103733
ZSCAN29	0.112535
TTC41P	0.580764
TMED3	-0.610473
DOT1L	0.216159
HACD2	-0.125847
C1orf116	0.350552
LAMC2	-0.602627
MRPS16	0.131021
TMED6	-0.412196
VASH2	-0.464329
MAN2A1	-0.182802
MTRNR2L4	0.304639
BCAT1	-0.771107
BATF3	-0.412218
ACVR1C	-0.510854
CDCA7L	-0.296738
TIAF1	0.321649
ZNF19	-0.25798
HIF1AN	0.131308
PNKP	0.146912
HDAC8	-0.126723
FAAHP1	0.572234
APPL2	-0.101686
ABCB8	0.155426
NEIL2	0.123089
UBE2Z	-0.116249
MAK	-0.350068
AMIGO2	0.330115
ADAT3	-0.292353
ZNF157	0.229599
FKBP5	0.348637
C17orf58	-0.25419
HSD17B14	-0.697735
BCKDHB	0.247852
RIN2	-0.168943
ZSCAN26	-0.113195
RP11-160C18.2	0.814629
GSDMB	-0.128648
[truncated: 12,918 more rows]
