# Supplementary material for: The Effect of Sleep Restriction, With or Without Exercise, on Skeletal Muscle Transcriptomic Profiles in Healthy Young Males
Source: Front Endocrinol (Lausanne). 2022 Jul 22;13:863224. doi: 10.3389/fendo.2022.863224 (PMC9355502; doi:10.3389/fendo.2022.863224)
Supplement: Supplementary file 4 [file Table_4.xlsx]

## Sheet: Legend
Supplementary Table 4 - Cedernaes Gene Sets
Tab	Contents
Cedernaes et al. 2018 Gene Sets:	Contains a list of genes that were upregulated and downregulated in skeletal muscle following 24 hours of sleep deprivation
SR DOWN - Leading Edge	Contains a list of the leading edge subset of genes from the Cedernaes et al. 2018 Downregulated gene set in the Sleep Restriction group
SR+EX DOWN - Leading Edge	Contains a list of the leading edge subset of genes from Cedernaes et al. 2018 Downregulated gene set in the Sleep Restriction and Exercise group
Leading Edge definition	The genes that appear in the ranked list at or before the point at which the running sum reaches its maximum deviation from zero. for the gene set’s enrichment signal.
	The leading-edge subset can be interpreted as the core that accounts for the gene set's enrichment signal
	Source: Subramanian, A., P. Tamayo, V. K. Mootha, S. Mukherjee, B. L. Ebert, M. A. Gillette, A. Paulovich, S. L. Pomeroy, T. R. Golub, E. S. Lander and J. P. Mesirov (2005).
	Gene set enrichment analysis: a knowledge-based approach for interpreting genome-wide expression profiles. Proc Natl Acad Sci U S A 102(43): 15545-15550.

## Sheet: Cedernaes et al. 2018 Gene Sets
Upregulated Genes		Downregulated Genes
PDK4		FAM78A
FZD4		TFRC
MGAM		PPP1R3C
CISH		JUND
CXCR2		MIDN
TXNIP		PKDCC
KANK1		TESK1
TMEM154		NPHP1
PFKFB3		PTP4A3
NNMT		PROB1
USP6NL		SMTNL2
CTP1A		TNK2
FZD5		PLEKHH3
PPP2R1B		SH3RF3
CYSLTR1		KCNJ11
MAP9		HES1
MTURN		BCAR1
MED12L		ZBTB7B
LRRK2		SMTN
FCGR3B		RGMA
		SLC45A3
		ZNF865
		DOK7
		C20ORF166
		FHL3
		PPP1R16A
		SPEG
		SNAI3
		MAP1S
		OSBPL7
		MTSS1L
		MIIP
		NEURL1
		GNA11
		WNK2
		MYADML2
		TEAD3
		C15ORF27
		FAM53B
		RNF126
		HEXIM2
		AHDC1
		RFNG
		HMGA1
		TFEB
		JSRP1
		MLF1
		ADAMTSL5
		ATAD3A
		HSPA1A
		MPST
		KLHL25
		CITED4
		MPP7
		STEAP3
		PCBP4
		ST3GAL2
		CCDC85B
		GLTPD1
		RASL12
		BTBD2
		ZNF787
		ZNF784
		TBX1
		C1ORF170
		PPP1R3F
		ABTB2
		FAM47E-STBD1
		LRP3
		MIB2
		PPAPDC3
		SCRIB
		ARX
		CCDC85C
		ACSL6
		FAM195A
		TUBB4B
		PIK3C2B
		ORAI1
		SBK1
		ZNF524
		P2RY2
		ACHE
		HSF1
		CLUH
		GPC1
		RBM38
		RXRA
		RRAD
		C11ORF89
		ADRM1
		PDGFA
		SEMA6C
		EPN1
		SH2B2
		PLEKHO1
		UPB1
		MACROD1

## Sheet: SR DOWN - Leading Edge
	Leading Edge (in order)
	TFRC
	SLC45A3
	SNAI3
	UPB1
	MLF1
	ACSL6
	ABTB2
	SBK1
	FHL3
	PKDCC
	PPP1R3C
	HEXIM2
	RASL12
	FAM47E-STBD1
	SPEG
	RBM38
	CITED4
	NEURL1
	MACROD1
	MIB2
	FAM78A
	CLUH
	WNK2
	HES1
	ACHE
	SH3RF3
	SEMA6C
	KCNJ11
	PPP1R16A
	ADAMTSL5
	KLHL25
	MPP7
	TEAD3
	PCBP4
	SMTN
	NPHP1
	ORAI1
	PPP1R3F
	ARX
	ZNF784
	HSPA1A
	DOK7
	ZNF787
	MPST
	TNK2
	PROB1
	FAM53B
	HSF1

## Sheet: SR+EX DOWN - Leading Edge
	Leading Edge (in order)
	HES1
	PPP1R3C
	KLHL25
	TFRC
	DOK7
	MIDN
	ZBTB7B
	PLEKHH3
	P2RY2
	WNK2
	ADAMTSL5
	AHDC1
	RRAD
	BCAR1
	PTP4A3
	HEXIM2
	PROB1
	KCNJ11
	CLUH
	ZNF865
	PPP1R3F
	SBK1
	PPP1R16A
	CCDC85C
	ATAD3A
	ACSL6
